# Supplementary material for: Comprehensive comparative analysis of kinesins in photosynthetic eukaryotes
Source: BMC Genomics. 2006 Jan 31;7:18. doi: 10.1186/1471-2164-7-18 (PMC1434745; doi:10.1186/1471-2164-7-18)
Supplement: Additional file 13 — Supplemental Fig 13. DIALIGN-T alignment of kinesin motor domains. [file 1471-2164-7-18-S13.txt]

Supplemental File 13.   DIALIGN-T alignment of kinesin motor domains.

>AT_1G01950

P-----------------------------GRVRVAVR----LRPR------------N

----AD-----------------------------------------------------

----------------------------------------------E-S------VA--

--------------------------------------------------------D--

---------A-------------------------------------------------

-----------------------------------------------------DFA---

-----------------------------------------------------------

-----------------------------------------------------------

-------------------------------------------D---------------

-----------------------------------------------------------

-----------------------------------------------------------

-----------------------C---------------------------VEL-----

-----------Q--------------------------------P--------------

------------------E-------------------L--------------------

-----------------------------------------------------------

-----------------------------------------------------------

--------------------K---------------------R----------------

-----------------------------------------------------------

L----------------K------------------L-------------------R--

----K-----------------------------------------------------N

-------N--------------------W-D-T-----------------------E--

T----------------------------------------------------------

-------------------------Y------------E-----------F--------

----------------------------------------------D-----E------

--------VL----T---------------------------------------EA-A-

-----------------------------------------------SQ----------

-----------------------------------------------------------

----------------K--RVYEVVAKPVV-ESVL-----E-------G-------Y--

----N---------GTVMAYG---QTGTGKTFTL-----------------G-----RL

G----------------------------------------------------------

---------------------------D----ED-------------------------

-----------------------------------------------------------

--T-----A------------------------A-------------------------

----------------------------------------R------------------

-----------------------------------------------------------

-G---------------------------------------------------------

-----------------------------------------------------------

-----------------------------------------------------------

-----------------------------------------------------------

-----------------------------------------------------------

----------------------------------------------------IM-----

-------------VR--SM----------------------------------------

------------------------------------------------E----------

D----I-----------------------------------------------------

-----------------------------------------------------------

------------------------------------------------------I----

-----------------------------------G-----------------------

-----------------------------------------------------------

-----------------------------------------------------------

-------------------------------------------------------G---

-----T---------S-------------------------------------------

-----L---------------------D-------------------------------

----T------------------------------------------------------

----------------------------------------------D-------S----

-----------------------------------------------------------

ISV----S-----------------------------------YLQL-YMET-------

-----IQDL--L-----------------------------------------------

-------------------------------------------------------D---

-----------------------------------------------------------

-----------------------------------------------------------

------------------------P----------------------------------

-------------------------------------------T--------------N

-----------------------------------------------------------

-----------------------------------------------------------

-------------------------------------------------D---------

----------------------------------------------N------------

--------------I-----------------A-------I------------------

V-ED-------------------------------------P---R---T---------

---------------------------------------------G-D-----------

-----------------V----SLPG----A------T--------------H----V-

--EIRNQQNFLELLQLGETHR-----VAANTKLNTE-S--SRSHAILM-----------

----------------------------------------V--HV--------------

---------------KRSVVENEF---PVSNEME-------------------------

----------SS---------SHFVR---------------------------------

-----------------------------------------------------------

-----------------------------------------------------------

-----------------------------------------------------------

-----------------------------------------------------------

-----------------------------------------------------------

-----------------------------------------------------------

------------P----------------------------------------------

------------------------------------------S----------------

-------K-------------------P----------L----------V-----R--R

------S--K--L----VLVDLAGS----------------------------------

-------------------------------------------------ER-----V--

------------H-----------------------K----S-----------------

---------G---S----E----------------------GH----------------

-----M--L---------E------EAK-------------S-INL-------------

---------------------SLSALG-K---------CI-------------------

----N------------AI----------------------------------------

-----------------------------------------------------------

-----------------------------------------------------------

-------------------------A---------------------------------

-----------------------------------------------------------

----------------------------E--------------N---------------

-----------------S-----------------------------------------

-----P---------------------------------H-V--PLRDSKLTRLLRDSF

---G-G--T-----A--------------------RTS---------------------

-----------LIV-TIGPSPR------HR--G--ETTSTIL-FGQ-RAMKVENMLKIK

E------------------------------------------------------------------------------------------------------------------------------------------------------------------------------------------------------------

>AT_1G09170

-----------------------------KGSIRVYCR----VRPF------------L

----PG-----------------------------------------------------

----------------------------------------------Q-K------SV--

--------------------------------------------------------L--

---------TTV-----------------------------------------------

------------------------------------D---HL-----------ED----

-----------------------------------------------------------

------------S----------------------------------------------

-----------------------------T-------------L---------------

-----------------------------------------------------------

-----------------------------------------------------------

-----------------------S---------------------------IA------

-----------------------------------------------------------

-----------------------------------------------------------

-----------------------------------------------------------

-----------------------------------------------------------

-----------------------------------------------------------

-----------------------------------------------------------

------------------TP----------------S-------------------K--

----Y-----------------------------------------------------G

-------K--------------------E-G-Q-----------------------K--

T----------------------------------------------------------

-------------------------F------------T-----------F--------

----------------------------------------------N-----K------

--------VF----G---------------------------------------PS-A-

-----------------------------------------------SQ----------

-----------------------------------------------------------

----------------E--AVF-ADTQPLI-RSVL-----D-------G-------Y--

----N---------VCIFAYG---QTGSGKTFTM-----------------M-----GP

-----------------------------------------------------------

---------------------------N-------------------------------

-----------------------------------------------------------

--E-----L------------------------T-------------------------

----------------------------------------D------------------

-----------------------------------------------------------

-E-------------------------------T---------------------L---

-----------------------------------------------------------

-----------------------------------------------------------

-----------------------------------------------------------

------------------------------------------------G----------

-V-----------------------N-------Y------------------RA-----

-------------LS--DL----------------------------------------

------------------------------------------------F----------

H----L-----------------------------------------------------

-----------------------------------------------------------

------------------------------------------------------S----

-----------------------------------K-----------------------

-----------------------------------------------------------

-----------------------------------------------------------

-----------------------------------------------------------

-----------------------------------------------------------

-----------------------------------------------------------

-----------------------------------------------------------

-----------------------------------------------------------

-----------------------------------------------------------

-----------------------------------------------------------

-----------------------------------------------------------

-----------------------------------------------------------

-----------------------------------------------------------

-----------------------------------------------------------

-----------------------------------------------------------

-----------------------------------------------------------

-----------------------------------------------------------

-----------------------------------------------------------

-----------------------------------------------------------

-----------------------------------------------------------

-----------------------------------------------------------

I-R--------------------------------------N---S---TQDGINVPEA

TLVPVSTTS--------------------------------------------------

-----------------------------------------------------------

--------DVIHLMNIGQKNR-----AVSATAMNDR-S--SRSHSCLT-----------

----------------------------------------V--HV--------------

---------------QG----------------------K------------D------

-----------------------------------------------------------

------------------------L----T------------S----------------

-----------------------------------------------------------

-----------------------------------------------------------

-----------------------------------------------------------

-----------------------------------------------------------

-----------------------------------------------------------

-----------------------------------------------------------

-----------------------------------------------------------

---------------------------G----------V----------T-----L--R

------G--S--M----HLVDLAGS----------------------------------

-------------------------------------------------ER-----I--

------------D-----------------------K----S-----------------

---------E---V----T----------------------GD----------------

-----R--L---------K------EAQ-------------H-INK-------------

---------------------SLSALG-D---------VI-------------------

----A------------SL----------------------------------------

-----------------------------------------------------------

-----------------------------------------------------------

-------------------------S---------------------------------

-----------------------------------------------------------

----------------------------Q--------------K---------------

-----------------N-----------------------------------------

-----N---------------------------------H-I--PYRNSKLTQLLQDAL

---G-G--Q-----A--------------------KTL---------------------

-----------MFI-HISPELE------DL--G--ETLSTLK-FAE-RVATVDLGAARV

N------------------------------------------------------------------------------------------------------------------------------------------------------------------------------------------------------------

>AT_1G12430

P-----------------------------GRVRVAVR----LRPR------------N

----GE-----------------------------------------------------

----------------------------------------------E-L------IA--

--------------------------------------------------------D--

---------A-------------------------------------------------

-----------------------------------------------------DFA---

-----------------------------------------------------------

-----------------------------------------------------------

-------------------------------------------D---------------

-----------------------------------------------------------

-----------------------------------------------------------

-----------------------C---------------------------VEL-----

-----------Q--------------------------------P--------------

------------------E-------------------L--------------------

-----------------------------------------------------------

-----------------------------------------------------------

--------------------K---------------------R----------------

-----------------------------------------------------------

L----------------K------------------L-------------------R--

----K-----------------------------------------------------N

-------N--------------------W-D-T-----------------------D--

T----------------------------------------------------------

-------------------------F------------E-----------F--------

----------------------------------------------D-----E------

--------VL----T---------------------------------------EY-A-

-----------------------------------------------SQ----------

-----------------------------------------------------------

----------------K--RVYEVVAKPVV-EGVL-----D-------G-------Y--

----N---------GTIMAYG---QTGTGKTYTL-----------------G-----QL

G----------------------------------------------------------

---------------------------E----ED-------------------------

-----------------------------------------------------------

--V-----A------------------------D-------------------------

----------------------------------------R------------------

-----------------------------------------------------------

-G---------------------------------------------------------

-----------------------------------------------------------

-----------------------------------------------------------

-----------------------------------------------------------

-----------------------------------------------------------

----------------------------------------------------IM-----

-------------VR--AM----------------------------------------

------------------------------------------------E----------

D----I-----------------------------------------------------

-----------------------------------------------------------

------------------------------------------------------L----

-----------------------------------A-----------------------

-----------------------------------------------------------

-----------------------------------------------------------

-------------------------------------------------------E---

-----V---------S-------------------------------------------

-----L---------------------E-------------------------------

----T------------------------------------------------------

----------------------------------------------D-------S----

-----------------------------------------------------------

ISV----S-----------------------------------YLQL-YMET-------

-----VQDL--L-----------------------------------------------

-------------------------------------------------------D---

-----------------------------------------------------------

-----------------------------------------------------------

------------------------P----------------------------------

-------------------------------------------S--------------N

-----------------------------------------------------------

-----------------------------------------------------------

-------------------------------------------------D---------

----------------------------------------------N------------

--------------I-----------------A-------I------------------

V-ED-------------------------------------P---K---N---------

---------------------------------------------G-D-----------

-----------------V----SLPG----A------T--------------L----V-

--EIRDQQSFLELLQLGEAHR-----FAANTKLNTE-S--SRSHAILM-----------

----------------------------------------V--NV--------------

---------------RRSMKTRDG---LSSESNG-------------------------

-----------N---------SHMTKS--------------------------------

------------------------L----K------------P----------------

-----------------------------------------------------------

-----------------------------------------------------------

-----------------------------------------------------------

-----------------------------------------------------------

-----------------------------------------------------------

-----------------------------------------------------------

-----------------------------------------------------------

---------------------------P----------V----------V-----R--K

------G--K--L----VVVDLAGS----------------------------------

-------------------------------------------------ER-----I--

------------N-----------------------K----S-----------------

---------G---S----E----------------------GH----------------

-----T--L---------E------EAK-------------S-INL-------------

---------------------SLSALG-K---------CI-------------------

----N------------AL----------------------------------------

-----------------------------------------------------------

-----------------------------------------------------------

-------------------------A---------------------------------

-----------------------------------------------------------

----------------------------E--------------N---------------

-----------------S-----------------------------------------

-----S---------------------------------H-V--PFRDSKLTRLLRDSF

---G-G--T-----A--------------------RTS---------------------

-----------LVI-TIGPSPR------HR--G--ETTSTIM-FGQ-RAMKVENMVKIK

E------------------------------------------------------------------------------------------------------------------------------------------------------------------------------------------------------------

>AT_1G18370

-----------------------------EEKIVVTVR----LRPM------------N

----KR-----------------------------------------------------

----------------------------------------------E-L------LA--

--------------------------------------------------------K--

---------D-------------------------------------------------

-----------------------------------------------------QVAWEC

------VNDH-------------------------------------------------

-----------------------------------------------------------

-----------------------------------------------------------

-----------------------------------------------------------

-----------------------------------------------------------

-----------------------------------------------------------

-----------------------------------------------------------

-----------------------------------------------------------

-----------------------------------------------------------

-----------------------------------------------------------

---------------------------------------------T-------------

-----------------------------------------------------------

I----------------V-S---K------------P-------------------Q--

----V-----------------------------------------------------Q

-------E--------------------RLHHQ-----------------------S--

S----------------------------------------------------------

-------------------------F------------T-----------F--------

----------------------------------------------D-----K------

--------VF----G---------------------------------------PE-S-

-----------------------------------------------LT----------

-----------------------------------------------------------

----------------E--NVYEDGVKNVA-LSAL-----M-------G-------I--

----N---------ATIFAYG---QTSSGKTYTM-----------------R-----GV

-----------------------------------------------------------

---------------------------T-------------------------------

-----------------------------------------------------------

--E-----K--------------------------------------------------

-----------------------------------------------------------

-----------------------------------------------------------

-----------------------------------------------------------

-----------------------------------------------------------

-----------------------------------------------------------

-----------------------------------------------------------

-----------------------------------------------------------

-----------------------------------------------------A-----

-------------VN--DI----------------------------------------

------------------------------------------------Y----------

N----H-----------------------------------------------------

-----------------------------------------------------------

------------------------------------------------------I----

-----------------------------------I-----------------------

-----------------------------------------------------------

-----------------------------------------------------------

-------------------------------------------------------K---

-----T---------P-------------------------------------------

-----E---------------------R-------------------------------

----D------------------------------------------------------

----------------------------------------------F-------T----

-----------------------------------------------------------

IKI----S-----------------------------------GLEI-YNEN-------

-----VRDL--L-----------------------------------------------

-------------------------------------------------------N---

-----------------------------------------------------------

-----------------------------------------------------------

------------------------S----------------------------------

----------------------------------------------------------D

-----------------------------------------------------------

-----------------------------------------------------------

-------------------------------------------------S---------

----------------------------------------------GR-----------

--------------A-----------------L-------K------------------

L-LD-------------------------------------D---P---E---------

---------------------------------------------K-G-----------

-----------------T----VVEK----L------V--------------E----E-

--TANNDNHLRHLISICEAQR-----QVGETALNDT-S--SRSHQIIR-----------

----------------------------------------L--TI--------------

---------------QS----------------------T------------H------

-----------------------------------------------------------

------------------------R----E------------NSD--CVR---------

-----------------------------------------------------------

-----------------------------------------------------------

-----------------------------------------------------------

-----------------------------------------------------------

-----------------------------------------------------------

-----------------------------------------------------------

-----------------------------------------------------------

---------------------------S---------------------------Y--M

------A--S--L----NFVDLAGS----------------------------------

-------------------------------------------------ER-----A--

------------S-----------------------Q----S-----------------

---------Q---A----D----------------------GT----------------

-----R--L---------R------EGC-------------H-INL-------------

---------------------SLMTLT-T---------VI-------------------

----R------------KL----------------------------------------

-----------------------------------------------------------

-----------------------------------------------------------

-------------------------S---------------------------------

-----------------------------------------------------------

----------------------------V------------G-K---------------

-----------------R---------------S-------------------------

-----G---------------------------------H-I--PYRDSKLTRILQHSL

---G-G--N-----A--------------------RTA---------------------

-----------IIC-TLSPALA------HV--E--QSRNTLY-FAN-RAKEVTNNAHVN

M------------------------------------------------------------------------------------------------------------------------------------------------------------------------------------------------------------

>AT_1G18410

-----------------------------KGNIRVYCR----VRPF------------L

----RG-----------------------------------------------------

----------------------------------------------Q-G------AS--

--------------------------------------------------------K--

---------TVV-----------------------------------------------

------------------------------------E---HIG----------DH----

-----------------------------------------------------------

------------G----------------------------------------------

-----------------------------E-------------L---------------

-----------------------------------------------------------

-----------------------------------------------------------

-----------------------V---------------------------VL------

-----------------------------------------------------------

-----------------------------------------------------------

-----------------------------------------------------------

-----------------------------------------------------------

-----------------------------------------------------------

-----------------------------------------------------------

------------------NP----------------T-------------------K--

----P-----------------------------------------------------G

-------K--------------------D-A-H-----------------------R--

K----------------------------------------------------------

-------------------------F------------R-----------F--------

----------------------------------------------N-----K------

--------VY----S---------------------------------------PA-S-

-----------------------------------------------TQ----------

-----------------------------------------------------------

----------------A--EVF-SDIKPLI-RSVL-----D-------G-------Y--

----N---------VCIFAYG---QTGSGKTYTM-----------------T-----GP

-----------------------------------------------------------

---------------------------D-------------------------------

-----------------------------------------------------------

--G-----A------------------------S-------------------------

----------------------------------------E------------------

-----------------------------------------------------------

-E-------------------------------E---------------------W---

-----------------------------------------------------------

-----------------------------------------------------------

-----------------------------------------------------------

------------------------------------------------G----------

-V-----------------------N-------Y------------------RA-----

-------------LN--DL----------------------------------------

------------------------------------------------F----------

R----I-----------------------------------------------------

-----------------------------------------------------------

------------------------------------------------------S----

-----------------------------------Q-----------------------

-----------------------------------------------------------

-----------------------------------------------------------

-------------------------------------------------------S---

-----RK--------S-----------------N----IA-------------------

-----------------------------------------------------------

-----------------------------------------------------------

----------------------------------------------Y-------E----

-----------------------------------------------------------

VGV----Q-----------------------------------MVEI-YNEQ-------

-----VRDL--L-----------------------------------------------

-----------------------------------------------------------

-----------------------------------------------------------

-----------------------------------------------------------

-----------------------------------------------------------

-----------------------------------------------------------

-----------------------------------------------------------

-----------------------------------------------------------

-----------------------------------------------------------

-----------------------------------------------------------

-----------------------------------------------------------

-----------------------------------------------------------

------S----------------------------GILST--TQQN-G-----------

-----------------L----AVPD----A------S--------------M----Y-

--PVTSTSDVLELMSIGLQNR-----VVSSTALNER-S--SRSHSIVT-----------

----------------------------------------V--HV--------------

---------------RG----------------------K------------D------

-----------------------------------------------------------

------------------------L----K------------T----------------

-----------------------------------------------------------

-----------------------------------------------------------

-----------------------------------------------------------

-----------------------------------------------------------

-----------------------------------------------------------

-----------------------------------------------------------

-----------------------------------------------------------

---------------------------G----------S----------A-----L--Y

------G--N--L----HLVDLAGS----------------------------------

-------------------------------------------------ER-----V--

------------D-----------------------R----S-----------------

---------E---V----T----------------------GD----------------

-----R--L---------K------EAQ-------------H-INK-------------

---------------------SLSALG-D---------VI-------------------

----F------------SL----------------------------------------

-----------------------------------------------------------

-----------------------------------------------------------

-------------------------A---------------------------------

-----------------------------------------------------------

----------------------------S--------------K---------------

-----------------S-----------------------------------------

-----S---------------------------------H-V--PYRNSKLTQLLQSSL

---G-G--R-----A--------------------KTL---------------------

-----------MFV-QLNPDIT------SY--S--ESMSTLK-FAE-RVSGVELGAAKS

S------------------------------------------------------------------------------------------------------------------------------------------------------------------------------------------------------------

>AT_1G18550

-----------------------------VSRILVFVR----LRPM------------G

----KK-----------------------------------------------------

----------------------------------------------E-R------EN--

--------------------------------------------------------G--

---------S-------------------------------------------------

-----------------------------------------------------RC----

-----------------------------------------------------------

------------C----------------------------------------------

-----------------------------V-------------K---------------

-----------------------------------------------------------

-----------------------------------------------------------

-----------------------V---------------------------LNK-----

-----------R--------------------------------D--------------

------------------V-------------------YLT------------------

-----------------------------------------E-----------------

---------------------------------F---------------T---------

-----------------------------------------------------------

-----------------------------------------------------------

-----------------N-E---N------------D-----------YL------R--

----L-----------------------------------------------------K

-------R--------------------L-R-V-----------------------R--

H----------------------------------------------------------

-------------------------F------------T-----------F--------

----------------------------------------------D-----S------

--------SF----P---------------------------------------ET-T-

-----------------------------------------------TQ----------

-----------------------------------------------------------

----------------Q--EVYSTTTGDLV-EAVL-----E-------G-------R--

----N---------GSVFCYG---ATGAGKTYTM-----------------L-----GT

-----------------------------------------------------------

---------------------------M-------------------------------

-----------------------------------------------------------

--E-----N------------------------P-------------------------

-----------------------------------------------------------

-----------------------------------------------------------

-----------------------------------------------------------

-----------------------------------------------------------

-----------------------------------------------------------

-----------------------------------------------------------

------------------------------------------------G----------

-V-----------------------M-------V------------------LA-----

-------------IK--DL----------------------------------------

------------------------------------------------F----------

A----K-----------------------------------------------------

-----------------------------------------------------------

------------------------------------------------------V----

-----------------------------------R-----------------------

-----------------------------------------------------------

-----------------------------------------------------------

-------------------------------------------------------Q---

-----R---------S-------------------------------------------

-----L---------------------D-------------------------------

----G-------N----------------------------------------------

----------------------------------------------H-------V----

-----------------------------------------------------------

VHL----S-----------------------------------YLEV-YNET-------

-----VRDL--L-----------------------------------------------

-------------------------------------------------------S---

-----------------------------------------------------------

-----------------------------------------------------------

------------------------P----------------------------------

-----------------------------------------------------------

-----------------------------------------------------------

-----------------------------------------------------------

-------------------------------------------------G---------

----------------------------------------------R------------

--------------P-----------------L-------I------------------

L-RE-------------------------------------D---K-------------

---------------------------------------------Q-G-----------

-----------------I----VAAG----L------T--------------Q----Y-

--RAYSTDEVMALLQRGNQNR-----TTEPTRCNET-S--SRSHAILQ-----------

----------------------------------------V--IV--------------

---------------E-------------------------------------------

-----------------------------------------------------------

-----------------------------------------------------------

--------------------------------------Y--------------------

----K----------T------R------------------------------------

---------------------------------------D-------------------

---------------------------------------A----------------S--

--------------------------------------------------------M--

------------N----------------------------------------------

------------------------------------------I----------------

--------------------------------------I----------S-----R--V

------G--K--L----SLIDLAGS----------------------------------

-------------------------------------------------ER-----A--

------------L-----------------------A----T-----------------

---------D---Q----R----------------------TL----------------

-----R--S---------L------EGA-------------N-INR-------------

---------------------SLLALS-S---------CI-------------------

----N------------AL----V-----------------------------------

-----------------------------------------------------------

-----------------------------------------------------------

-----------------------EG----------------------------------

-----------------------------------------------------------

-----------------------------------------------------------

-----------------------------------------------------------

-----------------K-----K---------------H-I--PYRNSKLTQLLKDSL

---G-G--S-----C--------------------NTV---------------------

-----------MIA-NISPSSQ------SF--G--ETQNTLH-WAD-RAKEIRVKECEV

N------------------------------------------------------------------------------------------------------------------------------------------------------------------------------------------------------------

>AT_1G20060

-----------------------------AESLKIFLR----IKPL------------R

----TFTKVTT------------------------------------------------

-------------TTK---SRPRNVWPQNPSKKNNAKEN--------------------

------------------------RNPEIT-------------------------KK--

---------V-------------------------------------------------

-----------------------------------------------------RK----

-----------------------------------------------------------

--------------KDEEAC---------------------------------------

-----------------------------I-------------T---------------

-----------------------------------------------------------

-----------------------------------------------------------

-----------------------L---------------------------N-------

-----------------------------------------------------------

-----------------------------------------------------------

------------------------------------------D----------------

---------S----------YS-------VT----L-------------TPP-------

--------------------Q---------------------S--L-------------

--------------------------Q--------------------------------

------------------------------------E-------------------L--

----K-----------------------------------------------------R

-------S--------------------K-T-E-----------------------V--

Y----------------------------------------------------------

-------------------------E------------G-----------F--------

----------------------------------------------S-----H------

--------VF----P---------------------------------------AD-C-

-----------------------------------------------SQ----------

-----------------------------------------------------------

----------------N--DVYDKMVQPLL-EDFM-----K-------G-------K--

----S---------GMLAALG---PSGSGKTHTV-----------------F-----GS

-----------------------------------------------------------

---------------------------L-------------------------------

-----------------------------------------------------------

--K-----D------------------------P-------------------------

-----------------------------------------------------------

-----------------------------------------------------------

-----------------------------------------------------------

-----------------------------------------------------------

-----------------------------------------------------------

-----------------------------------------------------------

------------------------------------------------G----------

-I-----------------------V-------P------------------IT-----

-------------LR--QI----------------------------------------

------------------------------------------------F----------

K----K-----------------------------------------------------

-----------------------------------------------------------

------------------------------------------------------N----

-----------------------------------D-----------------------

-----------------------------------------------------------

-----------------------------------------------------------

-------------------------------------------------------E---

-----SC--------S-----------------GS---L--------------------

-----------------------------------------------------------

-----------------------------------------------------------

----------------------------------------------R-------S----

-----------------------------------------------------------

FNL----S-----------------------------------IFEI-CSER-------

-----GKGE--K---------A------Y------------------------------

-------------------------------------------------------DL--

-----------------------------------------------------------

---------------------------------------------------L-------

-----------------------------------------------------------

-----------------------------------------------------------

-----------------------------------------------------------

-----------------------------------------------------------

-----------------------------------------------------------

-----------------------------------------------------------

--------------G-----------------G-------E------------------

S-SE-------------------------------------L---S---V---------

---------------------------------------------Q-Q-----------

-----------------S----TIRG----L------K--------------E----V-

--PIQNLEEAESLIGQAMLKR-----ATATTNSN---SQSSRSQCIIN-----------

----------------------------------------I--RA--------------

---------------S-------------------------------------------

-----------------------------------------------------------

-----------------------------------------------------------

--------------------------------------C--------------------

----N----------G------F------------------------------------

---------------------------------------S-------------------

---------------------------------------N----------------E--

--------------------------------------------------------T--

------------K----------------------------------------------

------------------------------------------L----------------

--------------------------------------Q----------S-----S--D

------A--M--L----TIVDLAGA----------------------------------

-------------------------------------------------ER-----E--

------------K-----------------------R----T-----------------

---------G---N----Q----------------------AI----------------

-----D--F---------G------LPGtdpyfilflmptiP-LTM-------------

---------------------NTRYLL-A---------VT-------------------

----V------------GV----------------------------------------

-----------------------------------------------------------

-----------------------------------------------------------

-------------------------P---------------------------------

-----------------------------------------------------------

----------------------------Eepke----------G---------------

-----------------I---------------A-------------------------

-----E---------------------------------T-S--SKFFGSLTRYLRDYL

---E-G--K-----K--------------------RMA---------------------

-----------LIL-TVKAGEE------DY--L--DTSYLLR-QAS-PYMKIKFDNTEE

P------------------------------------------------------------------------------------------------------------------------------------------------------------------------------------------------------------

>AT_1G21730

-----------------------------KENITVTIR----FRPL------------S

----PR-----------------------------------------------------

----------------------------------------------E-V------NN--

--------------------------------------------------------G--

---------D-------------------------------------------------

-----------------------------------------------------EIAWYA

------DG---------------------------------------------------

-----------------------------------------------------------

-----------------------------------------------------------

-----------------------------------------------------------

-----------------------------------------------------------

-----------------------------------------------------------

-----------------------------------------------------------

-----------------------------------------------------------

-----------------------------------------------------------

-----------------------------------------------------------

---------------------------------------------D-------------

-----------------------------------------------------------

Y----------------T------------------I-------------------R--

----N-----------------------------------------------------E

-------Y--------------------N-P-S-----------------------L--

C----------------------------------------------------------

-------------------------Y------------G-----------F--------

----------------------------------------------D-----R------

--------VF----G---------------------------------------PP-T-

-----------------------------------------------TT----------

-----------------------------------------------------------

----------------R--RVYDIAAQQVV-SGAM-----S-------G-------I--

----N---------GTVFAYG---VTSSGKTHTM-----------------H-----GE

-----------------------------------------------------------

---------------------------Q-------------------------------

-----------------------------------------------------------

--R-----S------------------------P-------------------------

-----------------------------------------------------------

-----------------------------------------------------------

-----------------------------------------------------------

-----------------------------------------------------------

-----------------------------------------------------------

-----------------------------------------------------------

------------------------------------------------G----------

-I-----------------------I-------P------------------LA-----

-------------VK--DV----------------------------------------

------------------------------------------------F----------

S----I-----------------------------------------------------

-----------------------------------------------------------

------------------------------------------------------I----

-----------------------------------Q-----------------------

-----------------------------------------------------------

-----------------------------------------------------------

-------------------------------------------------------E---

-----T---------P-------------------------------------------

-----E---------------------R-------------------------------

----E------------------------------------------------------

----------------------------------------------F-------L----

-----------------------------------------------------------

LRV----S-----------------------------------YLEI-YNEV-------

-----INDL--L-----------------------------------------------

-------------------------------------------------------D---

-----------------------------------------------------------

-----------------------------------------------------------

------------------------P----------------------------------

----------------------------------------------------------T

-----------------------------------------------------------

-----------------------------------------------------------

-------------------------------------------------G---------

----------------------------------------------Q------------

--------------N-----------------L-------R------------------

I-RE-------------------------------------D---S---Q---------

-----------------------------------------------G-----------

-----------------T----YVEG----I------K--------------D----E-

--VVLSPAHALSLIASGEEHR-----HVGSNNVNLF-S--SRSHTMFT-----------

----------------------------------------L--TI--------------

---------------ES----------------------S------------P------

-----------------------------------------------------------

------------------------H----G------------KGD--DGE---------

-----------------------------------------------------------

-----------------------------------------------------------

-----------------------------------------------------------

-----------------------------------------------------------

-----------------------------------------------------------

-----------------------------------------------------------

-----------------------------------------------------------

--------------------------------------D----------V-----S--L

------S--Q--L----HLIDLAGS----------------------------------

-------------------------------------------------E------S--

------------S-----------------------K----T-----------------

---------E---I----T----------------------GQ----------------

-----R--R---------K------EGS-------------S-INK-------------

---------------------SLLTLG-T---------VI-------------------

----S------------KL----------------------------------------

-----------------------------------------------------------

-----------------------------------------------------------

-------------------------T---------------------------------

-----------------------------------------------------------

----------------------------D--------------T---------------

-----------------K---------------A-------------------------

-----A---------------------------------H-I--PYRDSKLTRLLQSTL

---S-G--H-----G--------------------RVS---------------------

-----------LIC-TITPASS------TS--E--ETHNTLK-FAQ-RCKHVEIKASRN

K------------------------------------------------------------------------------------------------------------------------------------------------------------------------------------------------------------

>AT_1G55550

-----------------------------KGNIRVFCR----VKPL------------G

----AT-----------------------------------------------------

----------------------------------------------E-K----------

-----------------------------------------------------------

---------L-------------------------------------------------

-----------------------------------------------------------

-----------------------------------------------------------

-----------------------------------------------------------

-----------------------------------------------------------

-----------------------------------------------------------

-----------------------------------------------------------

-----------------------------------------------------------

--------------------------------------------RP-------------

------------------P----------------------------------------

-----------------------------------------------------------

----------------------------------VA-----------------------

-----------------------------------------------------------

-----------------------------------------------S-------DTRN

V----------------I------------------I-------------------K--

----L-----------------------------------------------------S

-------E--------------------T-K-R-----------------------K--

T----------------------------------------------------------

-------------------------Y------------N-----------F--------

----------------------------------------------D-----R------

--------VF----Q---------------------------------------PD-S-

-----------------------------------------------SQ----------

-----------------------------------------------------------

----------------D--DVF-LEIEPVI-KSVI-----D-------G-------Y--

----N---------ACIFAYG---QTGTGKTYTM-----------------E-----GL

-----------------------------------------------------------

---------------------------P-------------------------------

-----------------------------------------------------------

--N-----S------------------------P-------------------------

-----------------------------------------------------------

-----------------------------------------------------------

-----------------------------------------------------------

-----------------------------------------------------------

-----------------------------------------------------------

-----------------------------------------------------------

------------------------------------------------G----------

-I-----------------------V-------P------------------RA-----

-------------IK--GL----------------------------------------

------------------------------------------------F----------

K----Q-----------------------------------------------------

-----------------------------------------------------------

------------------------------------------------------V----

-----------------------------------E-----------------------

-----------------------------------------------------------

-----------------------------------------------------------

-------------------------------------------------------E---

-----SN--------H-----------------M----FT-------------------

-----------------------------------------------------------

-----------------------------------------------------------

----------------------------------------------I-------H----

-----------------------------------------------------------

FS-----------------------------------------MLEI-YMGN-------

-----LKDL--L---------L------S--E-----------------ATKP------

---------I---------------------------------------------S---

-----------------------------------------------------------

-----------------------------------------------------------

------------------------P----------------------------------

----------------------------------------------------------I

-----------------------------------------------------------

-----------------------------------------------------------

-------------------------------------------------P---------

----------------------------------------------P------------

--------------S-----------------L-------S------------------

I-HT-------------------------------------D---P---N---------

---------------------------------------------G-E-----------

-----------------I----DIEN----L------V--------------K----L-

--KVDDFNEILRLYKVGCRSR-----ATASTNSNSV-S--SRSHCMIR-----------

----------------------------------------V--SV--------------

---------------TS----------------------L------------G------

-----------------------------------------------------------

------------------------A----P------------E----------------

-----------------------------------------------------------

-----------------------------------------------------------

-----------------------------------------------------------

-----------------------------------------------------------

-----------------------------------------------------------

-----------------------------------------------------------

-----------------------------------------------------------

---------------------------R----------R----------R-----E--T

------N--K--I----WLVDLGGS----------------------------------

-------------------------------------------------ER-----V--

------------L-----------------------K----T-----------------

---------R---A----T----------------------GR----------------

-----R--F---------D------EGK-------------A-INL-------------

---------------------SLSALG-D---------VI-------------------

----N------------SL----------------------------------------

-----------------------------------------------------------

-----------------------------------------------------------

-------------------------Q---------------------------------

-----------------------------------------------------------

----------------------------R--------------K---------------

-----------------N-----------------------------------------

-----S---------------------------------H-I--PYRNSKLTQVLKDSL

---G-Q--D-----S--------------------KTL---------------------

-----------MLV-HISPKED------DL--C--ETICSLN-FAT-RAKNIHLGQDE--------------------------------------------------------------------------------------------------------------------------------------------------------------------------------------------------------------

>AT_1G59540

-----------------------------MEKICVAVR----VRPP------------A

----PE-----------------------------------------------------

----------------------------------------------N-G------ASL-

-----------------------------------------------------------

-----------------------------------------------------------

-----------------------------------------------------------

-----------------------------------------------------------

-----------------------------------------------------------

-------------------------------------------W---------------

-----------------------------------------------------------

-----------------------------------------------------------

-----------------------K---------------------------VED-----

-----------N--------------------------------R--------------

------------------I-------------------SL-------------------

-----------------------------------------------------------

-----------------------------------------------------------

-----------------------------------------------------------

-----------------------------------------------------------

------------------HK----------------S-------------------L--

----D-----------------------------------------------------T

-------P--------------------I-T-T-----------------------A--

S----------------------------------------------------------

-------------------------H------------A-----------F--------

----------------------------------------------D-----H------

--------VF----D---------------------------------------ES-S-

-----------------------------------------------TN----------

-----------------------------------------------------------

----------------A--SVYELLTKDII-HAAV-----E-------G-------F--

----N---------GTAFAYG---QTSSGKTFTM-----------------T-----GS

-----------------------------------------------------------

---------------------------E-------------------------------

-----------------------------------------------------------

--T-----D------------------------P-------------------------

-----------------------------------------------------------

-----------------------------------------------------------

-----------------------------------------------------------

-----------------------------------------------------------

-----------------------------------------------------------

-----------------------------------------------------------

------------------------------------------------G----------

-I-----------------------I-------R------------------RS-----

-------------VR--DV----------------------------------------

------------------------------------------------F----------

E----R-----------------------------------------------------

-----------------------------------------------------------

------------------------------------------------------I----

-----------------------------------H------M----------------

-----------------------------------------------------------

-----------------------------------------------------------

-----------------------------------------------------------

-----I---------S-------------------------------------------

-----D---------------------R-------------------------------

----E------------------------------------------------------

----------------------------------------------F-------L----

-----------------------------------------------------------

IRV----S-----------------------------------YMEI-YNEE-------

-----INDL--L-----------------------------------------------

-------------------------------------------------------A---

-----------------------------------------------------------

-----------------------------------------------------------

------------------------V----------------------------------

----------------------------------------------------------E

-----------------------------------------------------------

-----------------------------------------------------------

-------------------------------------------------N---------

----------------------------------------------Q------------

--------------R-----------------L-------Q------------------

I-HE-------------------------------------H---L---E---------

---------------------------------------------R-G-----------

-----------------V----FVAG----L------K--------------E----E-

--IVSDAEQILKLIDSGEVNR-----HFGETNMNVH-S--SRSHTIFR-----------

----------------------------------------M--VI--------------

---------------ES----------------------R------------G------

-----------------------------------------------------------

------------------------K----D------------N-S--SSD---------

-----------------------------------------------------------

-----------------------------------------------------------

-----------------------------------------------------------

-----------------------------------------------------------

-----------------------------------------------------------

-----------------------------------------------------------

-----------------------------------------------------------

--------------------------------------A----------I-----R--V

------S--V--L----NLVDLAGS----------------------------------

-------------------------------------------------ER-----I--

------------A-----------------------K----T-----------------

---------G---A----G----------------------GV----------------

-----R--L---------Q------EGK-------------Y-INK-------------

---------------------SLMILG-N---------VI-------------------

----N------------KL----------------------------------------

-----------------------------------------------------------

-----------------------------------------------------------

-------------------------S---------------------------------

-----------------------------------------------------------

----------------------------D------------STK---------------

-----------------L---------------R-------------------------

-----A---------------------------------H-I--PYRDSKLTRILQPAL

---G-G--N-----A--------------------KTC---------------------

-----------IIC-TIAPEEH------HI--E--ESKGTLQ-FAS-RAKRITNCAQVN

E------------------------------------------------------------------------------------------------------------------------------------------------------------------------------------------------------------

>AT_1G63640

-----------------------------KGNIRVYCR----IRPF------------L

----PG-----------------------------------------------------

----------------------------------------------Q-N------SR--

--------------------------------------------------------Q--

---------TTI-----------------------------------------------

------------------------------------E---YIG----------ET----

-----------------------------------------------------------

------------G----------------------------------------------

-----------------------------E-------------L---------------

-----------------------------------------------------------

-----------------------------------------------------------

-----------------------V---------------------------VA------

-----------------------------------------------------------

-----------------------------------------------------------

-----------------------------------------------------------

-----------------------------------------------------------

-----------------------------------------------------------

-----------------------------------------------------------

------------------NP----------------F-------------------K--

----Q-----------------------------------------------------G

-------K--------------------D-T-H-----------------------R--

L----------------------------------------------------------

-------------------------F------------K-----------F--------

----------------------------------------------N-----K------

--------VF----D---------------------------------------QA-A-

-----------------------------------------------TQ----------

-----------------------------------------------------------

----------------E--EVF-LDTRPLI-RSIL-----D-------G-------Y--

----N---------VCIFAYG---QTGSGKTYTM-----------------S-----GP

-----------------------------------------------------------

---------------------------S-------------------------------

-----------------------------------------------------------

--I-----T------------------------S-------------------------

----------------------------------------K------------------

-----------------------------------------------------------

-E-------------------------------D---------------------W---

-----------------------------------------------------------

-----------------------------------------------------------

-----------------------------------------------------------

------------------------------------------------G----------

-V-----------------------N-------Y------------------RA-----

-------------LN--DL----------------------------------------

------------------------------------------------F----------

L----L-----------------------------------------------------

-----------------------------------------------------------

------------------------------------------------------T----

-----------------------------------Q-----------------------

-----------------------------------------------------------

-----------------------------------------------------------

-------------------------------------------------------S---

-----RQ--------N-----------------T----VM-------------------

-----------------------------------------------------------

-----------------------------------------------------------

----------------------------------------------Y-------E----

-----------------------------------------------------------

VGV----Q-----------------------------------MVEI-YNEQ-------

-----VRDI--L-----------------------------------------------

-----------------------------------------------------------

-----------------------------------------------------------

-----------------------------------------------------------

-----------------------------------------------------------

-----------------------------------------------------------

-----------------------------------------------------------

-----------------------------------------------------------

-----------------------------------------------------------

-----------------------------------------------------------

-----------------------------------------------------------

-----------------------------------------------------------

------SD---------------------------GIWNT--ALPN-G-----------

-----------------L----AVPD----A------S--------------M----H-

--CVRSTEDVLELMNIGLMNR-----TVGATALNER-S--SRSHCVLS-----------

----------------------------------------V--HV--------------

---------------RG----------------------V------------D------

-----------------------------------------------------------

------------------------V----E------------T----------------

-----------------------------------------------------------

-----------------------------------------------------------

-----------------------------------------------------------

-----------------------------------------------------------

-----------------------------------------------------------

-----------------------------------------------------------

-----------------------------------------------------------

---------------------------D----------S----------I-----L--R

------G--S--L----HLVDLAGS----------------------------------

-------------------------------------------------ER-----V--

------------D-----------------------R----S-----------------

---------E---A----T----------------------GE----------------

-----R--L---------K------EAQ-------------H-INK-------------

---------------------SLSALG-D---------VI-------------------

----F------------AL----------------------------------------

-----------------------------------------------------------

-----------------------------------------------------------

-------------------------A---------------------------------

-----------------------------------------------------------

----------------------------H--------------K---------------

-----------------N-----------------------------------------

-----P---------------------------------H-V--PYRNSKLTQVLQSSL

---G-G--Q-----A--------------------KTL---------------------

-----------MFV-QVNPDGD------SY--A--ETVSTLK-FAE-RVSGVELGAAKS

S------------------------------------------------------------------------------------------------------------------------------------------------------------------------------------------------------------

>AT_1G72250

-----------------------------KGNIRVFCR----CRPL------------N

----FE-----------------------------------------------------

----------------------------------------------E-T------EA--

--------------------------------------------------------G--

-----------------------------------------------------------

-----------------------------------------------------------

-----------------------------------------------------------

-----------------------------------------------------------

-----------------------------------------------------------

-----------------------------------------------------------

-----------------------------------------------------------

-----------------------------------------------------------

--------------------------------------------VS-------------

------------------M-------------------G-I------------------

-----------------------------------------D-----------------

---------------------------------V-------------------------

-----------------------------------------------------------

-----------------------------------------------E-----STKNGE

V----------------I------------------V-------------------M--

----S-----------------------------------------------------N

-------G--------------------F-P-K-----------------------K--

S----------------------------------------------------------

-------------------------F------------K-----------F--------

----------------------------------------------D-----S------

--------VF----G---------------------------------------PN-A-

-----------------------------------------------SQ----------

-----------------------------------------------------------

----------------A--DVF-EDTAPFA-TSVI-----D-------G-------Y--

----N---------VCIFAYG---QTGTGKTFTM-----------------E-----GT

-----------------------------------------------------------

---------------------------Q-------------------------------

-----------------------------------------------------------

--H-----D------------------------R-------------------------

-----------------------------------------------------------

-----------------------------------------------------------

-----------------------------------------------------------

-----------------------------------------------------------

-----------------------------------------------------------

-----------------------------------------------------------

------------------------------------------------G----------

-V-----------------------N-------Y------------------RT-----

-------------LE--NL----------------------------------------

------------------------------------------------F----------

R----I-----------------------------------------------------

-----------------------------------------------------------

------------------------------------------------------I----

-----------------------------------K-----------------------

-----------------------------------------------------------

-----------------------------------------------------------

-------------------------------------------------------A---

-----RE--------H-----------------R----YN-------------------

-----------------------------------------------------------

-----------------------------------------------------------

----------------------------------------------Y-------E----

-----------------------------------------------------------

ISV----S-----------------------------------VLEV-YNEQ-------

-----IRDL--L---------V------P------------------------------

-------------------------------------------------------AS--

-----------------------------------------------------------

---------------------------------------------------Q----SA-

------------------------S----------------------------------

----------------------------------------------------------A

-----------------------------------------------------------

-----------------------------------------------------------

-------------------------------------------------P---------

----------------------------------------------K------------

--------------R-----------------F-------E------------------

I-RQ-------------------------------------L---S---E---------

---------------------------------------------G-N-----------

-----------------H----HVPG----L------V--------------E----A-

--PVKSIEEVWDVLKTGSNAR-----AVGKTTANEH-S--SRSHCIHC-----------

----------------------------------------V--MV--------------

---------------KG----------------------E------------N------

-----------------------------------------------------------

------------------------L----L------------N----------------

-----------------------------------------------------------

-----------------------------------------------------------

-----------------------------------------------------------

-----------------------------------------------------------

-----------------------------------------------------------

-----------------------------------------------------------

-----------------------------------------------------------

---------------------------G----------E----------C-----T--K

------S--K--L----WLVDLAGS----------------------------------

-------------------------------------------------ER-----V--

------------A-----------------------K----T-----------------

---------E---V----Q----------------------GE----------------

-----R--L---------K------ETQ-------------N-INK-------------

---------------------SLSALG-D---------VI-------------------

----F------------AL----------------------------------------

-----------------------------------------------------------

-----------------------------------------------------------

-------------------------A---------------------------------

-----------------------------------------------------------

----------------------------N--------------K---------------

-----------------S-----------------------------------------

-----S---------------------------------H-I--PFRNSKLTHLLQDSL

---G-G--D-----S--------------------KTL---------------------

-----------MFV-QISPNEN------DQ--S--ETLCSLN-FAS-RVRGIELGPAKK

Q------------------------------------------------------------------------------------------------------------------------------------------------------------------------------------------------------------

>AT_1G73860

-----------------------------KGNIRVFCR----VRPF------------L

----PA-----------------------------------------------------

----------------------------------------------Q-G------AA--

--------------------------------------------------------N--

---------TVV-----------------------------------------------

------------------------------------E---YVG----------ED----

-----------------------------------------------------------

------------G----------------------------------------------

-----------------------------E-------------L---------------

-----------------------------------------------------------

-----------------------------------------------------------

-----------------------V---------------------------VT------

-----------------------------------------------------------

-----------------------------------------------------------

-----------------------------------------------------------

-----------------------------------------------------------

-----------------------------------------------------------

-----------------------------------------------------------

------------------NP----------------T-------------------R--

----P-----------------------------------------------------G

-------K--------------------D-G-L-----------------------R--

Q----------------------------------------------------------

-------------------------F------------K-----------F--------

----------------------------------------------N-----K------

--------VY----S---------------------------------------PT-A-

-----------------------------------------------SQ----------

-----------------------------------------------------------

----------------A--DVF-SDIRPLV-RSVL-----D-------G-------Y--

----N---------VCIFAYG---QTGSGKTYTM-----------------T-----GP

-----------------------------------------------------------

---------------------------D-------------------------------

-----------------------------------------------------------

--G-----S------------------------S-------------------------

----------------------------------------E------------------

-----------------------------------------------------------

-E-------------------------------D---------------------W---

-----------------------------------------------------------

-----------------------------------------------------------

-----------------------------------------------------------

------------------------------------------------G----------

-V-----------------------N-------Y------------------RA-----

-------------LN--DL----------------------------------------

------------------------------------------------F----------

K----I-----------------------------------------------------

-----------------------------------------------------------

------------------------------------------------------S----

-----------------------------------Q-----------------------

-----------------------------------------------------------

-----------------------------------------------------------

-------------------------------------------------------S---

-----RK--------G-----------------N----IS-------------------

-----------------------------------------------------------

-----------------------------------------------------------

----------------------------------------------Y-------E----

-----------------------------------------------------------

VGV----Q-----------------------------------MVEI-YNEQ-------

-----VLDL--L-----------------------------------------------

-----------------------------------------------------------

-----------------------------------------------------------

-----------------------------------------------------------

-----------------------------------------------------------

-----------------------------------------------------------

-----------------------------------------------------------

-----------------------------------------------------------

-----------------------------------------------------------

-----------------------------------------------------------

-----------------------------------------------------------

-----------------------------------------------------------

------SDDNSQKKYPFVLnp--------------GILST--TQQN-G-----------

-----------------L----AVPD----A------S--------------M----Y-

--PVTSTSDVITLMDIGLQNR-----AVGSTALNER-S--SRSHSIVT-----------

----------------------------------------V--HV--------------

---------------RG----------------------K------------D------

-----------------------------------------------------------

------------------------L----K------------T----------------

-----------------------------------------------------------

-----------------------------------------------------------

-----------------------------------------------------------

-----------------------------------------------------------

-----------------------------------------------------------

-----------------------------------------------------------

-----------------------------------------------------------

---------------------------G----------S----------V-----L--Y

------G--N--L----HLVDLAGS----------------------------------

-------------------------------------------------ER-----V--

------------D-----------------------R----S-----------------

---------E---V----T----------------------GD----------------

-----R--L---------R------EAQ-------------H-INK-------------

---------------------SLSSLG-D---------VI-------------------

----F------------SL----------------------------------------

-----------------------------------------------------------

-----------------------------------------------------------

-------------------------A---------------------------------

-----------------------------------------------------------

----------------------------S--------------K---------------

-----------------S-----------------------------------------

-----S---------------------------------H-V--PYRNSKLTQLLQTSL

---G-G--R-----A--------------------KTL---------------------

-----------MFV-QLNPDAT------SY--S--ESMSTLK-FAE-RVSGVELGAAKT

S------------------------------------------------------------------------------------------------------------------------------------------------------------------------------------------------------------

>AT_2G21300

-----------------------------EEKILVLVR----LRPL------------N

----EK-----------------------------------------------------

----------------------------------------------E-I------LA--

--------------------------------------------------------N--

---------E-------------------------------------------------

-----------------------------------------------------AADWEC

------INDT-------------------------------------------------

-----------------------------------------------------------

-----------------------------------------------------------

-----------------------------------------------------------

-----------------------------------------------------------

-----------------------------------------------------------

-----------------------------------------------------------

-----------------------------------------------------------

-----------------------------------------------------------

-----------------------------------------------------------

---------------------------------------------T-------------

-----------------------------------------------------------

V----------------L-Y---R------------N-------------------T--

----L-----------------------------------------------------R

-------E--------------------GSTFP-----------------------S--

A----------------------------------------------------------

-------------------------Y------------S-----------F--------

----------------------------------------------D-----R------

--------VY----R---------------------------------------GE-C-

-----------------------------------------------PT----------

-----------------------------------------------------------

----------------R--QVYEDGPKEVA-LSVV-----K-------G-------I--

----N---------SSIFAYG---QTSSGKTYTM-----------------S-----GI

-----------------------------------------------------------

---------------------------T-------------------------------

-----------------------------------------------------------

--E-----F--------------------------------------------------

-----------------------------------------------------------

-----------------------------------------------------------

-----------------------------------------------------------

-----------------------------------------------------------

-----------------------------------------------------------

-----------------------------------------------------------

-----------------------------------------------------------

-----------------------------------------------------A-----

-------------VA--DI----------------------------------------

------------------------------------------------F----------

D----Y-----------------------------------------------------

-----------------------------------------------------------

------------------------------------------------------I----

-----------------------------------F-----------------------

-----------------------------------------------------------

-----------------------------------------------------------

-------------------------------------------------------K---

-----H---------E-------------------------------------------

-----D---------------------R-------------------------------

----A------------------------------------------------------

----------------------------------------------F-------V----

-----------------------------------------------------------

VKF----S-----------------------------------AIEI-YNEA-------

-----IRDL--L-----------------------------------------------

-------------------------------------------------------S---

-----------------------------------------------------------

-----------------------------------------------------------

------------------------P----------------------------------

----------------------------------------------------------D

-----------------------------------------------------------

-----------------------------------------------------------

-------------------------------------------------S---------

----------------------------------------------T------------

--------------P-----------------L-------R------------------

L-RD-------------------------------------D---P---E---------

---------------------------------------------K-G-----------

-----------------A----AVEK----A------T--------------E----E-

--TLRDWNHLKELISVCEAQR-----KIGETSLNER-S--SRSHQIIK-----------

----------------------------------------L--TV--------------

---------------ES----------------------S------------A------

-----------------------------------------------------------

------------------------R----E------------FLG--KEN---------

-----------------------------------------------------------

-----------------------------------------------------------

-----------------------------------------------------------

-----------------------------------------------------------

-----------------------------------------------------------

-----------------------------------------------------------

-----------------------------------------------------------

---------------------------S----------T----------T-----L--M

------A--S--V----NFIDLAGS----------------------------------

-------------------------------------------------ER-----A--

------------S-----------------------Q----A-----------------

---------L---S----A----------------------GA----------------

-----R--L---------K------EGC-------------H-INR-------------

---------------------SLLTLG-T---------VI-------------------

----R------------KL----------------------------------------

-----------------------------------------------------------

-----------------------------------------------------------

-------------------------S---------------------------------

-----------------------------------------------------------

----------------------------N--------------G---------------

-----------------R---------------Q-------------------------

-----G---------------------------------H-I--NYRDSKLTRILQPCL

---G-G--N-----A--------------------RTA---------------------

-----------IVC-TLSPARS------HV--E--QTRNTLL-FAC-CAKEVTTKAQIN

V------------------------------------------------------------------------------------------------------------------------------------------------------------------------------------------------------------

>AT_2G21380

-----------------------------RDSISVTVR----FRPM------------S

----ER-----------------------------------------------------

----------------------------------------------E-Y------QR--

--------------------------------------------------------G--

---------D-------------------------------------------------

-----------------------------------------------------EIVWYP

------DA---------------------------------------------------

-----------------------------------------------------------

-----------------------------------------------------------

-----------------------------------------------------------

-----------------------------------------------------------

-----------------------------------------------------------

-----------------------------------------------------------

-----------------------------------------------------------

-----------------------------------------------------------

-----------------------------------------------------------

---------------------------------------------D-------------

-----------------------------------------------------------

K----------------M------------------V-------------------R--

----N-----------------------------------------------------E

-------Y--------------------N-P-L-----------------------T--

A----------------------------------------------------------

-------------------------Y------------A-----------F--------

----------------------------------------------D-----K------

--------VF----G---------------------------------------PQ-S-

-----------------------------------------------TT----------

-----------------------------------------------------------

----------------P--EVYDVAAKPVV-KAAM-----E-------G-------V--

----N---------GTVFAYG---VTSSGKTHTM-----------------H-----GD

-----------------------------------------------------------

---------------------------Q-------------------------------

-----------------------------------------------------------

--D-----F------------------------P-------------------------

-----------------------------------------------------------

-----------------------------------------------------------

-----------------------------------------------------------

-----------------------------------------------------------

-----------------------------------------------------------

-----------------------------------------------------------

------------------------------------------------G----------

-I-----------------------I-------P------------------LA-----

-------------IK--DV----------------------------------------

------------------------------------------------F----------

S----I-----------------------------------------------------

-----------------------------------------------------------

------------------------------------------------------I----

-----------------------------------Q-----------------------

-----------------------------------------------------------

-----------------------------------------------------------

-------------------------------------------------------E---

-----T---------T-------------------------------------------

-----G---------------------R-------------------------------

----E------------------------------------------------------

----------------------------------------------F-------L----

-----------------------------------------------------------

LRV----S-----------------------------------YLEI-YNEV-------

-----INDL--L-----------------------------------------------

-------------------------------------------------------D---

-----------------------------------------------------------

-----------------------------------------------------------

------------------------P----------------------------------

----------------------------------------------------------T

-----------------------------------------------------------

-----------------------------------------------------------

-------------------------------------------------G---------

----------------------------------------------Q------------

--------------N-----------------L-------R------------------

I-RE-------------------------------------D---S---Q---------

-----------------------------------------------G-----------

-----------------T----YVEG----I------K--------------E----E-

--VVLSPGHALSFIAAGEEHR-----HVGSNNFNLM-S--SRSHTIFT-----------

----------------------------------------L--MI--------------

---------------ES----------------------S------------A------

-----------------------------------------------------------

------------------------H----G------------DQY--DG----------

-----------------------------------------------------------

-----------------------------------------------------------

-----------------------------------------------------------

-----------------------------------------------------------

-----------------------------------------------------------

-----------------------------------------------------------

-----------------------------------------------------------

-------------------------------------------------V-----I--F

------S--Q--L----NLIDLAGS----------------------------------

-------------------------------------------------E------S--

------------S-----------------------K----T-----------------

---------E---T----T----------------------GL----------------

-----R--R---------K------EGA-------------Y-INK-------------

---------------------SLLTLG-T---------VI-------------------

----G------------KL----------------------------------------

-----------------------------------------------------------

-----------------------------------------------------------

-------------------------T---------------------------------

-----------------------------------------------------------

----------------------------E--------------G---------------

-----------------K---------------T-------------------------

-----T---------------------------------H-V--PFRDSKLTRLLQSSL

---S-G--H-----G--------------------HVS---------------------

-----------LIC-TVTPASS------ST--E--ETHNTLK-FAS-RAKRIEINASRN

K------------------------------------------------------------------------------------------------------------------------------------------------------------------------------------------------------------

>AT_2G22610

-----------------------------KGNIRVFCR----CRPL------------N

----TE-----------------------------------------------------

----------------------------------------------E-T------ST--

--------------------------------------------------------K--

-----------------------------------------------------------

-----------------------------------------------------------

-----------------------------------------------------------

-----------------------------------------------------------

-----------------------------------------------------------

-----------------------------------------------------------

-----------------------------------------------------------

-----------------------------------------------------------

--------------------------------------------SA-------------

------------------T-------------------I-V------------------

-----------------------------------------D-----------------

---------------------------------F-------------------------

-----------------------------------------------------------

-----------------------------------------------D-----GAKDGE

L----------------G------------------V-------------------I--

----T-----------------------------------------------------G

-------N--------------------N-S-K-----------------------K--

S----------------------------------------------------------

-------------------------F------------K-----------F--------

----------------------------------------------D-----R------

--------VY----T---------------------------------------PK-D-

-----------------------------------------------GQ----------

-----------------------------------------------------------

----------------V--DVF-ADASPMV-VSVL-----D-------G-------Y--

----N---------VCIFAYG---QTGTGKTFTM-----------------E-----GT

-----------------------------------------------------------

---------------------------P-------------------------------

-----------------------------------------------------------

--Q-----N------------------------R-------------------------

-----------------------------------------------------------

-----------------------------------------------------------

-----------------------------------------------------------

-----------------------------------------------------------

-----------------------------------------------------------

-----------------------------------------------------------

------------------------------------------------G----------

-V-----------------------N-------Y------------------RT-----

-------------VE--QL----------------------------------------

------------------------------------------------F----------

E----V-----------------------------------------------------

-----------------------------------------------------------

------------------------------------------------------A----

-----------------------------------R-----------------------

-----------------------------------------------------------

-----------------------------------------------------------

-------------------------------------------------------E---

-----RR--------E-----------------T----IS-------------------

-----------------------------------------------------------

-----------------------------------------------------------

----------------------------------------------Y-------N----

-----------------------------------------------------------

ISV----S-----------------------------------VLEV-YNEQ-------

-----IRDL--L---------A------T------------------------------

-------------------------------------------------------S---

-----------------------------------------------------------

-----------------------------------------------------------

------------------------P----------------------------------

----------------------------------------------------------G

-----------------------------------------------------------

-----------------------------------------------------------

-------------------------------------------------S---------

----------------------------------------------K------------

--------------K-----------------L-------E------------------

I-KQ-------------------------------------S---S---D---------

---------------------------------------------G-S-----------

-----------------H----HVPG----L------V--------------E----A-

--NVENINEVWNVLQAGSNAR-----SVGSNNVNEH-S--SRSHCMLS-----------

----------------------------------------I--MV--------------

---------------KA----------------------K------------N------

-----------------------------------------------------------

------------------------L----M------------N----------------

-----------------------------------------------------------

-----------------------------------------------------------

-----------------------------------------------------------

-----------------------------------------------------------

-----------------------------------------------------------

-----------------------------------------------------------

-----------------------------------------------------------

---------------------------G----------D----------C-----T--K

------S--K--L----WLVDLAGS----------------------------------

-------------------------------------------------ER-----L--

------------A-----------------------K----T-----------------

---------D---V----Q----------------------GE----------------

-----R--L---------K------EAQ-------------N-INR-------------

---------------------SLSALG-D---------VI-------------------

----Y------------AL----------------------------------------

-----------------------------------------------------------

-----------------------------------------------------------

-------------------------A---------------------------------

-----------------------------------------------------------

----------------------------T--------------K---------------

-----------------S-----------------------------------------

-----S---------------------------------H-I--PYRNSKLTHLLQDSL

---G-G--D-----S--------------------KTL---------------------

-----------MFV-QISPSEH------DV--S--ETLSSLN-FAT-RVRGVELGPARK

Q------------------------------------------------------------------------------------------------------------------------------------------------------------------------------------------------------------

>AT_2G28620

-----------------------------GVNIQVIVR----CRPF------------N

----SE-----------------------------------------------------

----------------------------------------------E-T------RL--

--------------------------------------------------------Q--

---------T-------------------------------------------------

-----------------------------------------------------PA----

-----------------------------------------------------------

------------V----------------------------------------------

-----------------------------L-------------T---------------

-----------------------------------------------------------

-----------------------------------------------------------

-----------------------C---------------------------NDR-----

-----------K--------------------------------K--------------

------------------E-------------------V--------------------

-----------------------------------------------------------

-----------------------------------------------------------

--------------------A---------------------V----------------

-----------------------------------------------------------

A----------------Q------------------N-------------------I--

----A-----------------------------------------------------G

-------K--------------------Q-I-D-----------------------K--

T----------------------------------------------------------

-------------------------F------------L-----------F--------

----------------------------------------------D-----K------

--------VF----G---------------------------------------PT-S-

-----------------------------------------------QQ----------

-----------------------------------------------------------

----------------K--DLYHQAVSPIV-FEVL-----D-------G-------Y--

----N---------CTIFAYG---QTGTGKTYTM-----------------E-----GG

-----------------------------------------------------------

---------------------------A-------------------------------

-----------------------------------------------------------

--R-----K--------------------------------------------------

----------------------------------------K------------------

-----------------------------------------------------------

-N--------------------------------------------------------G

-----------------------------------------------------------

--------------------------------------------------E--------

-----------------------------------------------------------

--------------------------------------I-PSD-A---G----------

-V-----------------------I-------P------------------RA-----

-------------VK--QI----------------------------------------

------------------------------------------------F----------

D----I-----------------------------------------------------

-----------------------------------------------------------

------------------------------------------------------L----

-----------------------------------E-----------------------

-----------------------------------------------------------

-----------------------------------------------------------

-------------------------------------------------------A---

---------------Q-----------------SA---AE-------------------

-----------------------------------------------------------

-----------------------------------------------------------

----------------------------------------------Y-------S----

-----------------------------------------------------------

LKV----S-----------------------------------FLEL-YNEE-------

-----LTDL--L---------A------P--E-----------------ET-K------

---------F-------------AD------------------------------D---

-----------------------------------------------------------

-----------------------------------------------------------

------------------------K----------------------------------

----------------------------------------------------------S

-----------------------------------------------------------

-----------------------------------------------------------

-------------------------------------------------K---------

----------------------------------------------K------------

--------------P-----------------L-------A------------------

L-ME-------------------------------------D---G---K---------

---------------------------------------------G-G-----------

-----------------V----FVRG----L------E--------------E----E-

--IVSTADEIYKVLEKGSAKR-----RTAETLLNKQ-S--SRSHSIFS-----------

----------------------------------------V--TI--------------

---------------HI----------------------K-------------------

-----------------------------------------------------------

------------------------E----C-----------------------------

-----------------------------------------------------------

-----------------------------------------------------------

-----------------------------------------------------------

--------------------------------------------------------T--

--------------------------------------------------------P--

------------E----------------------------------------------

------------------------------------------G----------------

-------E-------------------E----------I----------V-----K--S

------G--K--L----NLVDLAGS----------------------------------

-------------------------------------------------EN-----I--

------------S-----------------------R----S-----------------

---------G---A----R----------------------EG----------------

-----R--A---------R------EAG-------------E-INK-------------

---------------------SLLTLG-R---------VI-------------------

----N------------AL----------------------------------------

-----------------------------------------------------------

-----------------------------------------------------------

-------------------------V---------------------------------

-----------------------------------------------------------

----------------------------E--------------H---------------

-----------------S-----------------------------------------

-----G---------------------------------H-I--PYRESKLTRLLRDSL

---G-G--K-----T--------------------KTC---------------------

-----------VIA-TVSPSVH------CL--E--ETLSTLD-YAH-RAKHIKNKPEVN

Q------------------------------------------------------------------------------------------------------------------------------------------------------------------------------------------------------------

>AT_2G36200

-----------------------------GVNVQVLLR----CRPF------------S

----DD-----------------------------------------------------

----------------------------------------------E-L------RS--

--------------------------------------------------------N--

---------A-------------------------------------------------

-----------------------------------------------------PQ----

-----------------------------------------------------------

------------V----------------------------------------------

-----------------------------L-------------T---------------

-----------------------------------------------------------

-----------------------------------------------------------

-----------------------C---------------------------NDL-----

-----------Q--------------------------------R--------------

------------------E-------------------V--------------------

-----------------------------------------------------------

-----------------------------------------------------------

--------------------A---------------------V----------------

-----------------------------------------------------------

S----------------Q------------------N-------------------I--

----A-----------------------------------------------------G

-------K--------------------H-I-D-----------------------R--

V----------------------------------------------------------

-------------------------F------------T-----------F--------

----------------------------------------------D-----K------

--------VF----G---------------------------------------PS-A-

-----------------------------------------------QQ----------

-----------------------------------------------------------

----------------K--DLYDQAVVPIV-NEVL-----E-------G-------F--

----N---------CTIFAYG---QTGTGKTYTM-----------------E-----GE

-----------------------------------------------------------

---------------------------C-------------------------------

-----------------------------------------------------------

--R-----R--------------------------------------------------

----------------------------------------S------------------

------------K-------------------------------SAP------------

-C--------------------------------------------------------G

-----------------------------------------------------------

--------------------------------------------------G--------

-----------------------------------------------------------

--------------------------------------L-PAE-A---G----------

-V-----------------------I-------P------------------RA-----

-------------VK--QI----------------------------------------

------------------------------------------------F----------

D----T-----------------------------------------------------

-----------------------------------------------------------

------------------------------------------------------L----

-----------------------------------E-----------------------

-----------------------------------------------------------

-----------------------------------------------------------

-------------------------------------------------------G---

---------------Q-----------------Q----AE-------------------

-----------------------------------------------------------

-----------------------------------------------------------

----------------------------------------------Y-------S----

-----------------------------------------------------------

VKV----T-----------------------------------FLEL-YNEE-------

-----ITDL--L---------A------P--E-----------------DLSR------

---------VA------------AE------------------------------E---

-----------------------------------------------------------

-----------------------------------------------------------

------------------------K----------------------------------

----------------------------------------------------------Q

-----------------------------------------------------------

-----------------------------------------------------------

-------------------------------------------------K---------

----------------------------------------------K------------

--------------P-----------------L-------P------------------

L-ME-------------------------------------D---G---K---------

---------------------------------------------G-G-----------

-----------------V----LVRG----L------E--------------E----E-

--IVTSANEIFTLLERGSSKR-----RTAETFLNKQ-S--SRSHSLFS-----------

----------------------------------------I--TI--------------

---------------HI----------------------K-------------------

-----------------------------------------------------------

------------------------E----A-----------------------------

-----------------------------------------------------------

-----------------------------------------------------------

-----------------------------------------------------------

--------------------------------------------------------T--

--------------------------------------------------------P--

------------E----------------------------------------------

------------------------------------------G----------------

-------E-------------------E----------L----------I-----K--C

------G--K--L----NLVDLAGS----------------------------------

-------------------------------------------------EN-----I--

------------S-----------------------R----S-----------------

---------G---A----R----------------------DG----------------

-----R--A---------R------EAG-------------E-INK-------------

---------------------SLLTLG-R---------VI-------------------

----S------------AL----------------------------------------

-----------------------------------------------------------

-----------------------------------------------------------

-------------------------V---------------------------------

-----------------------------------------------------------

----------------------------E--------------H---------------

-----------------L-----------------------------------------

-----G---------------------------------H-V--PYRDSKLTRLLRDSL

---G-G--R-----T--------------------KTC---------------------

-----------IIA-TVSPAVH------CL--E--ETLSTLD-YAH-RAKNIRNKPEVN

Q------------------------------------------------------------------------------------------------------------------------------------------------------------------------------------------------------------

>AT_2G37420

-----------------------------EVNVQVILR----CKPL------------S

----EE-----------------------------------------------------

----------------------------------------------E-Q------KS--

--------------------------------------------------------S--

---------V-------------------------------------------------

-----------------------------------------------------PR----

-----------------------------------------------------------

------------V----------------------------------------------

-----------------------------I-------------S---------------

-----------------------------------------------------------

-----------------------------------------------------------

-----------------------C---------------------------NEM-----

-----------R--------------------------------R--------------

------------------E-------------------V--------------------

-----------------------------------------------------------

-----------------------------------------------------------

--------------------N---------------------V----------------

-----------------------------------------------------------

L----------------H------------------T-------------------I--

----A-----------------------------------------------------N

-------K--------------------Q-V-D-----------------------R--

L----------------------------------------------------------

-------------------------F------------N-----------F--------

----------------------------------------------D-----K------

--------VF----G---------------------------------------PK-S-

-----------------------------------------------QQ----------

-----------------------------------------------------------

----------------R--SIYDQAIAPIV-HEVL-----E-------G-------F--

----S---------CTVFAYG---QTGTGKTYTM-----------------E-----GG

-----------------------------------------------------------

---------------------------M-------------------------------

-----------------------------------------------------------

--R-----K--------------------------------------------------

----------------------------------------K------------------

-----------------------------------------------------------

-G--------------------------------------------------------G

-----------------------------------------------------------

--------------------------------------------------D--------

-----------------------------------------------------------

--------------------------------------L-PAE-A---G----------

-V-----------------------I-------P------------------RA-----

-------------VR--HI----------------------------------------

------------------------------------------------F----------

D----T-----------------------------------------------------

-----------------------------------------------------------

------------------------------------------------------L----

-----------------------------------E-----------------------

-----------------------------------------------------------

-----------------------------------------------------------

-------------------------------------------------------A---

---------------Q-----------------N----AD-------------------

-----------------------------------------------------------

-----------------------------------------------------------

----------------------------------------------Y-------S----

-----------------------------------------------------------

MKV----T-----------------------------------FLEL-YNEE-------

-----VTDL--L---------A------Q--D-----------------DSSR------

----------S------------SE------------------------------D---

-----------------------------------------------------------

-----------------------------------------------------------

------------------------K----------------------------------

----------------------------------------------------------Q

-----------------------------------------------------------

-----------------------------------------------------------

-------------------------------------------------R---------

----------------------------------------------K------------

--------------P-----------------I-------S------------------

L-ME-------------------------------------D---G---K---------

---------------------------------------------G-S-----------

-----------------V----VLRG----L------E--------------E----E-

--VVYSANDIYALLERGSSKR-----RTADTLLNKR-S--SRSHSVFT-----------

----------------------------------------I--TV--------------

---------------HI----------------------K-------------------

-----------------------------------------------------------

------------------------E----E-----------------------------

-----------------------------------------------------------

-----------------------------------------------------------

-----------------------------------------------------------

--------------------------------------------------------S--

--------------------------------------------------------M--

------------G----------------------------------------------

------------------------------------------D----------------

-------E-------------------E----------L----------I-----K--C

------G--K--L----NLVDLAGS----------------------------------

-------------------------------------------------EN-----I--

------------L-----------------------R----S-----------------

---------G---A----R----------------------DG----------------

-----R--A---------R------EAG-------------E-INK-------------

---------------------SLLTLG-R---------VI-------------------

----N------------AL----------------------------------------

-----------------------------------------------------------

-----------------------------------------------------------

-------------------------V---------------------------------

-----------------------------------------------------------

----------------------------E--------------H---------------

-----------------S-----------------------------------------

-----S---------------------------------H-V--PYRDSKLTRLLRDSL

---G-G--K-----T--------------------KTC---------------------

-----------IIA-TISPSAH------SL--E--ETLSTLD-YAY-RAKNIKNKPEAN

Q------------------------------------------------------------------------------------------------------------------------------------------------------------------------------------------------------------

>AT_2G47500

-----------------------------KGSIRVYCR----VRPF------------L

----PG-----------------------------------------------------

----------------------------------------------Q-S------SF--

--------------------------------------------------------S--

---------STI-----------------------------------------------

------------------------------------G---NM-----------ED----

-----------------------------------------------------------

------------D----------------------------------------------

-----------------------------T-------------I---------------

-----------------------------------------------------------

-----------------------------------------------------------

-----------------------G---------------------------IN------

-----------------------------------------------------------

-----------------------------------------------------------

-----------------------------------------------------------

-----------------------------------------------------------

-----------------------------------------------------------

-----------------------------------------------------------

------------------TA----------------S-------------------R--

----H-----------------------------------------------------G

-------K----------------------S-L-----------------------K--

S----------------------------------------------------------

-------------------------F------------T-----------F--------

----------------------------------------------N-----K------

--------VF----G---------------------------------------PS-A-

-----------------------------------------------TQ----------

-----------------------------------------------------------

----------------E--EVF-SDMQPLI-RSVL-----D-------G-------Y--

----N---------VCIFAYG---QTGSGKTFTM-----------------S-----GP

-----------------------------------------------------------

---------------------------R-------------------------------

-----------------------------------------------------------

--D-----L------------------------T-------------------------

----------------------------------------E------------------

-----------------------------------------------------------

-K-------------------------------S---------------------Q---

-----------------------------------------------------------

-----------------------------------------------------------

-----------------------------------------------------------

------------------------------------------------G----------

-V-----------------------N-------Y------------------RA-----

-------------LG--DL----------------------------------------

------------------------------------------------F----------

L----L-----------------------------------------------------

-----------------------------------------------------------

------------------------------------------------------A----

-----------------------------------E-----------------------

-----------------------------------------------------------

-----------------------------------------------------------

-------------------------------------------------------Q---

-----RK--------D-----------------T----FR-------------------

-----------------------------------------------------------

-----------------------------------------------------------

----------------------------------------------Y-------D----

-----------------------------------------------------------

IAV----Q-----------------------------------MIEI-YNEQ-------

-----IR----------------------------------------------------

-----------------------------------------------------------

-----------------------------------------------------------

-----------------------------------------------------------

-----------------------------------------------------------

-----------------------------------------------------------

-----------------------------------------------------------

-----------------------------------------------------------

-----------------------------------------------------------

-----------------------------------------------------------

-----------------------------------------------------------

-----------------------------------------N---S---SQKGLSVPDA

SLVPVSSTF--------------------------------------------------

-----------------------------------------------------------

--------DVIDLMKTGHKNR-----AVGSTALNDR-S--SRSHSCLT-----------

----------------------------------------V--HV--------------

---------------QG----------------------R------------D------

-----------------------------------------------------------

------------------------L----T------------S----------------

-----------------------------------------------------------

-----------------------------------------------------------

-----------------------------------------------------------

-----------------------------------------------------------

-----------------------------------------------------------

-----------------------------------------------------------

-----------------------------------------------------------

---------------------------G----------A----------V-----L--R

------G--C--M----HLVDLAGS----------------------------------

-------------------------------------------------ER-----V--

------------D-----------------------K----S-----------------

---------E---V----T----------------------GD----------------

-----R--L---------K------EAQ-------------H-INR-------------

---------------------SLSALG-D---------VI-------------------

----A------------SL----------------------------------------

-----------------------------------------------------------

-----------------------------------------------------------

-------------------------A---------------------------------

-----------------------------------------------------------

----------------------------H--------------K---------------

-----------------N-----------------------------------------

-----P---------------------------------H-V--PYRNSKLTQLLQDSL

---G-G--Q-----A--------------------KTL---------------------

-----------MFV-HISPEAD------AV--G--ETISTLK-FAE-RVATVELGAARV

N------------------------------------------------------------------------------------------------------------------------------------------------------------------------------------------------------------

>AT_3G10180

-----------------------------MERIHVSVR----ARPL------------S

----SE-----------------------------------------------------

----------------------------------------------D-A------KT--

--------------------------------------------------------S--

-----------------------------------------------------------

-------------------------------------------------------PWKI

------SSD--------------------------------------------------

-----------------------------------------------------------

-----------------------------------------------------------

-----------------------------------------------------------

-----------------------------------------------------------

-----------------------------------------------------------

-----------------------------------------------------------

-----------------------------------------------------------

-----------------------------------------------------------

-----------------------------------------------------------

-----------------------------------------------------------

-----------------------------------------------------------

-----------------S------------------I-------------------F--

----M-----------------------------------------------------P

-------N--------------------H-S-S-----------------------L--

A----------------------------------------------------------

-------------------------F------------E-----------F--------

----------------------------------------------D-----R------

--------IF----R---------------------------------------ED-C-

-----------------------------------------------KT----------

-----------------------------------------------------------

----------------V--QVYEARTKEIV-SAAV-----R-------G-------F--

----N---------GTVFAYG---QTNSGKTHTM-----------------R-----GS

-----------------------------------------------------------

---------------------------P-------------------------------

-----------------------------------------------------------

--I-----E------------------------P-------------------------

-----------------------------------------------------------

-----------------------------------------------------------

-----------------------------------------------------------

-----------------------------------------------------------

-----------------------------------------------------------

-----------------------------------------------------------

------------------------------------------------G----------

-V-----------------------I-------P------------------LA-----

-------------VH--DL----------------------------------------

------------------------------------------------F----------

D----T-----------------------------------------------------

-----------------------------------------------------------

------------------------------------------------------I----

-----------------------------------Y-----------------------

-----------------------------------------------------------

-----------------------------------------------------------

-------------------------------------------------------Q---

-----D---------A-------------------------------------------

-----S---------------------R-------------------------------

----E------------------------------------------------------

----------------------------------------------F-------L----

-----------------------------------------------------------

LRM----S-----------------------------------YLEI-YNED-------

-----INDL--L-----------------------------------------------

-------------------------------------------------------A---

-----------------------------------------------------------

-----------------------------------------------------------

------------------------P----------------------------------

----------------------------------------------------------E

-----------------------------------------------------------

-----------------------------------------------------------

-------------------------------------------------H---------

----------------------------------------------R------------

--------------K-----------------L-------Q------------------

I-HE-------------------------------------N---L---E---------

---------------------------------------------K-G-----------

-----------------I----FVAG----L------R--------------E----E-

--IVASPQQVLEMMEFGESHR-----HIGETNMNLY-S--SRSHTIFR-----------

----------------------------------------M--II--------------

---------------ES----------------------R------------Q------

-----------------------------------------------------------

------------------------K----MQDEGV-------G-N--SCD---------

-----------------------------------------------------------

-----------------------------------------------------------

-----------------------------------------------------------

-----------------------------------------------------------

-----------------------------------------------------------

-----------------------------------------------------------

-----------------------------------------------------------

--------------------------------------A----------V-----R--V

------S--V--L----NLVDLAGS----------------------------------

-------------------------------------------------ER-----A--

------------A-----------------------K----T-----------------

---------G---A----E----------------------GV----------------

-----R--L---------K------EGS-------------H-INK-------------

---------------------SLMTLG-T---------VI-------------------

----K------------KL----------------------------------------

-----------------------------------------------------------

-----------------------------------------------------------

-------------------------S---------------------------------

-----------------------------------------------------------

----------------------------E------------GVET--------------

-----------------Q---------------G-------------------------

-----G---------------------------------H-V--PYRDSKLTRILQPAL

---G-G--N-----A--------------------NTA---------------------

-----------IIC-NITLAPI------HA--D--ETKSSLQ-FAS-RALRVTNCAHVN

E------------------------------------------------------------------------------------------------------------------------------------------------------------------------------------------------------------

>AT_3G10310

-----------------------------KGNIRVYCR----VRPI------------F

----NS-----------------------------------------------------

-------------------------------------------------------EM--

--------------------------------------------------------D--

---------GVI-----------------------------------------------

------------------------------------D---YIG----------KD----

-----------------------------------------------------------

------------G----------------------------------------------

-----------------------------S-------------L---------------

-----------------------------------------------------------

-----------------------------------------------------------

-----------------------F---------------------------VL------

-----------------------------------------------------------

-----------------------------------------------------------

-----------------------------------------------------------

-----------------------------------------------------------

-----------------------------------------------------------

-----------------------------------------------------------

------------------DP----------------S-------------------K--

----P-----------------------------------------------------Y

-------K--------------------D-A-R-----------------------K--

T----------------------------------------------------------

-------------------------F------------Q-----------F--------

----------------------------------------------N-----Q------

--------VF----G---------------------------------------PT-A-

-----------------------------------------------TQ----------

-----------------------------------------------------------

----------------D--DVF-RETQPLI-RSVM-----D-------G-------Y--

----N---------VCIFAYG---QTGSGKTYTM-----------------S-----GP

-----------------------------------------------------------

---------------------------P-------------------------------

-----------------------------------------------------------

--G-----R------------------------S-------------------------

----------------------------------------A------------------

-----------------------------------------------------------

-T-------------------------------E---------------------M---

-----------------------------------------------------------

-----------------------------------------------------------

-----------------------------------------------------------

------------------------------------------------G----------

-I-----------------------N-------Y------------------LA-----

-------------LS--DL----------------------------------------

------------------------------------------------F----------

L----I-----------------------------------------------------

-----------------------------------------------------------

------------------------------------------------------Y----

-----------------------------------------------------------

-----------------------------------------------------------

-----------------------------------------------------------

-----------------------------------------------------------

-----------------------------------------------------------

-----------------------------------------------------------

-----------------------------------------------------------

-----------------------------------------------------------

-----------------------------------------------------------

-----------------------------------------------------------

-----------------------------------------------------------

-----------------------------------------------------------

-----------------------------------------------------------

-----------------------------------------------------------

-----------------------------------------------------------

-----------------------------------------------------------

-----------------------------------------------------------

-----------------------------------------------------------

-----------------------------------------------------------

-----------------------------------------------------------

--------------------------------I-------R------------------

T-C--------------------------------------------------------

---------------------------------------S--SDDD-G-----------

-----------------L----SLPD----A------T--------------M----H-

--SVNSTKDVLQLMEAGEVNR-----AVSSTSMNNR-S--SRSHSIFM-----------

----------------------------------------V--HV--------------

---------------RG----------------------K------------D------

-----------------------------------------------------------

-----------------------------T------------S----------------

-----------------------------------------------------------

-----------------------------------------------------------

-----------------------------------------------------------

-----------------------------------------------------------

-----------------------------------------------------------

-----------------------------------------------------------

-----------------------------------------------------------

---------------------------G----------G----------T-----L--R

------S--C--L----HLVDLAGS----------------------------------

-------------------------------------------------ER-----V--

------------D-----------------------K----S-----------------

---------E---V----T----------------------GD----------------

-----R--L---------K------EAQ-------------Y-INK-------------

---------------------SLSCLG-D---------VI-------------------

----S------------AL----------------------------------------

-----------------------------------------------------------

-----------------------------------------------------------

-------------------------A---------------------------------

-----------------------------------------------------------

----------------------------Q--------------K---------------

-----------------N-----------------------------------------

-----S---------------------------------H-I--PYRNSKLTLLLQDSL

---G-G--Q-----A--------------------KTL---------------------

-----------MFA-HLSPEED------SF--G--ETISTLK-FAQ-RVSTVELGAARA

H------------------------------------------------------------------------------------------------------------------------------------------------------------------------------------------------------------

>AT_3G12020

-----------------------------KENVTVTVR----FRPL------------S

----PR-----------------------------------------------------

----------------------------------------------E-I------RQ--

--------------------------------------------------------G--

---------E-------------------------------------------------

-----------------------------------------------------EVAWYA

------DG---------------------------------------------------

-----------------------------------------------------------

-----------------------------------------------------------

-----------------------------------------------------------

-----------------------------------------------------------

-----------------------------------------------------------

-----------------------------------------------------------

-----------------------------------------------------------

-----------------------------------------------------------

-----------------------------------------------------------

---------------------------------------------E-------------

-----------------------------------------------------------

T----------------I------------------V-------------------R--

----N-----------------------------------------------------E

-------H--------------------N-P-T-----------------------I--

A----------------------------------------------------------

-------------------------Y------------A-----------Y--------

----------------------------------------------D-----R------

--------VF----G---------------------------------------PT-T-

-----------------------------------------------TT----------

-----------------------------------------------------------

----------------R--NVYDIAAHHVV-NGAM-----E-------G-------I--

----N---------GTIFAYG---VTSSGKTHTM-----------------H-----GD

-----------------------------------------------------------

---------------------------Q-------------------------------

-----------------------------------------------------------

--R-----S------------------------P-------------------------

-----------------------------------------------------------

-----------------------------------------------------------

-----------------------------------------------------------

-----------------------------------------------------------

-----------------------------------------------------------

-----------------------------------------------------------

------------------------------------------------G----------

-I-----------------------I-------P------------------LA-----

-------------VK--DA----------------------------------------

------------------------------------------------F----------

S----I-----------------------------------------------------

-----------------------------------------------------------

------------------------------------------------------I----

-----------------------------------Q-----------------------

-----------------------------------------------------------

-----------------------------------------------------------

-------------------------------------------------------E---

-----T---------P-------------------------------------------

-----N---------------------R-------------------------------

----E------------------------------------------------------

----------------------------------------------F-------L----

-----------------------------------------------------------

LRI----S-----------------------------------YMEI-YNEV-------

-----VNDL--L-----------------------------------------------

-------------------------------------------------------N---

-----------------------------------------------------------

-----------------------------------------------------------

------------------------P----------------------------------

----------------------------------------------------------A

-----------------------------------------------------------

-----------------------------------------------------------

-------------------------------------------------G---------

----------------------------------------------H------------

--------------N-----------------L-------R------------------

I-RE-------------------------------------D---K---Q---------

-----------------------------------------------G-----------

-----------------T----FVEG----I------K--------------E----E-

--VVLSPAHALSLIAAGEEQR-----HVGSTNFNLL-S--SRSHTIFT-----------

----------------------------------------L--TI--------------

---------------ES----------------------S------------P------

-----------------------------------------------------------

------------------------L----G------------DKS--KGE---------

-----------------------------------------------------------

-----------------------------------------------------------

-----------------------------------------------------------

-----------------------------------------------------------

-----------------------------------------------------------

-----------------------------------------------------------

-----------------------------------------------------------

--------------------------------------A----------V-----H--L

------S--Q--L----NLVDLAGS----------------------------------

-------------------------------------------------E------S--

------------S-----------------------K----V-----------------

---------E---T----S----------------------GV----------------

-----R--R---------K------EGS-------------Y-INK-------------

---------------------SLLTLG-T---------VI-------------------

----S------------KL----------------------------------------

-----------------------------------------------------------

-----------------------------------------------------------

-------------------------T---------------------------------

-----------------------------------------------------------

----------------------------D--------------V---------------

-----------------R---------------A-------------------------

-----S---------------------------------H-V--PYRDSKLTRILQSSL

---S-G--H-----D--------------------RVS---------------------

-----------LIC-TVTPASS------SS--E--ETHNTLK-FAH-RAKHIEIQAEQN

K------------------------------------------------------------------------------------------------------------------------------------------------------------------------------------------------------------

>AT_3G16060

-----------------------------VAKIKVVVR----KRPL------------N

----KK-----------------------------------------------------

----------------------------------------------E-S------TK--

--------------------------------------------------------N--

---------E-------------------------------------------------

-----------------------------------------------------ED----

-----------------------------------------------------------

------------I----------------------------------------------

-----------------------------V-------------D---------------

-----------------------------------------------------------

-----------------------------------------------------------

-----------------------T---------------------------H-------

-----------------------------------------------------------

-----------------------------------------------------------

-----------------------------------------------------------

---------A----------NC-------LT----V-------------HET-------

--------------------K---------------------L--K-------------

--------------------------V--------------------------------

------------------------------------D-------------------L--

----T-----------------------------------------------------A

-------Y--------------------V-E-K-----------------------H--

E----------------------------------------------------------

-------------------------F------------V-----------F--------

----------------------------------------------D-----A------

--------VL----D---------------------------------------EE-V-

-----------------------------------------------SN----------

-----------------------------------------------------------

----------------D--EVYRETVEPVV-PLIF-----Q-------R-------I--

----K---------ATCFAYG---QTGSGKTYTM-----------------K-----PL

-----------------------------------------------------------

---------------------------P-------------------------------

-----------------------------------------------------------

--L-----K------------------------A-------------------------

-----------------------------------------------------------

-----------------------------------------------------------

-----------------------------------------------------------

-----------------------------------------------------------

-----------------------------------------------------------

-----------------------------------------------------------

------------------------------------------------S----------

-R-----------------------D-------I------------------LR-----

-------------LM--H-----------------------------------------

------------------------------------------------H----------

T----Y-----------------------------------------------------

-----------------------------------------------------------

------------------------------------------------------R----

-----------------------------------N-----------------------

-----------------------------------------------------------

-----------------------------------------------------------

-----------------------------------------------------------

-----Q-----------------------------------------------------

-----------------------------------------------------------

------------G----------------------------------------------

----------------------------------------------F-------Q----

-----------------------------------------------------------

LFV----S-----------------------------------FFEI-YGGK-------

-----LYDL--L-----------------------------------------------

-------------------------------------------------------S---

-----------------------------------------------------------

-----------------------------------------------------------

-----------------------------------------------------------

----------------------------------------------------------E

-----------------------------------------------------------

-----------------------------------------------------------

-------------------------------------------------R---------

----------------------------------------------K------------

--------------K-----------------L-------C------------------

M-RE-------------------------------------D---G---K---------

---------------------------------------------Q-Q-----------

-----------------V----CIVG----L------Q--------------E----Y-

--RVSDTDAIMELIERGSATR-----STGTTGANEE-S--SRSHAILQ-----------

----------------------------------------L--AI--------------

---------------K-------------------------------------------

-----------------------------------------------------------

-----------------------------------------------------------

--------------------------------------K--------------------

----S----------V------E------------------------------------

---------------------------------------G-------------------

---------------------------------------N----------------Q--

--------------------------------------------------------S--

------------K----------------------------------------------

------------------------------------------P----------------

--------------------------------------P----------R-----L--V

------G--K--L----SFIDLAGS----------------------------------

-------------------------------------------------ER-----G--

------------A-----------------------D---TT-----------------

---------D---N----D----------------------KQ----------------

-----T--R---------L------EGA-------------E-INK-------------

---------------------SLLALK-E---------CI-------------------

----R------------AL----D-----------------------------------

-----------------------------------------------------------

-----------------------------------------------------------

-----------------------ND----------------------------------

-----------------------------------------------------------

-----------------------------------------------------------

-----------------------------------------------------------

-----------------Q-----G---------------H-I--PFRGSKLTEVLRDSF

---M-G--N-----S--------------------RTV---------------------

-----------MIS-CISPSSG------SC--E--HTLNTLR-YAD-RVKSLSKGNAS--------------------------------------------------------------------------------------------------------------------------------------------------------------------------------------------------------------

>AT_3G16630

-----------------------------VAKIKVVVR----KRPL------------N

----KK-----------------------------------------------------

----------------------------------------------E-T------AK--

--------------------------------------------------------K--

---------E-------------------------------------------------

-----------------------------------------------------ED----

-----------------------------------------------------------

------------V----------------------------------------------

-----------------------------V-------------T---------------

-----------------------------------------------------------

-----------------------------------------------------------

-----------------------V---------------------------S-------

-----------------------------------------------------------

-----------------------------------------------------------

------------------------------------------D----------------

--------------------NS-------LT----V-------------HEP-------

--------------------R---------------------V--K-------------

--------------------------V--------------------------------

------------------------------------D-------------------L--

----T-----------------------------------------------------A

-------Y--------------------V-E-K-----------------------H--

E----------------------------------------------------------

-------------------------F------------C-----------F--------

----------------------------------------------D-----A------

--------VL----D---------------------------------------ED-V-

-----------------------------------------------SN----------

-----------------------------------------------------------

----------------D--EVYRATIEPII-PIIF-----Q-------R-------T--

----K---------ATCFAYG---QTGSGKTFTM-----------------K-----PL

-----------------------------------------------------------

---------------------------P-------------------------------

-----------------------------------------------------------

--I-----R------------------------A-------------------------

-----------------------------------------------------------

-----------------------------------------------------------

-----------------------------------------------------------

-----------------------------------------------------------

-----------------------------------------------------------

-----------------------------------------------------------

------------------------------------------------V----------

-E-----------------------D-------L------------------MR-----

-------------LL--RQ----------------------------------------

------------------------------------------------P----------

V----Y-----------------------------------------------------

-----------------------------------------------------------

------------------------------------------------------S----

-----------------------------------N-----------------------

-----------------------------------------------------------

-----------------------------------------------------------

-----------------------------------------------------------

-----Q-----------------------------------------------------

-----------------------------------------------------------

------------R----------------------------------------------

----------------------------------------------F-------K----

-----------------------------------------------------------

LWL----S-----------------------------------YFEI-YGGK-------

-----LFDL--L-----------------------------------------------

-------------------------------------------------------S---

-----------------------------------------------------------

-----------------------------------------------------------

-----------------------------------------------------------

----------------------------------------------------------E

-----------------------------------------------------------

-----------------------------------------------------------

-------------------------------------------------R---------

----------------------------------------------K------------

--------------K-----------------L-------C------------------

M-RE-------------------------------------D---G---R---------

---------------------------------------------Q-Q-----------

-----------------V----CIVG----L------Q--------------E----Y-

--EVSDVQIVKDFIEKGNAER-----STGSTGANEE-S--SRSHAILQ-----------

----------------------------------------L--VV--------------

---------------K-------------------------------------------

-----------------------------------------------------------

-----------------------------------------------------------

--------------------------------------K--------------------

----H----------V------E------------------------------------

---------------------------------------V-------------------

---------------------------------------K----------------D--

--------------------------------------------------------T--

------------RR--RNNDSNEL-----------------------------------

------------------------------------------P----------------

--------------------------------------G----------K-----V--V

------G--K--I----SFIDLAGS----------------------------------

-------------------------------------------------ER-----G--

------------A-----------------------D---TT-----------------

---------D---N----D----------------------RQ----------------

-----T--R---------I------EGA-------------E-INK-------------

---------------------SLLALK-E---------CI-------------------

----R------------AL----D-----------------------------------

-----------------------------------------------------------

-----------------------------------------------------------

-----------------------ND----------------------------------

-----------------------------------------------------------

-----------------------------------------------------------

-----------------------------------------------------------

-----------------Q-----L---------------H-I--PFRGSKLTEVLRDSF

---V-G--N-----S--------------------RTV---------------------

-----------MIS-CISPNAG------SC--E--HTLNTLR-YAD-RVKSLSKSGNS--------------------------------------------------------------------------------------------------------------------------------------------------------------------------------------------------------------

>AT_3G17360

-----------------------------DHNVQVLIR----LRPL------------G

----TM-----------------------------------------------------

----------------------------------------------E-R------AN--

--------------------------------------------------------Q--

---------G-------------------------------------------------

-----------------------------------------------------------

-----------------------------------------------------------

-----------------------------------------------------------

-----------------------------------------------------------

-----------------------------------------------------------

-----------------------------------------------------------

-----------------------------------------------------Y-----

-----------------------------------------------------------

-----------------------------------------------------------

-----------------------------------------------------------

-----------------------------------------------------------

-----------------------------------------------------------

-----------------------------------------------------------

-----------------------------------------------------------

-----------------------------------------------------------

-------G--------------------H-P-E-----------------------A--

R----------------------------------------------------------

-------------------------F------------T-----------F--------

----------------------------------------------D-----H------

--------VA----S---------------------------------------ET-I-

-----------------------------------------------SQ----------

-----------------------------------------------------------

----------------E--KLFRVAGLPMV-ENCL-----S-------G-------Y--

----N---------SCVFAYG---QTGSGKTYTM-----------------M-----GE

-----------------------------------------------------------

---------------------------I-------------------------------

-----------------------------------------------------------

--S-----E------------------------AEG-----------------------

------SL-------------------------------GE------------------

-----------------------------------------------------------

-D-------------------------------C-------------------------

-----------------------------------------------------------

-----------------------------------------------------------

-----------------------------------------------------------

------------------------------------------------G----------

-V-----------------------T-------A------------------RI-----

-------------FE--YL----------------------------------------

------------------------------------------------F----SRIKM-

E----E-----------------------------------------------------

-----------------------------------------------------------

------------------------------------------------------E----

-----------------------------------E-----------------------

-----------------------------------------------------------

-----------------------------------------------------------

-------------------------------------------------------R---

-----R---------D-----------------E-------------------------

-----N---------------------L-------------------------------

----K------------------------------------------------------

----------------------------------------------F-------S----

-----------------------------------------------------------

CKC----S-----------------------------------FLEI-YNEQ-------

-----ITDL--L-----------------------------------------------

-------------------------------------------------------E---

-----------------------------------------------------------

-----------------------------------------------------------

------------------------P----------------------------------

----------------------------------------------------------S

-----------------------------------------------------------

-----------------------------------------------------------

-------------------------------------------------S---------

----------------------------------------------T------------

--------------N-----------------L-------Q------------------

L-RE-------------------------------------D---L---G---------

---------------------------------------------K-G-----------

-----------------V----YVEN----L------V--------------E----H-

--NVRTVSDVLKLLLQGATNR-----KIAATRMNSE-S--SRSHSVFT-----------

----------------------------------------C--TI--------------

---------------ES----------------------L-------------------

-----------------------------------------------------------

------------------------W----E------------K----------------

-----------------------------------------------------------

-----------------------------------------------------------

-----------------------------------------------------------

-----------------------------------------------------------

-----------------------------------------------------------

------------D----------------------------------------------

------------------------------------------S----------------

-------L-------------------T----------R----------S-----R--F

------A--R--L----NLVDLAGS----------------------------------

-------------------------------------------------ER-----Q--

------------K-----------------------S----S-----------------

---------G---A----E----------------------GD----------------

-----R--L---------K------EAA-------------N-INK-------------

---------------------SLSTLG-L---------VI-------------------

----M------------SL----VD----------------------------------

-------------------L-------A-----------H-------------------

-----------------------------------------------------------

-----------------------------------------------------------

-----------------------------------------------------------

-------------------------------------------G---------------

-----------------K---------------H-------------------------

-----R---------------------------------H-V--PYRDSRLTFLLQDSL

---G-G--N-----S--------------------KTM---------------------

-----------IIA-NVSPSLC------ST--N--ETLSTLK-FAQ-RAKLIQNNAKVN

E------------------------------------------------------------------------------------------------------------------------------------------------------------------------------------------------------------

>AT_3G19050

-------------------------------DHNILIR----VRPL------------N

----SM-----------------------------------------------------

----------------------------------------------E-R------SI--

--------------------------------------------------------N--

---------G-------------------------------------------------

-----------------------------------------------------------

-----------------------------------------------------------

-----------------------------------------------------------

-----------------------------------------------------------

-----------------------------------------------------------

-----------------------------------------------------------

-----------------------------------------------------Y-----

-----------N--------------------------------R--------------

------------------C-------------------LKQ------------------

-----------------------------------------E-----------------

---------------------------------S-S-------------Q---------

-----------------------------------------------------------

-----------------------------------------------------------

-----------------C------------------V-------------------A--

----W-----------------------------------------------------I

-------G--------------------P-P-E-----------------------T--

R----------------------------------------------------------

-------------------------F------------Q-----------F--------

----------------------------------------------D-----H------

--------VA----C---------------------------------------ET-I-

-----------------------------------------------DQ----------

-----------------------------------------------------------

----------------E--TLFRVAGLPMV-ENCL-----S-------G-------Y--

----N---------SCIFAYG---QTGSGKTYTM-----------------L-----GE

-----------------------------------------------------------

---------------------------V-------------------------------

-----------------------------------------------------------

--G-----D------------------------LEF-----------------------

------KP-------------------------------SP------------------

-----------------------------------------------------------

-N-------------------------------R-------------------------

-----------------------------------------------------------

-----------------------------------------------------------

-----------------------------------------------------------

------------------------------------------------G----------

-M-----------------------M-------P------------------RI-----

-------------FE--FL----------------------------------------

------------------------------------------------F----ARIQA-

E----E-----------------------------------------------------

-----------------------------------------------------------

------------------------------------------------------E----

-----------------------------------S-----------------------

-----------------------------------------------------------

-----------------------------------------------------------

-------------------------------------------------------R---

-----R---------D-----------------E-------------------------

-----R---------------------L-------------------------------

----K------------------------------------------------------

----------------------------------------------Y-------N----

-----------------------------------------------------------

CKC----S-----------------------------------FLEI-YNEQ-------

-----ITDL--L-----------------------------------------------

-------------------------------------------------------E---

-----------------------------------------------------------

-----------------------------------------------------------

------------------------P----------------------------------

----------------------------------------------------------S

-----------------------------------------------------------

-----------------------------------------------------------

-------------------------------------------------S---------

----------------------------------------------T------------

--------------N-----------------L--------------------------

---Q-------------------------------------D---I---K---------

---------------------------------------------S-G-----------

-----------------V----YVEN----L------T--------------E----C-

--EVQSVQDILGLITQGSLNR-----RVGATNMNRE-S--SRSHSVFT-----------

----------------------------------------C--VI--------------

---------------ES----------------------R-------------------

-----------------------------------------------------------

------------------------W----E------------K----------------

-----------------------------------------------------------

-----------------------------------------------------------

-----------------------------------------------------------

-----------------------------------------------------------

-----------------------------------------------------------

------------D----------------------------------------------

------------------------------------------S----------------

-------T-------------------A----------N----------M-----R--F

------A--R--L----NLVDLAGS----------------------------------

-------------------------------------------------ER-----Q--

------------K-----------------------T----S-----------------

---------G---A----E----------------------GD----------------

-----R--L---------K------EAA-------------S-INK-------------

---------------------SLSTLG-H---------VI-------------------

----M------------VL----VD----------------------------------

-------------------V-------A-----------N-------------------

-----------------------------------------------------------

-----------------------------------------------------------

-----------------------------------------------------------

-------------------------------------------G---------------

-----------------K---------------P-------------------------

-----R---------------------------------H-I--PYRDSRLTFLLQDSL

---G-G--N-----S--------------------KTM---------------------

-----------IIA-NASPSVS------CA--A--ETLNTLK-FAQ-RAKLIQNNAVVN

E------------------------------------------------------------------------------------------------------------------------------------------------------------------------------------------------------------

>AT_3G20150

-----------------------------NPHVKVVVR----IKPT------------K

----EY-----------------------------------------------------

----------------------------------------------C-W------K---

-----------------------------------------------------------

-----------------------------------------------------------

-----------------------------------------------------------

-----------------------------------------------------------

-----------------------------------------------------------

-----------------------------------------------------------

-----------------------------------------------------------

-----------------------------------------------------------

-----------------------------------------------------------

-----------------------------------------------------------

----------------------------------------V------------------

-----------------------------------------K-----------------

---------------------------------K-------------------------

-----------------------------------------------------------

-----------------------------------------------V-----SK---V

------------------------------------S-------------------Y--

----S-----------------------------------------------------V

-------R------------------------D-----------------------R--

H----------------------------------------------------------

-------------------------F------------T-----------F--------

----------------------------------------------D-----S------

--------VL----D---------------------------------------SN-L-

-----------------------------------------------NQ----------

-----------------------------------------------------------

----------------D--DVFQQIGVPLV-RDAL-----S-------G-------Y--

----N---------TSVLSYG---QNGSGKTYTM-----------------W-----GP

-----------------------------------------------------------

---------------------------A-------------------------------

-----------------------------------------------------------

--G-----S------------------------MLE-----------------------

------DP-----------------------------SPKG------------------

-----------------------------------------------------------

-E-------------------------------Q-------------------------

-----------------------------------------------------------

-----------------------------------------------------------

-----------------------------------------------------------

------------------------------------------------G----------

-L-----------------------A-------P------------------RI-----

-------------FQ--ML----------------------------------------

------------------------------------------------F----SEIQR-

E----K-----------------------------------------------------

-----------------------------------------------------------

------------------------------------------------------I----

-----------------------------------K-----------------------

-----------------------------------------------------------

-----------------------------------------------------------

-------------------------------------------------------S---

-----G---------G-----------------K-------------------------

-----E---------------------V-------------------------------

----N------------------------------------------------------

----------------------------------------------Y-------Q----

-----------------------------------------------------------

CRC----S-----------------------------------FLEI-YNGQ-------

-----ISDL--I-----------------------------------------------

-------------------------------------------------------D---

-----------------------------------------------------------

-----------------------------------------------------------

------------------------Q----------------------------------

----------------------------------------------------------T

-----------------------------------------------------------

-----------------------------------------------------------

-------------------------------------------------Q---------

----------------------------------------------R------------

--------------N-----------------L-------K------------------

I-KD-------------------------------------D---A---K---------

---------------------------------------------N-G-----------

-----------------I----YVEN----L------T--------------E----E-

--YVDSYEDVAQILMKGLSSR-----KVGATSTSFQ-S--SRSHVILS-----------

----------------------------------------F--IV--------------

---------------ES----------------------W-------------------

-----------------------------------------------------------

------------------------N----K------------G----------------

--------------------------------------A--------------------

----S------------------------------------------------------

-----------------------------------------------------------

-----------------------------------------------------------

-----------------------------------------------------------

------------SR---------------------------------------------

------------------------------------------C----------------

-------F-------------------N----------T----------T-----R--T

------S--R--I----NLVDLAGA----------------------------------

-------------------------------------------------GT-----N--

------------E-----------------------R----------------------

---------D---A----T----------------------KH----------------

-----C--V---------E------EEK-------------F-LKK-------------

---------------------SLSELG-H---------VV-------------------

----N------------SL----AE----------------------------------

-------------------NV------H-----------P-------------------

-----------------------------------------------------------

-----------------------------------------------------------

-----------------------------------------------------------

-------------------------------------------G---------------

-----------------I---------------S-------------------------

-----D---------------------------------R-S--LHKTSCLTHLLQESL

---G-G--N-----S--------------------KLT---------------------

-----------ILC-NIFPSDK------DT--K--RTMSTLR-FGE-RAKAMGNKPMIN

E------------------------------------------------------------------------------------------------------------------------------------------------------------------------------------------------------------

>AT_3G23670

-----------------------------DSGVKVIVR----MKPP------------S

----KG-----------------------------------------------------

----------------------------------------------E-E----------

-----------------------------------------------------------

-----------------------------------------------------------

-----------------------------------------------------------

-----------------------------------------------------------

-----------------------------------------------------------

-----------------------------------------------------------

-----------------------------------------------------------

-----------------------------------------------------------

-----------------------------------------------------------

--------------------------------------------EE-------------

------------------M-------------------I-V------------------

-----------------------------------------K-----------------

---------------------------------K-------------------------

-----------------------------------------------------------

-----------------------------------------------I-----SN---D

------------------------------------A-------------------L--

----T-----------------------------------------------------I

-------N------------------------E-----------------------Q--

T----------------------------------------------------------

-------------------------F------------T-----------F--------

----------------------------------------------D-----S------

--------IA----D---------------------------------------PE-S-

-----------------------------------------------TQ----------

-----------------------------------------------------------

----------------D--EIFQLVGAPLV-ENCL-----A-------G-------F--

----N---------SSVFAYG---QTGSGKTYTM-----------------W-----GP

-----------------------------------------------------------

---------------------------A-------------------------------

-----------------------------------------------------------

--N-----G------------------------LLE-----------------------

------EH-----------------------------LSGD------------------

-----------------------------------------------------------

-Q-------------------------------R-------------------------

-----------------------------------------------------------

-----------------------------------------------------------

-----------------------------------------------------------

------------------------------------------------G----------

-L-----------------------T-------P------------------RV-----

-------------FE--LL----------------------------------------

------------------------------------------------F----ARLSE-

E----Q-----------------------------------------------------

-----------------------------------------------------------

------------------------------------------------------A----

-----------------------------------K-----------------------

-----------------------------------------------------------

-----------------------------------------------------------

-------------------------------------------------------H---

-----A---------E-----------------R-------------------------

-----Q---------------------L-------------------------------

----K------------------------------------------------------

----------------------------------------------Y-------Q----

-----------------------------------------------------------

CRC----S-----------------------------------FLEI-YNEQ-------

-----ITDL--L-----------------------------------------------

-------------------------------------------------------D---

-----------------------------------------------------------

-----------------------------------------------------------

------------------------P----------------------------------

----------------------------------------------------------S

-----------------------------------------------------------

-----------------------------------------------------------

-------------------------------------------------L---------

----------------------------------------------K------------

--------------N-----------------L-------M------------------

I-RE-------------------------------------D---V---K---------

---------------------------------------------S-G-----------

-----------------V----YVEN----L------T--------------E----E-

--YVKNLKDLSKLLVKGLANR-----RTGATSVNAE-S--SRSHCVFT-----------

----------------------------------------C--VV--------------

---------------ES----------------------H-------------------

-----------------------------------------------------------

------------------------C----K------------S----------------

--------------------------------------V--------------------

----A------------------------------------------------------

-----------------------------------------------------------

-----------------------------------------------------------

-----------------------------------------------------------

------------D----------------------------------------------

------------------------------------------G----------------

-------L-------------------S----------S----------F-----K--T

------S--R--I----NLVDLAGS----------------------------------

-------------------------------------------------ER-----Q--

------------K-----------------------L----T-----------------

---------G---A----A----------------------GD----------------

-----R--L---------K------EAG-------------N-INR-------------

---------------------SLSQLG-N---------LI-------------------

----N------------IL----AE----------------------------------

-------------------IS------Q-----------T-------------------

-----------------------------------------------------------

-----------------------------------------------------------

-----------------------------------------------------------

-------------------------------------------G---------------

-----------------K---------------Q-------------------------

-----R---------------------------------H-I--PYRDSRLTFLLQESL

---G-G--N-----A--------------------KLA---------------------

-----------MVC-AVSPSQS------CR--S--ETFSTLR-FAQ-RAKAIQNKAIVN

E------------------------------------------------------------------------------------------------------------------------------------------------------------------------------------------------------------

>AT_3G43210

-----------------------------EEKILVTVR----MRPL------------N

----WR-----------------------------------------------------

----------------------------------------------E-H------AK--

--------------------------------------------------------Y--

---------D-------------------------------------------------

-----------------------------------------------------LIAWEC

------PDDE-------------------------------------------------

-----------------------------------------------------------

-----------------------------------------------------------

-----------------------------------------------------------

-----------------------------------------------------------

-----------------------------------------------------------

-----------------------------------------------------------

-----------------------------------------------------------

-----------------------------------------------------------

-----------------------------------------------------------

---------------------------------------------T-------------

-----------------------------------------------------------

I----------------V-F---K------------N-------------------P--

----N-----------------------------------------------------P

-------D--------------------K-A-P-----------------------T--

K----------------------------------------------------------

-------------------------Y------------S-----------F--------

----------------------------------------------D-----K------

--------VF----E---------------------------------------PT-C-

-----------------------------------------------AT----------

-----------------------------------------------------------

----------------Q--EVYEGGSRDVA-LSAL-----A-------G-------T--

----N---------ATIFAYG---QTSSGKTFTM-----------------R-----GV

-----------------------------------------------------------

---------------------------T-------------------------------

-----------------------------------------------------------

--E-----S--------------------------------------------------

-----------------------------------------------------------

-----------------------------------------------------------

-----------------------------------------------------------

-----------------------------------------------------------

-----------------------------------------------------------

-----------------------------------------------------------

-----------------------------------------------------------

-----------------------------------------------------V-----

-------------VK--DI----------------------------------------

------------------------------------------------Y----------

E----H-----------------------------------------------------

-----------------------------------------------------------

------------------------------------------------------I----

-----------------------------------R-----------------------

-----------------------------------------------------------

-----------------------------------------------------------

-------------------------------------------------------K---

-----T---------Q-------------------------------------------

-----E---------------------R-------------------------------

----S------------------------------------------------------

----------------------------------------------F-------V----

-----------------------------------------------------------

LKV----S-----------------------------------ALEI-YNET-------

-----VVDL--L-----------------------------------------------

-------------------------------------------------------N---

-----------------------------------------------------------

-----------------------------------------------------------

------------------------R----------------------------------

----------------------------------------------------------D

-----------------------------------------------------------

-----------------------------------------------------------

-------------------------------------------------T---------

----------------------------------------------G------------

--------------P-----------------L-------R------------------

L-LD-------------------------------------D---P---E---------

---------------------------------------------K-G-----------

-----------------T----IVEN----L------V--------------E----E-

--VVESRQHLQHLISICEDQR-----QVGETALNDK-S--SRSHQIIR-----------

----------------------------------------L--TI--------------

---------------HS----------------------S------------L------

-----------------------------------------------------------

------------------------R----E------------IAG--CVQ---------

-----------------------------------------------------------

-----------------------------------------------------------

-----------------------------------------------------------

-----------------------------------------------------------

-----------------------------------------------------------

-----------------------------------------------------------

-----------------------------------------------------------

---------------------------S---------------------------F--M

------A--T--L----NLVDLAGS----------------------------------

-------------------------------------------------ER-----A--

------------F-----------------------Q----T-----------------

---------N---A----D----------------------GL----------------

-----R--L---------K------EGS-------------H-INR-------------

---------------------SLLTLT-T---------VI-------------------

----R------------KL----------------------------------------

-----------------------------------------------------------

-----------------------------------------------------------

-------------------------S---------------------------------

-----------------------------------------------------------

----------------------------S------------G-R---------------

-----------------K---------------R-------------------------

-----D---------------------------------H-V--PYRDSKLTRILQNSL

---G-G--N-----A--------------------RTA---------------------

-----------IIC-TISPALS------HV--E--QTKKTLS-FAM-SAKEVTNCAKVN

M------------------------------------------------------------------------------------------------------------------------------------------------------------------------------------------------------------

>AT_3G44050

-----------------------------DHNVQVIIR----TRPL------------S

----SS-----------------------------------------------------

----------------------------------------------E-I------SV--

--------------------------------------------------------Q--

---------G-------------------------------------------------

-----------------------------------------------------------

-----------------------------------------------------------

-----------------------------------------------------------

-----------------------------------------------------------

-----------------------------------------------------------

-----------------------------------------------------------

-----------------------------------------------------N-----

-----------N--------------------------------K--------------

------------------C-------------------VRQ------------------

-----------------------------------------D-----------------

---------------------------------N-G-------------Q---------

-----------------------------------------------------------

-----------------------------------------------------------

-----------------A------------------I-------------------T--

----W-----------------------------------------------------I

-------G--------------------N-P-E-----------------------S--

R----------------------------------------------------------

-------------------------F------------T-----------F--------

----------------------------------------------D-----L------

--------VA----D---------------------------------------EN-V-

-----------------------------------------------SQ----------

-----------------------------------------------------------

----------------E--QMFKVAGVPMV-ENVV-----A-------G-------Y--

----N---------SCMFAYG---QTGSGKTHTM-----------------L-----GD

-----------------------------------------------------------

---------------------------I-------------------------------

-----------------------------------------------------------

--E-----G------------------------GTR-----------------------

------RH-------------------------------SV------------------

-----------------------------------------------------------

-N-------------------------------C-------------------------

-----------------------------------------------------------

-----------------------------------------------------------

-----------------------------------------------------------

------------------------------------------------G----------

-M-----------------------T-------P------------------RV-----

-------------FE--YL----------------------------------------

------------------------------------------------F----SRIQK-

E----K-----------------------------------------------------

-----------------------------------------------------------

------------------------------------------------------E----

-----------------------------------V-----------------------

-----------------------------------------------------------

-----------------------------------------------------------

-------------------------------------------------------R---

-----K---------E-----------------E-------------------------

-----K---------------------L-------------------------------

----H------------------------------------------------------

----------------------------------------------F-------T----

-----------------------------------------------------------

CRC----S-----------------------------------FLEI-YNEQ-------

-----ILDL--L-----------------------------------------------

-------------------------------------------------------D---

-----------------------------------------------------------

-----------------------------------------------------------

------------------------P----------------------------------

----------------------------------------------------------S

-----------------------------------------------------------

-----------------------------------------------------------

-------------------------------------------------S---------

----------------------------------------------Y------------

--------------N-----------------L-------Q------------------

L-RE-------------------------------------D---H---K---------

---------------------------------------------K-G-----------

-----------------I----HVEN----L------K--------------E----I-

--EVSSARDVIQQLMQGAANR-----KVAATNMNRA-S--SRSHSVFT-----------

----------------------------------------C--II--------------

---------------ES----------------------K-------------------

-----------------------------------------------------------

------------------------W----V------------S----------------

-----------------------------------------------------------

-----------------------------------------------------------

-----------------------------------------------------------

-----------------------------------------------------------

-----------------------------------------------------------

------------Q----------------------------------------------

------------------------------------------G----------------

-------V-------------------T----------H----------H-----R--F

------A--R--L----NLVDLAGS----------------------------------

-------------------------------------------------ER-----Q--

------------K-----------------------S----S-----------------

---------G---A----E----------------------GE----------------

-----R--L---------K------EAT-------------N-INK-------------

---------------------SLSTLG-L---------VI-------------------

----M------------NL----VS----------------------------------

-------------------V-------S-----------N-------------------

-----------------------------------------------------------

-----------------------------------------------------------

-----------------------------------------------------------

-------------------------------------------G---------------

-----------------K---------------S-------------------------

-----V---------------------------------H-V--PYRDSKLTFLLQDSL

---G-G--N-----S--------------------KTI---------------------

-----------IIA-NISPSSS------CS--L--ETLSTLK-FAQ-RAKLIKNNAIVN

E------------------------------------------------------------------------------------------------------------------------------------------------------------------------------------------------------------

>AT_3G44730

-----------------------------KGTIRVYCR----VRPF------------F

----QE-----------------------------------------------------

----------------------------------------------Q-K------DM--

--------------------------------------------------------Q--

---------STV-----------------------------------------------

------------------------------------D---YIG----------EN----

-----------------------------------------------------------

------------G----------------------------------------------

-----------------------------N-------------I---------------

-----------------------------------------------------------

-----------------------------------------------------------

-----------------------I---------------------------IN------

-----------------------------------------------------------

-----------------------------------------------------------

-----------------------------------------------------------

-----------------------------------------------------------

-----------------------------------------------------------

-----------------------------------------------------------

------------------NP----------------F-------------------K--

----Q-----------------------------------------------------E

-------K--------------------D-A-R-----------------------K--

I----------------------------------------------------------

-------------------------F------------S-----------F--------

----------------------------------------------N-----K------

--------VF----G---------------------------------------QT-V-

-----------------------------------------------SQ----------

-----------------------------------------------------------

----------------E--QIY-IDTQPVI-RSVL-----D-------G-------F--

----N---------VCIFAYG---QTGSGKTYTM-----------------S-----GP

-----------------------------------------------------------

---------------------------D-------------------------------

-----------------------------------------------------------

--L-----M------------------------T-------------------------

----------------------------------------E------------------

-----------------------------------------------------------

-T-------------------------------T---------------------W---

-----------------------------------------------------------

-----------------------------------------------------------

-----------------------------------------------------------

------------------------------------------------G----------

-V-----------------------N-------Y------------------RA-----

-------------LR--DL----------------------------------------

------------------------------------------------F----------

Q----L-----------------------------------------------------

-----------------------------------------------------------

------------------------------------------------------S----

-----------------------------------N-----------------------

-----------------------------------------------------------

-----------------------------------------------------------

-------------------------------------------------------A---

-----RT--------H-----------------V----VT-------------------

-----------------------------------------------------------

-----------------------------------------------------------

----------------------------------------------Y-------E----

-----------------------------------------------------------

IGV----Q-----------------------------------MIEI-YNEQ-------

-----VRDL--L---------V------S------------------------------

-------------------------------------------------------D---

-----------------------------------------------------------

-----------------------------------------------------------

------------------------G----------------------------------

----------------------------------------------------------S

-----------------------------------------------------------

-----------------------------------------------------------

-------------------------------------------------S---------

----------------------------------------------R------------

--------------R-----------------L-------D------------------

I-RN-------------------------------------N---S---QLNGLNVPDA

NLIPVSNTR--------------------------------------------------

-----------------------------------------------------------

--------DVLDLMRIGQKNR-----AVGATALNER-S--SRSHSVLT-----------

----------------------------------------V--HV--------------

---------------QG----------------------K------------E------

-----------------------------------------------------------

------------------------L----A------------S----------------

-----------------------------------------------------------

-----------------------------------------------------------

-----------------------------------------------------------

-----------------------------------------------------------

-----------------------------------------------------------

-----------------------------------------------------------

-----------------------------------------------------------

---------------------------G----------S----------I-----L--R

------G--C--L----HLVDLAGS----------------------------------

-------------------------------------------------ER-----V--

------------E-----------------------K----S-----------------

---------E---A----V----------------------GE----------------

-----R--L---------K------EAQ-------------H-INK-------------

---------------------SLSALG-D---------VI-------------------

----Y------------AL----------------------------------------

-----------------------------------------------------------

-----------------------------------------------------------

-------------------------A---------------------------------

-----------------------------------------------------------

----------------------------Q--------------K---------------

-----------------S-----------------------------------------

-----S---------------------------------H-V--PYRNSKLTQVLQDSL

---G-G--Q-----A--------------------KTL---------------------

-----------MFV-HINPEVN------AV--G--ETISTLK-FAQ-RVASIELGAARS

N------------------------------------------------------------------------------------------------------------------------------------------------------------------------------------------------------------

>AT_3G45850

-----------------------------GVNVQVILR----CRPL------------S

----ED-----------------------------------------------------

----------------------------------------------E-A------RI--

--------------------------------------------------------H--

---------T-------------------------------------------------

-----------------------------------------------------PV----

-----------------------------------------------------------

------------V----------------------------------------------

-----------------------------I-------------S---------------

-----------------------------------------------------------

-----------------------------------------------------------

-----------------------C---------------------------NEN-----

-----------R--------------------------------R--------------

------------------E-------------------V--------------------

-----------------------------------------------------------

-----------------------------------------------------------

--------------------A---------------------A----------------

-----------------------------------------------------------

T----------------Q------------------S-------------------I--

----A-----------------------------------------------------G

-------K--------------------H-I-D-----------------------R--

H----------------------------------------------------------

-------------------------F------------A-----------F--------

----------------------------------------------D-----K------

--------VF----G---------------------------------------PA-S-

-----------------------------------------------QQ----------

-----------------------------------------------------------

----------------K--DLYDQAICPIV-FEVL-----E-------G-------Y--

----N---------CTIFAYG---QTGTGKTYTM-----------------E-----GG

-----------------------------------------------------------

---------------------------A-------------------------------

-----------------------------------------------------------

--R-----K--------------------------------------------------

----------------------------------------K------------------

-----------------------------------------------------------

-N--------------------------------------------------------G

-----------------------------------------------------------

--------------------------------------------------E--------

-----------------------------------------------------------

--------------------------------------F-PSD-A---G----------

-V-----------------------I-------P------------------RA-----

-------------VK--QI----------------------------------------

------------------------------------------------F----------

D----I-----------------------------------------------------

-----------------------------------------------------------

------------------------------------------------------L----

-----------------------------------E-----------------------

-----------------------------------------------------------

-----------------------------------------------------------

-------------------------------------------------------A---

---------------Q-----------------G----AE-------------------

-----------------------------------------------------------

-----------------------------------------------------------

----------------------------------------------Y-------S----

-----------------------------------------------------------

MKV----T-----------------------------------FLEL-YNEE-------

-----ISDL--L---------A------P--E-----------------ETIK------

---------F-------------VD------------------------------E---

-----------------------------------------------------------

-----------------------------------------------------------

------------------------K----------------------------------

----------------------------------------------------------S

-----------------------------------------------------------

-----------------------------------------------------------

-------------------------------------------------K---------

----------------------------------------------K------------

--------------S-----------------I-------A------------------

L-ME-------------------------------------D---G---K---------

---------------------------------------------G-S-----------

-----------------V----FVRG----L------E--------------E----E-

--IVSTANEIYKILEKGSAKR-----RTAETLLNKQ-S--SRSHSIFS-----------

----------------------------------------I--TI--------------

---------------HI----------------------K-------------------

-----------------------------------------------------------

------------------------E----N-----------------------------

-----------------------------------------------------------

-----------------------------------------------------------

-----------------------------------------------------------

--------------------------------------------------------T--

--------------------------------------------------------P--

------------E----------------------------------------------

------------------------------------------G----------------

-------E-------------------E----------M----------I-----K--C

------G--K--L----NLVDLAGS----------------------------------

-------------------------------------------------EN-----I--

------------S-----------------------R----S-----------------

---------G---A----R----------------------EG----------------

-----R--A---------R------EAG-------------E-INK-------------

---------------------SLLTLG-R---------VI-------------------

----N------------AL----------------------------------------

-----------------------------------------------------------

-----------------------------------------------------------

-------------------------V---------------------------------

-----------------------------------------------------------

----------------------------E--------------H---------------

-----------------S-----------------------------------------

-----G---------------------------------H-I--PYRDSKLTRLLRESL

---G-G--K-----T--------------------KTC---------------------

-----------VIA-TISPSIH------CL--E--ETLSTLD-YAH-RAKNIKNKPEIN

Q------------------------------------------------------------------------------------------------------------------------------------------------------------------------------------------------------------

>AT_3G49650

-----------------------------TTTLTVAVK----CRPL------------M

----EK-----------------------------------------------------

----------------------------------------------E-R------G---

-----------------------------------------------------------

-----------------------------------------------------------

-----------------------------------------------------RD----

-----------------------------------------------------------

------------I----------------------------------------------

-----------------------------V-------------R---------------

-----------------------------------------------------------

-----------------------------------------------------------

-----------------------V---------------------------NNS-----

-----------K--------------------------------E--------------

------------------V-------------------VVL------------------

-----------------------------------------D-----------------

---------------------------------P-D-----------------------

-----------------------------------------------------------

-----------------------------------------------L-------SKDY

L----------------D------------------R-------------------I--

----Q-----------------------------------------------------N

-------R--------------------T-K-E-----------------------K--

K----------------------------------------------------------

-------------------------Y------------C-----------F--------

----------------------------------------------D-----H------

--------AF----G---------------------------------------PE-S-

-----------------------------------------------TN----------

-----------------------------------------------------------

----------------K--NVY-RSMSSVI-SSVV-----H-------G-------L--

----N---------ATVFAYG---STGSGKTYTM-----------------V-----GT

-----------------------------------------------------------

---------------------------R-------------------------------

-----------------------------------------------------------

--S-----D------------------------P-------------------------

-----------------------------------------------------------

-----------------------------------------------------------

-----------------------------------------------------------

-----------------------------------------------------------

-----------------------------------------------------------

-----------------------------------------------------------

------------------------------------------------G----------

-L-----------------------M-------V------------------LS-----

-------------LN--TI----------------------------------------

------------------------------------------------F----------

D----M-----------------------------------------------------

-----------------------------------------------------------

------------------------------------------------------I----

-----------------------------------K-----------------------

-----------------------------------------------------------

-----------------------------------------------------------

-------------------------------------------------------S---

-----D---------K-------------------------------------------

-----S---------------------S-------------------------------

----D-------E----------------------------------------------

----------------------------------------------F-------E----

-----------------------------------------------------------

VTC----S-----------------------------------YLEV-YNEV-------

-----IYDL--L-----------------------------------------------

-------------------------------------------------------E---

-----------------------------------------------------------

-----------------------------------------------------------

------------------------K----------------------------------

----------------------------------------------------------S

-----------------------------------------------------------

-----------------------------------------------------------

-------------------------------------------------S---------

----------------------------------------------G------------

--------------H-----------------L-------E------------------

L-RE-------------------------------------D---P---E---------

---------------------------------------------Q-G-----------

-----------------I----VVAG----L------R--------------S----I-

--KVHSADRILELLNLGNSRR-----KTESTEMNGT-S--SRSHAVLE-----------

----------------------------------------I--AV--------------

---------------K-------------------------------------------

-----------------------------------------------------------

-----------------------------------------------------------

--------------------------------------R--------------------

----R----------Q------K------------------------------------

---------------------------------------N-------------------

---------------------------------------Q----------------N--

-----------------------------------------------------------

-----------------------------------------------------------

-----------------------------------------------------------

--------------------------------------Q----------V-----M--R

------G--K--L----ALVDLAGS----------------------------------

-------------------------------------------------ER-----A--

------------A-----------------------E----T-----------------

---------N---N----G----------------------GQ----------------

-----K--L---------R------DGA-------------N-INR-------------

---------------------SLLALA-N---------CI-------------------

----N------------AL----GK----------------------------------

---------------------------------------Q-------------------

-----------------------------------------------------------

-----------------------H-----------------------------------

-----------------------------------------------------------

-----------------------------------------------------------

-----------------------------------------------------------

-----KK---------GL-----A---------------Y-V--PYRNSKLTRILKDGL

---S-G--N-----S--------------------QTV---------------------

-----------MVA-TISPADS------QY--H--HTVNTLK-YAD-RAKEIKTHIQKN

I------------------------------------------------------------------------------------------------------------------------------------------------------------------------------------------------------------

>AT_3G50240

-----------------------------SCCVKVAVN----VRPL------------I

----GD-----------------------------------------------------

----------------------------------------------E-V------TQ--

--------------------------------------------------------G--

---------C-------------------------------------------------

-----------------------------------------------------RE----

-----------------------------------------------------------

------------C----------------------------------------------

-----------------------------V-------------S---------------

-----------------------------------------------------------

-----------------------------------------------------------

-----------------------V---------------------------SP------

-----------------------------------------------------------

-----------------------------------------------------------

-----------------------------------------------------------

-----------------------------------------------------------

-----------------------------------------------------------

-----------------------------------------------------------

------------------VT----------------P-------------------Q--

----V-----------------------------------------------------Q

-------M--------------------G-T-H-----------------------P--

-----------------------------------------------------------

-------------------------F------------TF----------D--------

----------------------------------------------H-----V------

--------YG----S---------------------------------------NG-S-

-----------------------------------------------PS----------

-----------------------------------------------------------

----------------S--LMFEECVAPLV-DGLF-----H-------G-------Y--

----N---------ATVLAYG---QTGSGKTYTM-----------------G-----TG

I----------K-----------------------------------------------

---------------------------D-------------------------------

-----------------------------------------------------------

--G-----T--------------------------------------------------

----------------------------------------K------------------

-----------------------------------------------------------

---------------------------------N-------------------------

-----------------------------------------------------------

-----------------------------------------------------------

-----------------------------------------------------------

------------------------------------------------G----------

-L-----------------------I-------P------------------QV-----

-------------MS--AL----------------------------------------

------------------------------------------------F----------

N----K-----------------------------------------------------

-----------------------------------------------------------

------------------------------------------------------I----

-----------------------------------D-----------------------

-----------------------------------------------------------

-----------------------------------------------------------

-------------------------------------------------------S---

-----VK--------H-----------------Q----MG-------------------

-----------------------------------------------------------

-----------------------------------------------------------

----------------------------------------------F-------Q----

-----------------------------------------------------------

LHV----S-----------------------------------FIEI-LKEE-------

-----VLDL--L---------D------S------------------------------

-------------------------------------------------------SVPF

NRL-A--N-GTPG-----------------K----------------------------

--------------------------------------------------------VV-

------------------------L----------------------------------

----------------------------------------------------------S

-----------------------------------------------------------

-----------------------------------------------------------

-------------------------------------------------K---------

----------------------------------------------S------------

--------------P-----------------V-------Q------------------

I-RE-------------------------------------S---P---N---------

---------------------------------------------G-V-----------

-----------------I----TLSG----A------T--------------E----V-

--PIATKEEMASCLEQGSLTR-----ATGSTNMNNE-S--SRSHAIFT-----------

----------------------------------------I--TL--------------

---------------EQ----------------------M-------------------

-----------------------------------------------------------

------------------------R----K------------I----------------

--------------------------------------S--------------------

----SI---------SVVK----------------------------------------

-----------------------------------------------------------

----------------------------------------------------DTV-D--

--------------------------------------------------------E--

------------D----------------------------------------------

------------------------------------------M----------------

-------G-------------------E----------E----------Y-----C--C

------A--K--L----HLVDLAGS----------------------------------

-------------------------------------------------ER-----A--

------------K-----------------------R----T-----------------

---------G---S----G----------------------GV----------------

-----R--L---------K------EGI-------------H-INR-------------

---------------------GLLALG-N---------VI-------------------

----S------------AL----GD----------------------------------

---------------------------------------E-------------------

-----------------------------------------------------------

-----------------------K-----------------------------------

-----------------------------------------------------------

-----------------------------------------------------------

-----------------------------------------------------------

-----RRK----E----G-----A---------------H-V--PYRDSKLTRLLQDSL

---G-G--N-----S--------------------KTV---------------------

-----------MIA-CISPADI------NA--E--ETLNTLK-YAN-RARNIQNKPVAN

K------------------------------------------------------------------------------------------------------------------------------------------------------------------------------------------------------------

>AT_3G51150

-----------------------------EEKIFVSVR----LRPL------------N

----VR-----------------------------------------------------

----------------------------------------------E-R------AR--

--------------------------------------------------------N--

---------D-------------------------------------------------

-----------------------------------------------------VADWEC

------INDE-------------------------------------------------

-----------------------------------------------------------

-----------------------------------------------------------

-----------------------------------------------------------

-----------------------------------------------------------

-----------------------------------------------------------

-----------------------------------------------------------

-----------------------------------------------------------

-----------------------------------------------------------

-----------------------------------------------------------

---------------------------------------------T-------------

-----------------------------------------------------------

V----------------I-Y---R------------S-----------HL------S--

----I-----------------------------------------------------S

-------E--------------------RSMYP-----------------------T--

A----------------------------------------------------------

-------------------------Y------------T-----------F--------

----------------------------------------------D-----R------

--------VF----G---------------------------------------PE-C-

-----------------------------------------------ST----------

-----------------------------------------------------------

----------------R--EVYDQGAKEVA-LSVV-----S-------G-------V--

----H---------ASVFAYG---QTSSGKTYTM-----------------I-----GI

-----------------------------------------------------------

---------------------------T-------------------------------

-----------------------------------------------------------

--D-----Y--------------------------------------------------

-----------------------------------------------------------

-----------------------------------------------------------

-----------------------------------------------------------

-----------------------------------------------------------

-----------------------------------------------------------

-----------------------------------------------------------

-----------------------------------------------------------

-----------------------------------------------------A-----

-------------LA--DI----------------------------------------

------------------------------------------------Y----------

D----Y-----------------------------------------------------

-----------------------------------------------------------

------------------------------------------------------I----

-----------------------------------E-----------------------

-----------------------------------------------------------

-----------------------------------------------------------

-------------------------------------------------------K---

-----H---------N-------------------------------------------

-----E---------------------R-------------------------------

----E------------------------------------------------------

----------------------------------------------F-------I----

-----------------------------------------------------------

LKF----S-----------------------------------AMEI-YNES-------

-----VRDL--L-----------------------------------------------

-------------------------------------------------------S---

-----------------------------------------------------------

-----------------------------------------------------------

------------------------T----------------------------------

----------------------------------------------------------D

-----------------------------------------------------------

-----------------------------------------------------------

-------------------------------------------------I---------

----------------------------------------------S------------

--------------P-----------------L-------R------------------

V-LD-------------------------------------D---P---E---------

---------------------------------------------K-G-----------

-----------------T----VVEK----L------T--------------E----E-

--TLRDWNHFKELLSICIAQR-----QIGETALNEV-S--SRSHQILR-----------

----------------------------------------L--TV--------------

---------------ES----------------------T------------A------

-----------------------------------------------------------

------------------------R----E------------YLA--KDK---------

-----------------------------------------------------------

-----------------------------------------------------------

-----------------------------------------------------------

-----------------------------------------------------------

-----------------------------------------------------------

-----------------------------------------------------------

-----------------------------------------------------------

---------------------------F----------S----------T-----L--T

------A--T--V----NFIDLAGS----------------------------------

-------------------------------------------------ER-----A--

------------S-----------------------Q----S-----------------

---------L---S----A----------------------GT----------------

-----R--L---------K------EGG-------------H-INR-------------

---------------------SLLTLG-T---------VI-------------------

----R------------KL----------------------------------------

-----------------------------------------------------------

-----------------------------------------------------------

-------------------------S---------------------------------

-----------------------------------------------------------

----------------------------K--------------G---------------

-----------------K---------------N-------------------------

-----G---------------------------------H-I--PFRDSKLTRILQTSL

---G-G--N-----A--------------------RTS---------------------

-----------IIC-TLSPARV------HV--E--QSRNTLL-FAS-CAKEVTTNAQVN

V------------------------------------------------------------------------------------------------------------------------------------------------------------------------------------------------------------

>AT_3G54870

P-----------------------------GRVRVSVR----VRPR------------N

----GE-----------------------------------------------------

----------------------------------------------E-L------IS--

--------------------------------------------------------D--

---------A-------------------------------------------------

-----------------------------------------------------DFA---

-----------------------------------------------------------

-----------------------------------------------------------

-------------------------------------------D---------------

-----------------------------------------------------------

-----------------------------------------------------------

-----------------------L---------------------------VEL-----

-----------Q--------------------------------P--------------

------------------E-------------------I--------------------

-----------------------------------------------------------

-----------------------------------------------------------

--------------------K---------------------R----------------

-----------------------------------------------------------

L----------------K------------------L-------------------R--

----K-----------------------------------------------------N

-------N--------------------W-N-S-----------------------E--

S----------------------------------------------------------

-------------------------Y------------K-----------F--------

----------------------------------------------D-----E------

--------VF----T---------------------------------------DT-A-

-----------------------------------------------SQ----------

-----------------------------------------------------------

----------------K--RVYEGVAKPVV-EGVL-----S-------G-------Y--

----N---------GTIMAYG---QTGTGKTYTV-----------------G-----KI

G----------------------------------------------------------

---------------------------K----DD-------------------------

-----------------------------------------------------------

--A-----A------------------------E-------------------------

----------------------------------------R------------------

-----------------------------------------------------------

-G---------------------------------------------------------

-----------------------------------------------------------

-----------------------------------------------------------

-----------------------------------------------------------

-----------------------------------------------------------

----------------------------------------------------IM-----

-------------VR--AL----------------------------------------

------------------------------------------------E----------

D----I-----------------------------------------------------

-----------------------------------------------------------

------------------------------------------------------L----

-----------------------------------L-----------------------

-----------------------------------------------------------

-----------------------------------------------------------

-------------------------------------------------------N---

-----A---------S-------------------------------------------

-----S---------------------A-------------------------------

----S------------------------------------------------------

----------------------------------------------I-------S----

-----------------------------------------------------------

VEI----S-----------------------------------YLQL-YMET-------

-----IQDL--L-----------------------------------------------

-------------------------------------------------------A---

-----------------------------------------------------------

-----------------------------------------------------------

------------------------P----------------------------------

-------------------------------------------E--------------K

-----------------------------------------------------------

-----------------------------------------------------------

-------------------------------------------------N---------

----------------------------------------------N------------

--------------I-----------------S-------I------------------

N-ED-------------------------------------A---K---T---------

---------------------------------------------G-E-----------

-----------------V----SVPG----A------T--------------V----V-

--NIQDLDHFLQVLQVGETNR-----HAANTKMNTE-S--SRSHAILT-----------

----------------------------------------V--YV--------------

---------------RRAMNEKTEk--------AKPESLG------------D------

-----------------------------------------------------------

------------------------K----A------------I----------------

-----------------------------------------------------------

-----------------------------------------------------------

-----------------------------------------------------------

-----------------------------------------------------------

-----------------------------------------------------------

-----------------------------------------------------------

-----------------------------------------------------------

---------------------------P----------R----------V-----R--K

------S--K--L----LIVDLAGS----------------------------------

-------------------------------------------------ER-----I--

------------N-----------------------K----S-----------------

---------G---T----D----------------------GH----------------

-----M--I---------E------EAK-------------F-INL-------------

---------------------SLTSLG-K---------CI-------------------

----N------------AL----------------------------------------

-----------------------------------------------------------

-----------------------------------------------------------

-------------------------A---------------------------------

-----------------------------------------------------------

----------------------------E--------------G---------------

-----------------S-----------------------------------------

-----S---------------------------------H-I--PTRDSKLTRLLRDSF

---G-G--S-----A--------------------RTS---------------------

-----------LII-TIGPSAR------YH--A--ETTSTIM-FGQ-RAMKIVNMVKLK

E------------------------------------------------------------------------------------------------------------------------------------------------------------------------------------------------------------

>AT_3G63480

-----------------------------MSNVTVCAR----FRPR------------S

----SK-----------------------------------------------------

----------------------------------------------E-M------RD--

--------------------------------------------------------P--

---------SR------------------------------------------------

-----------------------------------------------------DG----

-----------------------------------------------------------

-----------------------------------------------------------

-----------------------------------------------------------

-----------------------------------------------------------

-----------------------------------------------------------

-----------------------------------------------------------

-----------------------------------------------------------

--------------------------------------VCA------------------

-----------------------------------------R-----------------

---------------------------------P-I-------------D---------

-----------------------------------------------------------

-----------------------------------------------------------

-----------------A-E---T------------F-----------VF------Q--

----D-----------------------------------------------------D

-------K--------------------E-D-E-----------------------F--

T----------------------------------------------------------

-------------------------F------------S-----------L--------

----------------------------------------------D-----R------

--------VF----Y---------------------------------------ED-S-

-----------------------------------------------TQ----------

-----------------------------------------------------------

----------------A--AVYEFLALPIM-RDAV-----N-------G-------I--

----N---------GTIITYG---QTGAGKTYSM-----------------E-----GP

G----------------------------------------------------------

---------------------------I----QD-------------------------

-----------------------------------------------------------

--C-----D------------------------E-------------------------

----------------------------------------H------------------

-----------------------------------------------------------

-N-------------------------------K-------------------------

-----------------------------------------------------------

-----------------------------------------------------------

-----------------------------------------------------------

------------------------------------------------G----------

-L-----------------------L-------P------------------RV-----

-------------VH--GM----------------------------------------

------------------------------------------------F----------

E----Q-----------------------------------------------------

-----------------------------------------------------------

------------------------------------------------------I----

-----------------------------------S-----------------------

-----------------------------------------------------------

-----------------------------------------------------------

-------------------------------------------------------S---

-----S---------N-----------------D-------------------------

-----I---------------------A-------------------------------

----R------------------------------------------------------

----------------------------------------------Y-------T----

-----------------------------------------------------------

VKL----S-----------------------------------MVEI-YMEK-------

-----VRDL--L-----------------------------------------------

-------------------------------------------------------D---

-----------------------------------------------------------

-----------------------------------------------------------

------------------------L----------------------------------

----------------------------------------------------------S

-----------------------------------------------------------

-----------------------------------------------------------

-------------------------------------------------K---------

----------------------------------------------A------------

--------------N-----------------I-------Q------------------

I-KE-------------------------------------N---K---T---------

---------------------------------------------Q-G-----------

-----------------I----LLSG----V------T--------------EasfiV-

--PVSDSVEALQHLCTGLANR-----AVGETQMNMS-S--SRSHCAYL-----------

----------------------------------------F--TI--------------

---------------QQ----------------------D------------S------

-----------------------------------------------------------

------------------------V----K------------D----------------

-----------------------------------------------------------

-----------------------------------------------------------

-----------------------------------------------------------

-----------------------------------------------------------

-----------------------------------------------------------

-----------------------------------------------------------

-----------------------------------------------------------

---------------------------K----------R----------V-----K--T

------G--K--L----ILVDLAGS----------------------------------

-------------------------------------------------EK-----A--

------------D-----------------------K----T-----------------

---------G---A----E----------------------GR----------------

-----V--L---------E------EAK-------------T-INK-------------

---------------------SLSALG-N---------VI-------------------

----N------------AL----------------------------------------

-----------------------------------------------------------

-----------------------------------------------------------

-------------------------T---------------------------------

-----------------------------------------------------------

----------------------------S--------------G---------------

-----------------P---------------S-------------------------

-----S------K----G-----N---------------H-I--PYRDSKLTRILQDAL

---G-G--N-----S--------------------RMA---------------------

-----------LLC-CCSPSTL------NA--S--ETLSTLR-FGM-RAKHIKASPRAS

E------------------------------------------------------------------------------------------------------------------------------------------------------------------------------------------------------------

>AT_4G05190

-----------------------------KGNIRVFCR----VRPL------------L

----PD-----------------------------------------------------

----------------------------------------------D-G------GR--

--------------------------------------------------------Q--

-----------------------------------------------------------

-----------------------------------------------------------

-----------------------------------------------------------

-----------------------------------------------------------

-----------------------------------------------------------

-----------------------------------------------------------

-----------------------------------------------------------

-----------------------------------------------------------

--------------------------------------------EA-------------

------------------S-------------------V-I------------------

-----------------------------------------A-----------------

---------------------------------Y-------------------------

-----------------------------------------------------------

-----------------------------------------------P-------TSTE

SLGRG------------I------------------D-------------------V--

----V-----------------------------------------------------Q

-------S--------------------G-N-K-----------------------H--

P----------------------------------------------------------

-------------------------F------------T-----------F--------

----------------------------------------------D-----K------

--------VF----D---------------------------------------HG-A-

-----------------------------------------------SQ----------

-----------------------------------------------------------

----------------E--EVF-FEISQLV-QSAL-----D-------G-------Y--

----K---------VCIFAYG---QTGSGKTYTM-----------------M-----GR

-----------------------------------------------------------

---------------------------P-------------------------------

-----------------------------------------------------------

--E-----T------------------------P-------------------------

----------------------------------------E------------------

-----------------------------------------------------------

-Q-------------------------------K-------------------------

-----------------------------------------------------------

-----------------------------------------------------------

-----------------------------------------------------------

------------------------------------------------G----------

-L-----------------------I-------P------------------RS-----

-------------LE--QI----------------------------------------

------------------------------------------------F----------

K----T-----------------------------------------------------

-----------------------------------------------------------

------------------------------------------------------S----

-----------------------------------Q-----------------------

-----------------------------------------------------------

-----------------------------------------------------------

-------------------------------------------------------S---

-----LS--------T-----------------Q-------------------------

-----G---------------------W-------------------------------

----K------------------------------------------------------

----------------------------------------------Y-------K----

-----------------------------------------------------------

MQV----S-----------------------------------MLEI-YNES-------

-----IRDL--L-----------------------------------------------

-------------------------------------------------------S---

-----------------------------------------------------------

-----------------------------------------------------------

------------------------T----------------------------------

-------------------------------------------S------RTIAI---E

-----------------------------------------------------------

-----------------------------------------------SVRADSST----

-------------------------------------------------S---------

----------------------------------------------G------------

--------------R-----------------Q-------Y------------------

T-I--------------------------------------------------------

---------------------------------------THD-VNG-N-----------

-----------------T----HVSD----L------T--------------I----V-

--DVCSIGQISSLLQQAAQSR-----SVGKTHMNEQ-S--SRSHFVFT-----------

----------------------------------------L--RI--------------

---------------SG----------------------V------------N------

-----------------------------------------------------------

------------------------E----S------------T----------------

-----------------------------------------------------------

-----------------------------------------------------------

-----------------------------------------------------------

-----------------------------------------------------------

-----------------------------------------------------------

-----------------------------------------------------------

-----------------------------------------------------------

---------------------------E----------Q----------Q-----V--Q

------G--V--L----NLIDLAGS----------------------------------

-------------------------------------------------ER-----L--

------------S-----------------------R----S-----------------

---------G---A----T----------------------GD----------------

-----R--L---------K------ETQ-------------A-INK-------------

---------------------SLSALS-D---------VI-------------------

----F------------AL----------------------------------------

-----------------------------------------------------------

-----------------------------------------------------------

-------------------------A---------------------------------

-----------------------------------------------------------

----------------------------K--------------K---------------

-----------------E-----------------------------------------

-----D---------------------------------H-V--PFRNSKLTYLLQPCL

---G-G--D-----S--------------------KTL---------------------

-----------MFV-NISPDPS------ST--G--ESLCSLR-FAA-RVNACEIGIPRR

Q------------------------------------------------------------------------------------------------------------------------------------------------------------------------------------------------------------

>AT_4G14150

-----------------------------DSGVKVIVR----MKPL------------N

----KG-----------------------------------------------------

----------------------------------------------E-E----------

-----------------------------------------------------------

-----------------------------------------------------------

-----------------------------------------------------------

-----------------------------------------------------------

-----------------------------------------------------------

-----------------------------------------------------------

-----------------------------------------------------------

-----------------------------------------------------------

-----------------------------------------------------------

--------------------------------------------GD-------------

------------------M-------------------I-V------------------

-----------------------------------------E-----------------

---------------------------------K-------------------------

-----------------------------------------------------------

-----------------------------------------------M-----SK---D

------------------------------------S-------------------L--

----T-----------------------------------------------------V

-------S------------------------G-----------------------Q--

T----------------------------------------------------------

-------------------------F------------T-----------F--------

----------------------------------------------D-----S------

--------IA----N---------------------------------------PE-S-

-----------------------------------------------TQ----------

-----------------------------------------------------------

----------------E--QMFQLVGAPLV-ENCL-----S-------G-------F--

----N---------SSVFAYG---QTGSGKTYTM-----------------W-----GP

-----------------------------------------------------------

---------------------------A-------------------------------

-----------------------------------------------------------

--N-----G------------------------LLE-----------------------

------EH-----------------------------LCGD------------------

-----------------------------------------------------------

-Q-------------------------------R-------------------------

-----------------------------------------------------------

-----------------------------------------------------------

-----------------------------------------------------------

------------------------------------------------G----------

-L-----------------------T-------P------------------RV-----

-------------FE--RL----------------------------------------

------------------------------------------------F----ARIKE-

E----Q-----------------------------------------------------

-----------------------------------------------------------

------------------------------------------------------V----

-----------------------------------K-----------------------

-----------------------------------------------------------

-----------------------------------------------------------

-------------------------------------------------------H---

-----A---------E-----------------R-------------------------

-----Q---------------------L-------------------------------

----N------------------------------------------------------

----------------------------------------------Y-------Q----

-----------------------------------------------------------

CRC----S-----------------------------------LLEI-YNEQ-------

-----ITDL--L-----------------------------------------------

-------------------------------------------------------D---

-----------------------------------------------------------

-----------------------------------------------------------

------------------------P----------------------------------

----------------------------------------------------------S

-----------------------------------------------------------

-----------------------------------------------------------

-------------------------------------------------Q---------

----------------------------------------------K------------

--------------N-----------------L-------M------------------

I-RE-------------------------------------D---V---K---------

---------------------------------------------S-G-----------

-----------------V----YVEN----L------T--------------E----E-

--YVKNLTDVSQLLIKGLGNR-----RTGATSVNTE-S--SRSHCVFT-----------

----------------------------------------C--VV--------------

---------------ES----------------------R-------------------

-----------------------------------------------------------

------------------------C----K------------N----------------

--------------------------------------V--------------------

----A------------------------------------------------------

-----------------------------------------------------------

-----------------------------------------------------------

-----------------------------------------------------------

------------D----------------------------------------------

------------------------------------------G----------------

-------L-------------------S----------S----------F-----K--T

------S--R--I----NLVDLAGS----------------------------------

-------------------------------------------------ER-----Q--

------------K-----------------------S----T-----------------

---------G---A----A----------------------GE----------------

-----R--L---------K------EAG-------------N-INR-------------

---------------------SLSQLG-N---------LI-------------------

----N------------IL----AE----------------------------------

-------------------IS------Q-----------T-------------------

-----------------------------------------------------------

-----------------------------------------------------------

-----------------------------------------------------------

-------------------------------------------G---------------

-----------------K---------------P-------------------------

-----R---------------------------------H-I--PYRDSRLTFLLQESL

---G-G--N-----A--------------------KLA---------------------

-----------MVC-AVSPSQS------CR--S--ETFSTLR-FAQ-RAKAIQNKAVVN

E------------------------------------------------------------------------------------------------------------------------------------------------------------------------------------------------------------

>AT_4G14330

-----------------------------EHPVEVIGR----IRDY------------P

----DR-----------------------------------------------------

----------------------------------------------K-E------KS--

--------------------------------------------------------P--

---------S-------------------------------------------------

-----------------------------------------------------IL----

-----------------------------------------------------------

------------Q----------------------------------------------

-----------------------------V-------------N---------------

-----------------------------------------------------------

-----------------------------------------------------------

-----------------------T---------------------------DNQ-----

-----------T--------------------------------V--------------

------------------R-------------------V--------------------

-----------------------------------------------------------

-----------------------------------------------------------

--------------------R---------------------A----------------

-----------------------------------------------------------

D----------------V------------------G----------------------

-----------------------------------------------------------

------------------------------Y-R-----------------------D--

-----------------------------------------------------------

-------------------------F------------TL----------D--------

----------------------------------------------G-----V------

--------SF----S---------------------------------------EQ-E-

-----------------------------------------------GL----------

-----------------------------------------------------------

----------------E--EFYKKFIEERI-KGVK-----V-------G-------N--

----K---------CTIMMYG---PTGAGKSHTM-----------------F-----GC

-----------------------------------------------------------

---------------------------G-------------------------------

-----------------------------------------------------------

--K-----E------------------------P-------------------------

-----------------------------------------------------------

-----------------------------------------------------------

-----------------------------------------------------------

-----------------------------------------------------------

-----------------------------------------------------------

-----------------------------------------------------------

------------------------------------------------G----------

-I-----------------------V-------Y------------------RS-----

-------------LR--DI----------------------------------------

------------------------------------------------L----------

-----------------------------------------------------------

-----------------------------------------------------------

-----------------------------------------------------------

--------------------------------------------G--------DS----

-------------------------------------DQ--------------------

-----------------------------------------------------------

-----------------------------------------------------------

-----------------------------------------------------------

-----------------------------------------------------------

------DG----V----------------------------------------------

----------------------------------------------T-------F----

-----------------------------------------------------------

VQV----T-----------------------------------VLEV-YNEE-------

-----IYDL--L-----------------------------------------------

-------------------------------------------------------S---

-----------------------------------------------------------

-----------------------------------------------------------

------------------------T----------------------------------

-------------------------------------------NS-----S-------N

-----------------------------------------------------------

-----------------------------------------------------------

--------------------------------------NL---------G---------

----------------------------------------------IGWPK-GA-----

--------------ST------------------------K------------------

V--R-------------------------------------L---E---V---------

---------------------------------------------M-G-----------

-----------------K----KAKN----A------S--------------F----I-

--SGTEAGKISKEIVKVEKRR-----IVKSTLCNER-S--SRSHCIII-----------

----------------------------------------L--DV--------------

-----------------------------------------------------------

-----------------------------------------------------------

-----------------------------------------------------------

-----------------------------------------------------------

-----------------------------------------------------------

-----------------------------------------------------------

-----------------------------------------------------------

-----------------------------------------------------------

-----------------------------------------------------------

-----------------------------------------------------------

--------------------------------------P----------T-----V--G

------G--R--L----MLVDMAGS----------------------------------

-------------------------------------------------EN-----I--

------------D-----------------------Q---AG-----------------

---------Q---T----G----------------------FE----------------

-----A--K---------M------QTA-------------K-INQ-------------

---------------------GNIALK-R---------VV-------------------

----E------------SI----A-----------------------------------

-----------------------------------------------------------

-----------------------------------------------------------

-----------------------NG----------------------------------

-----------------------------------------------------------

-----------------------------------------------------------

-----------------------------------------------------------

-----------------D-----S---------------H-V--PFRDSKLTMLLQDSF

---E-D--D---K-S--------------------KIL---------------------

-----------MIL-CASPDPK------EM--H--KTLCTLE-YGA-KAKCIVRGSHTP

N------------------------------------------------------------------------------------------------------------------------------------------------------------------------------------------------------------

>AT_4G21270

-----------------------------KGNIRVFCR----VRPL------------L

----PD-----------------------------------------------------

----------------------------------------------D-G------GR--

--------------------------------------------------------H--

-----------------------------------------------------------

-----------------------------------------------------------

-----------------------------------------------------------

-----------------------------------------------------------

-----------------------------------------------------------

-----------------------------------------------------------

-----------------------------------------------------------

-----------------------------------------------------------

--------------------------------------------EA-------------

------------------T-------------------V-I------------------

-----------------------------------------A-----------------

---------------------------------Y-------------------------

-----------------------------------------------------------

-----------------------------------------------P-------TSTE

AQGRG------------V------------------D-------------------L--

----V-----------------------------------------------------Q

-------S--------------------G-N-K-----------------------H--

P----------------------------------------------------------

-------------------------F------------T-----------F--------

----------------------------------------------D-----K------

--------VF----N---------------------------------------HE-A-

-----------------------------------------------SQ----------

-----------------------------------------------------------

----------------E--EVF-FEISQLV-QSAL-----D-------G-------Y--

----K---------VCIFAYG---QTGSGKTYTM-----------------M-----GR

-----------------------------------------------------------

---------------------------P-------------------------------

-----------------------------------------------------------

--E-----A------------------------P-------------------------

----------------------------------------D------------------

-----------------------------------------------------------

-Q-------------------------------K-------------------------

-----------------------------------------------------------

-----------------------------------------------------------

-----------------------------------------------------------

------------------------------------------------G----------

-L-----------------------I-------P------------------RS-----

-------------LE--QI----------------------------------------

------------------------------------------------F----------

Q----A-----------------------------------------------------

-----------------------------------------------------------

------------------------------------------------------S----

-----------------------------------Q-----------------------

-----------------------------------------------------------

-----------------------------------------------------------

-------------------------------------------------------S---

-----LG--------A-----------------Q-------------------------

-----G---------------------W-------------------------------

----K------------------------------------------------------

----------------------------------------------Y-------K----

-----------------------------------------------------------

MQV----S-----------------------------------MLEI-YNET-------

-----IRDL--L-----------------------------------------------

-------------------------------------------------------S---

-----------------------------------------------------------

-----------------------------------------------------------

------------------------T----------------------------------

-------------------------------------------N------RTTSM---D

L----------------------------------------------------------

------------------------------------------------VRADSGT----

-------------------------------------------------S---------

----------------------------------------------G------------

--------------K-----------------Q-------Y------------------

T-I--------------------------------------------------------

---------------------------------------THD-VNG-H-----------

-----------------T----HVSD----L------T--------------I----F-

--DVCSVGKISSLLQQAAQSR-----SVGKTQMNEQ-S--SRSHFVFT-----------

----------------------------------------M--RI--------------

---------------SG----------------------V------------N------

-----------------------------------------------------------

------------------------E----S------------T----------------

-----------------------------------------------------------

-----------------------------------------------------------

-----------------------------------------------------------

-----------------------------------------------------------

-----------------------------------------------------------

-----------------------------------------------------------

-----------------------------------------------------------

---------------------------E----------Q----------Q-----V--Q

------G--V--L----NLIDLAGS----------------------------------

-------------------------------------------------ER-----L--

------------S-----------------------K----S-----------------

---------G---A----T----------------------GD----------------

-----R--L---------K------ETQ-------------A-INK-------------

---------------------SLSALS-D---------VI-------------------

----F------------AL----------------------------------------

-----------------------------------------------------------

-----------------------------------------------------------

-------------------------A---------------------------------

-----------------------------------------------------------

----------------------------K--------------K---------------

-----------------E-----------------------------------------

-----D---------------------------------H-V--PFRNSKLTYLLQPCL

---G-G--D-----S--------------------KTL---------------------

-----------MFV-NISPDPT------SA--G--ESLCSLR-FAA-RVNACEIGIPRR

Q------------------------------------------------------------------------------------------------------------------------------------------------------------------------------------------------------------

>AT_4G24170

-----------------------------EEKILVSVR----VRPL------------N

----EK-----------------------------------------------------

----------------------------------------------E-K------TR--

--------------------------------------------------------N--

---------D-------------------------------------------------

-----------------------------------------------------RCDWEC

------INDT-------------------------------------------------

-----------------------------------------------------------

-----------------------------------------------------------

-----------------------------------------------------------

-----------------------------------------------------------

-----------------------------------------------------------

-----------------------------------------------------------

-----------------------------------------------------------

-----------------------------------------------------------

-----------------------------------------------------------

---------------------------------------------T-------------

-----------------------------------------------------------

I----------------I-C---K------------F-----------H----------

----------------------------------------------------------N

-------L--------------------P-D-K-----------------------S--

S----------------------------------------------------------

-------------------------Y------------T-----------F--------

----------------------------------------------D-----K------

--------VF----G---------------------------------------FE-C-

-----------------------------------------------PT----------

-----------------------------------------------------------

----------------K--QVYDDGAKEVA-LCVL-----S-------G-------I--

----N---------SSIFAYG---QTSSGKTYTM-----------------S-----GI

-----------------------------------------------------------

---------------------------T-------------------------------

-----------------------------------------------------------

--E-----F--------------------------------------------------

-----------------------------------------------------------

-----------------------------------------------------------

-----------------------------------------------------------

-----------------------------------------------------------

-----------------------------------------------------------

-----------------------------------------------------------

-----------------------------------------------------------

-----------------------------------------------------A-----

-------------MD--DI----------------------------------------

------------------------------------------------F----------

A----Y-----------------------------------------------------

-----------------------------------------------------------

------------------------------------------------------I----

-----------------------------------D-----------------------

-----------------------------------------------------------

-----------------------------------------------------------

-------------------------------------------------------K---

-----H---------K-----------------Q-------------------------

-----E---------------------R-------------------------------

----K------------------------------------------------------

----------------------------------------------F-------T----

-----------------------------------------------------------

LKF----S-----------------------------------AMEI-YNEA-------

-----VRDL--L-----------------------------------------------

-------------------------------------------------------C---

-----------------------------------------------------------

-----------------------------------------------------------

------------------------E----------------------------------

-------------------------------------------D--------------S

-----------------------------------------------------------

-----------------------------------------------------------

-------------------------------------------------S---------

----------------------------------------------T------------

--------------P-----------------L-------R------------------

L-LD-------------------------------------D---P---E---------

---------------------------------------------R-G-----------

-----------------T----VVEK----L------R--------------E----E-

--TLRDRSHLEELLSICETQR-----KIGETSLNEI-S--SRSHQILR-----------

----------------------------------------L--TI--------------

---------------ES----------------------S------------S------

-----------------------------------------------------------

------------------------Q----Q------------FSP---ES---------

-----------------------------------------------------------

-----------------------------------------------------------

-----------------------------------------------------------

-----------------------------------------------------------

-----------------------------------------------------------

-----------------------------------------------------------

-----------------------------------------------------------

---------------------------S----------A----------T-----L--A

------A--S--V----CFVDLAGS----------------------------------

-------------------------------------------------ER-----A--

------------S-----------------------Q----T-----------------

---------L---S----A----------------------GS----------------

-----R--L---------K------EGC-------------H-INR-------------

---------------------SLLTLG-T---------VI-------------------

----R------------KL----------------------------------------

-----------------------------------------------------------

-----------------------------------------------------------

-------------------------S---------------------------------

-----------------------------------------------------------

----------------------------K--------------G---------------

-----------------K---------------N-------------------------

-----G---------------------------------H-I--PYRDSKLTRILQNSL

---G-G--N-----A--------------------RTA---------------------

-----------IIC-TMSPARS------HL--E--QSRNTLL-FAT-CAKEVTTNAQVN

L------------------------------------------------------------------------------------------------------------------------------------------------------------------------------------------------------------

>AT_4G27180

-----------------------------KGNIRVFCR----VRPL------------L

----SG-----------------------------------------------------

----------------------------------------------E-N------SS--

--------------------------------------------------------E--

-----------------------------------------------------------

-----------------------------------------------------------

-----------------------------------------------------------

-----------------------------------------------------------

-----------------------------------------------------------

-----------------------------------------------------------

-----------------------------------------------------------

-----------------------------------------------------------

--------------------------------------------EA-------------

------------------K-------------------T-I------------------

-----------------------------------------S-----------------

---------------------------------Y-------------------------

-----------------------------------------------------------

-----------------------------------------------P-------TSLE

ALGRG------------I------------------D-------------------L--

----L-----------------------------------------------------Q

-------N--------------------G-Q-S-----------------------H--

C----------------------------------------------------------

-------------------------F------------T-----------F--------

----------------------------------------------D-----K------

--------VF----V---------------------------------------PS-A-

-----------------------------------------------SQ----------

-----------------------------------------------------------

----------------E--DVF-VEISQLV-QSAL-----D-------G-------Y--

----K---------VCIFAYG---QTGSGKTYTM-----------------M-----GR

-----------------------------------------------------------

---------------------------P-------------------------------

-----------------------------------------------------------

--G-----N------------------------P-------------------------

----------------------------------------D------------------

-----------------------------------------------------------

-E-------------------------------K-------------------------

-----------------------------------------------------------

-----------------------------------------------------------

-----------------------------------------------------------

------------------------------------------------G----------

-L-----------------------I-------P------------------RC-----

-------------LE--QI----------------------------------------

------------------------------------------------F----------

Q----T-----------------------------------------------------

-----------------------------------------------------------

------------------------------------------------------R----

-----------------------------------Q-----------------------

-----------------------------------------------------------

-----------------------------------------------------------

-------------------------------------------------------S---

-----LR--------S-----------------Q-------------------------

-----G---------------------W-------------------------------

----K------------------------------------------------------

----------------------------------------------Y-------E----

-----------------------------------------------------------

LQV----S-----------------------------------MLEI-YNET-------

-----IRDL--L-----------------------------------------------

-------------------------------------------------------S---

-----------------------------------------------------------

-----------------------------------------------------------

------------------------T----------------------------------

-------------------------------------------N------K-------E

-----------------------------------------------------------

-----------------------------------------------AVRADNGV----

-------------------------------------------------S---------

----------------------------------------------P------------

--------------Q-----------------K-------Y------------------

A-I--------------------------------------------------------

---------------------------------------KHD-ASG-N-----------

-----------------T----HVVE----L------T--------------V----V-

--DVRSSKQVSFLLDHAARNR-----SVGKTAMNEQ-S--SRSHFVFT-----------

----------------------------------------L--KI--------------

---------------SG----------------------F------------N------

-----------------------------------------------------------

------------------------E----S------------T----------------

-----------------------------------------------------------

-----------------------------------------------------------

-----------------------------------------------------------

-----------------------------------------------------------

-----------------------------------------------------------

-----------------------------------------------------------

-----------------------------------------------------------

---------------------------E----------Q----------Q-----V--Q

------G--V--L----NLIDLAGS----------------------------------

-------------------------------------------------ER-----L--

------------S-----------------------K----S-----------------

---------G---S----T----------------------GD----------------

-----R--L---------K------ETQ-------------A-INK-------------

---------------------SLSSLG-D---------VI-------------------

----F------------AL----------------------------------------

-----------------------------------------------------------

-----------------------------------------------------------

-------------------------A---------------------------------

-----------------------------------------------------------

----------------------------K--------------K---------------

-----------------E-----------------------------------------

-----D---------------------------------H-V--PFRNSKLTYLLQPCL

---G-G--D-----S--------------------KTL---------------------

-----------MFV-NITPEPS------ST--G--ESLCSLR-FAA-RVNACEIGTAHR

H------------------------------------------------------------------------------------------------------------------------------------------------------------------------------------------------------------

>AT_4G38950

-----------------------------EEKILVLVR----LRPL------------N

----QK-----------------------------------------------------

----------------------------------------------E-I------AA--

--------------------------------------------------------N--

---------E-------------------------------------------------

-----------------------------------------------------AADWEC

------INDT-------------------------------------------------

-----------------------------------------------------------

-----------------------------------------------------------

-----------------------------------------------------------

-----------------------------------------------------------

-----------------------------------------------------------

-----------------------------------------------------------

-----------------------------------------------------------

-----------------------------------------------------------

-----------------------------------------------------------

---------------------------------------------T-------------

-----------------------------------------------------------

I----------------L-Y---R------------N-------------------T--

----L-----------------------------------------------------R

-------E--------------------GSNFP-----------------------S--

A----------------------------------------------------------

-------------------------Y------------S-----------F--------

----------------------------------------------D-----K------

--------VY----R---------------------------------------GE-C-

-----------------------------------------------PT----------

-----------------------------------------------------------

----------------R--QVYEDGTKEIA-LSVV-----K-------G-------I--

----N---------CSIFAYG---QTSSGKTYTM-----------------T-----GI

-----------------------------------------------------------

---------------------------T-------------------------------

-----------------------------------------------------------

--E-----F--------------------------------------------------

-----------------------------------------------------------

-----------------------------------------------------------

-----------------------------------------------------------

-----------------------------------------------------------

-----------------------------------------------------------

-----------------------------------------------------------

-----------------------------------------------------------

-----------------------------------------------------A-----

-------------VA--DI----------------------------------------

------------------------------------------------F----------

D----Y-----------------------------------------------------

-----------------------------------------------------------

------------------------------------------------------I----

-----------------------------------F-----------------------

-----------------------------------------------------------

-----------------------------------------------------------

-------------------------------------------------------Q---

-----H---------E-------------------------------------------

-----E---------------------R-------------------------------

----A------------------------------------------------------

----------------------------------------------F-------S----

-----------------------------------------------------------

VKF----S-----------------------------------AIEI-YNEA-------

-----IRDL--L-----------------------------------------------

-------------------------------------------------------S---

-----------------------------------------------------------

-----------------------------------------------------------

------------------------S----------------------------------

----------------------------------------------------------D

-----------------------------------------------------------

-----------------------------------------------------------

-------------------------------------------------G---------

----------------------------------------------T------------

--------------S-----------------L-------R------------------

L-RD-------------------------------------D---P---E---------

---------------------------------------------K-G-----------

-----------------T----VVEK----A------T--------------E----E-

--TLRDWNHLKELLSICEAQR-----KIGETSLNER-S--SRSHQMIR-----------

----------------------------------------L--TV--------------

---------------ES----------------------S------------A------

-----------------------------------------------------------

------------------------R----E------------FLG--KEN---------

-----------------------------------------------------------

-----------------------------------------------------------

-----------------------------------------------------------

-----------------------------------------------------------

-----------------------------------------------------------

-----------------------------------------------------------

-----------------------------------------------------------

---------------------------S----------T----------T-----L--M

------A--S--V----NFIDLAGS----------------------------------

-------------------------------------------------ER-----A--

------------S-----------------------Q----A-----------------

---------M---S----A----------------------GT----------------

-----R--L---------K------EGC-------------H-INR-------------

---------------------SLLTLG-T---------VI-------------------

----R------------KL----------------------------------------

-----------------------------------------------------------

-----------------------------------------------------------

-------------------------S---------------------------------

-----------------------------------------------------------

----------------------------K--------------G---------------

-----------------R---------------Q-------------------------

-----G---------------------------------H-I--NFRDSKLTRILQPCL

---G-G--N-----A--------------------RTA---------------------

-----------IIC-TLSPARS------HV--E--LTKNTLL-FAC-CAKEVTTKARIN

V------------------------------------------------------------------------------------------------------------------------------------------------------------------------------------------------------------

>AT_4G39050

-----------------------------RDSISVTVR----FRPL------------S

----DR-----------------------------------------------------

----------------------------------------------E-Y------QR--

--------------------------------------------------------G--

---------D-------------------------------------------------

-----------------------------------------------------EVAWYP

------DG---------------------------------------------------

-----------------------------------------------------------

-----------------------------------------------------------

-----------------------------------------------------------

-----------------------------------------------------------

-----------------------------------------------------------

-----------------------------------------------------------

-----------------------------------------------------------

-----------------------------------------------------------

-----------------------------------------------------------

---------------------------------------------D-------------

-----------------------------------------------------------

T----------------L------------------V-------------------R--

----H-----------------------------------------------------E

-------Y--------------------N-P-L-----------------------T--

A----------------------------------------------------------

-------------------------Y------------A-----------F--------

----------------------------------------------D-----K------

--------VF----G---------------------------------------PQ-A-

-----------------------------------------------TT----------

-----------------------------------------------------------

----------------I--DVYDVAARPVV-KAAM-----E-------G-------V--

----N---------GTVFAYG---VTSSGKTHTM-----------------H-----GD

-----------------------------------------------------------

---------------------------Q-------------------------------

-----------------------------------------------------------

--E-----S------------------------P-------------------------

-----------------------------------------------------------

-----------------------------------------------------------

-----------------------------------------------------------

-----------------------------------------------------------

-----------------------------------------------------------

-----------------------------------------------------------

------------------------------------------------G----------

-I-----------------------I-------P------------------LA-----

-------------IK--DV----------------------------------------

------------------------------------------------F----------

S----I-----------------------------------------------------

-----------------------------------------------------------

------------------------------------------------------I----

-----------------------------------Q-----------------------

-----------------------------------------------------------

-----------------------------------------------------------

-------------------------------------------------------D---

-----T---------P-------------------------------------------

-----G---------------------R-------------------------------

----E------------------------------------------------------

----------------------------------------------F-------L----

-----------------------------------------------------------

LRV----S-----------------------------------YLEI-YNEV-------

-----INDL--L-----------------------------------------------

-------------------------------------------------------D---

-----------------------------------------------------------

-----------------------------------------------------------

------------------------P----------------------------------

----------------------------------------------------------T

-----------------------------------------------------------

-----------------------------------------------------------

-------------------------------------------------G---------

----------------------------------------------Q------------

--------------N-----------------L-------R------------------

V-RE-------------------------------------D---S---Q---------

-----------------------------------------------G-----------

-----------------T----YVEG----I------K--------------E----E-

--VVLSPGHALSFIAAGEEHR-----HVGSNNFNLL-S--SRSHTIFT-----------

----------------------------------------L--MV--------------

---------------ES----------------------S------------A------

-----------------------------------------------------------

------------------------T----G------------DEY--DG----------

-----------------------------------------------------------

-----------------------------------------------------------

-----------------------------------------------------------

-----------------------------------------------------------

-----------------------------------------------------------

-----------------------------------------------------------

-----------------------------------------------------------

-------------------------------------------------V-----I--F

------S--Q--L----NLIDLAGS----------------------------------

-------------------------------------------------E------S--

------------S-----------------------K----T-----------------

---------E---T----T----------------------GL----------------

-----R--R---------K------EGS-------------Y-INK-------------

---------------------SLLTLG-T---------VI-------------------

----G------------KL----------------------------------------

-----------------------------------------------------------

-----------------------------------------------------------

-------------------------S---------------------------------

-----------------------------------------------------------

----------------------------E--------------G---------------

-----------------K---------------A-------------------------

-----T---------------------------------H-I--PYRDSKLTRLLQSSL

---S-G--H-----G--------------------HVS---------------------

-----------LIC-TITPASS------SS--E--ETHNTLK-FAS-RAKSIEIYASRN

Q------------------------------------------------------------------------------------------------------------------------------------------------------------------------------------------------------------

>AT_5G02370

-----------------------------ISNVRVVLR----VRPF------------L

----PR-----------------------------------------------------

----------------------------------------------E-I------SD--

--------------------------------------------------------E--

---------S-------------------------------------------------

-----------------------------------------------------CD----

-----------------------------------------------------------

------------G----------------------------------------------

-----------------------------R-------------S---------------

-----------------------------------------------------------

-----------------------------------------------------------

-----------------------C---------------------------VSV-----

-----------Iggdggd--------------------------TS-------------

------------------E-------------------V--------------------

-----------------------------------------------------------

-----------------------------------------------------------

--------------------A---------------------V----------------

-----------------------------------------------------------

Y----------------L------------------K-------------------D--

----P-----------------------------------------------------D

-------S--------------------C-R-N-----------------------E--

S----------------------------------------------------------

-------------------------Y------------Q-----------L--------

----------------------------------------------D-----A------

--------FY----G---------------------------------------REDD-

-----------------------------------------------NV----------

-----------------------------------------------------------

----------------K--HIFDREVSPLI-PGIF-----H-------G-------F--

----N---------ATVLAYG---ATGSGKTFTM-----------------Q-----GI

-----------------------------------------------------------

---------------------------D-------------------------------

-----------------------------------------------------------

--E-----L------------------------P-------------------------

-----------------------------------------------------------

-----------------------------------------------------------

-----------------------------------------------------------

-----------------------------------------------------------

-----------------------------------------------------------

-----------------------------------------------------------

------------------------------------------------G----------

-L-----------------------M-------P------------------LT-----

-------------MS--TI----------------------------------------

------------------------------------------------L----------

S----M-----------------------------------------------------

-----------------------------------------------------------

------------------------------------------------------C----

-----------------------------------E-----------------------

-----------------------------------------------------------

-----------------------------------------------------------

-------------------------------------------------------K---

-----T---------R-------------------------------------------

-----S---------------------R-------------------------------

----A-------E----------------------------------------------

-----------------------------------------------------------

-----------------------------------------------------------

--I----S-----------------------------------YYEV-YMDR-------

-----CWDL--L-----------------------------------------------

-------------------------------------------------------E---

-----------------------------------------------------------

-----------------------------------------------------------

------------------------V----------------------------------

----------------------------------------------------------K

-----------------------------------------------------------

-----------------------------------------------------------

-------------------------------------------------D---------

----------------------------------------------N------------

--------------E-----------------I-------A------------------

V-WD-------------------------------------D---K---D---------

---------------------------------------------G-Q-----------

-----------------V----HLKG----L------S--------------S----V-

--PVKSMSEFQEAYLCGVQRR-----KVAHTGLNDV-S--SRSHGVLV-----------

----------------------------------------ISV----------------

-----------------------------------------------------------

-----------------------------------------------------------

------------------------------------------T----------------

-----------------------------------------------------------

-----------------------------------------------------------

-----------------------------------------------------------

-----------------------------------------------------------

-----------------------------------------------------------

-----------------------------------------------------------

-----------------------------------------------------------

---------------------------SQ---------G----------L-----V--T

------G--K--I----NLIDLAGN----------------------------------

-------------------------------------------------ED-----N--

------------R-----------------------R----T-----------------

---------G---N----E----------------------GI----------------

-----R--L---------Q------ESA-------------K-INQ-------------

---------------------SLFALS-N---------VV-------------------

----Y------------AL----------------------------------------

-----------------------------------------------------------

-----------------------------------------------------------

-------------------------N---------------------------------

-----------------------------------------------------------

----------------------------N--------------N---------------

---------------------------------L-------------------------

-----P---------------------------------R-V--PYRETKLTRILQDSL

---G-G--T-----S--------------------RAL---------------------

-----------MVA-CLNPGEY------QE--S--L--RTVS-LAA-RSRHISNNVSLN

P------------------------------------------------------------------------------------------------------------------------------------------------------------------------------------------------------------

>AT_5G06670

-----------------------------KENVTVTVR----FRPL------------S

----PR-----------------------------------------------------

----------------------------------------------E-I------RK--

--------------------------------------------------------G--

---------E-------------------------------------------------

-----------------------------------------------------EIAWYA

------DG---------------------------------------------------

-----------------------------------------------------------

-----------------------------------------------------------

-----------------------------------------------------------

-----------------------------------------------------------

-----------------------------------------------------------

-----------------------------------------------------------

-----------------------------------------------------------

-----------------------------------------------------------

-----------------------------------------------------------

---------------------------------------------E-------------

-----------------------------------------------------------

T----------------I------------------V-------------------R--

----N-----------------------------------------------------E

-------N--------------------N-Q-S-----------------------I--

A----------------------------------------------------------

-------------------------Y------------A-----------Y--------

----------------------------------------------D-----R------

--------VF----G---------------------------------------PT-T-

-----------------------------------------------TT----------

-----------------------------------------------------------

----------------R--NVYDVAAQHVV-NGAM-----A-------G-------V--

----NvtlsvnsttGTIFAYG---VTSSGKTHTM-----------------H-----GN

-----------------------------------------------------------

---------------------------Q-------------------------------

-----------------------------------------------------------

--R-----S------------------------P-------------------------

-----------------------------------------------------------

-----------------------------------------------------------

-----------------------------------------------------------

-----------------------------------------------------------

-----------------------------------------------------------

-----------------------------------------------------------

------------------------------------------------G----------

-I-----------------------I-------P------------------LA-----

-------------VK--DA----------------------------------------

------------------------------------------------F----------

S----I-----------------------------------------------------

-----------------------------------------------------------

------------------------------------------------------I----

-----------------------------------Q-----------------------

-----------------------------------------------------------

-----------------------------------------------------------

-------------------------------------------------------E---

-----T---------P-------------------------------------------

-----R---------------------R-------------------------------

----E------------------------------------------------------

----------------------------------------------F-------L----

-----------------------------------------------------------

LRV----S-----------------------------------YFEI-YNEV-------

-----VNDL--L-----------------------------------------------

-------------------------------------------------------N---

-----------------------------------------------------------

-----------------------------------------------------------

------------------------P----------------------------------

----------------------------------------------------------A

-----------------------------------------------------------

-----------------------------------------------------------

-------------------------------------------------G---------

----------------------------------------------Q------------

--------------N-----------------L-------R------------------

I-RE-------------------------------------D---E---Q---------

-----------------------------------------------G-----------

-----------------T----YIEG----I------K--------------E----E-

--VVLSPAHVLSLIAAGEEHR-----HIGSTSFNLL-S--SRSHTMFT-----------

----------------------------------------L--TI--------------

---------------ES----------------------S------------P------

-----------------------------------------------------------

------------------------L----G------------DNN--EGG---------

-----------------------------------------------------------

-----------------------------------------------------------

-----------------------------------------------------------

-----------------------------------------------------------

-----------------------------------------------------------

-----------------------------------------------------------

-----------------------------------------------------------

--------------------------------------A----------V-----H--L

------S--Q--L----NLIDLAGS----------------------------------

-------------------------------------------------E------S--

------------S-----------------------K----A-----------------

---------E---T----S----------------------GL----------------

-----R--R---------K------EGS-------------Y-INK-------------

---------------------SLLTLG-T---------VI-------------------

----S------------KL----------------------------------------

-----------------------------------------------------------

-----------------------------------------------------------

-------------------------T---------------------------------

-----------------------------------------------------------

----------------------------D--------------R---------------

-----------------R---------------A-------------------------

-----S---------------------------------H-V--PYRDSKLTRLLESSL

---S-G--H-----G--------------------RVS---------------------

-----------LIC-TVTPASS------NS--E--ETHNTLK-FAH-RAKHIEIQAAQN

K------------------------------------------------------------------------------------------------------------------------------------------------------------------------------------------------------------

>AT_5G10470

-----------------------------KGNIKVFCR----ARPL------------F

----ED-----------------------------------------------------

----------------------------------------------E-GPSV---IE--

--------------------------------------------------------F--

---------P-------------------------------------------------

-----------------------------------------------------GD----

-----------------------------------------------------------

------------C----------------------------------------------

-----------------------------T-------------I---------------

-----------------------------------------------------------

-----------------------------------------------------------

-----------------------C---------------------------VN------

-----------------------------------------------------------

-----------------------------------------------------------

-----------------------------------------------------------

-----------------------------------------------------------

-----------------------------------------------------------

-----------------------------------------------------------

------------------TS----------------D-------------------D--

----T-----------------------------------------------------L

-------S--------------------N-P-K-----------------------K--

D----------------------------------------------------------

-------------------------F------------E-----------F--------

----------------------------------------------D-----R------

--------VY----G---------------------------------------PH-V-

-----------------------------------------------GQ----------

-----------------------------------------------------------

----------------A--ALF-SDVQPFV-QSAL-----D-------G-------S--

----N---------VSILSYG---QTNAGKTYTM-----------------E-----GS

-----------------------------------------------------------

---------------------------N-------------------------------

-----------------------------------------------------------

--H-----D------------------------R-------------------------

-----------------------------------------------------------

-----------------------------------------------------------

-----------------------------------------------------------

-----------------------------------------------------------

-----------------------------------------------------------

-----------------------------------------------------------

------------------------------------------------G----------

-L-----------------------Y-------A------------------RC-----

-------------FE--EL----------------------------------------

------------------------------------------------F----------

D----L-----------------------------------------------------

-----------------------------------------------------------

------------------------------------------------------A----

-----------------------------------N-----------------------

-----------------------------------------------------------

-----------------------------------------------------------

-------------------------------------------------------S---

-----DS--------T-----------------S----TS-------------------

-----------------------------------------------------------

----R------------------------------------------------------

----------------------------------------------F-------S----

-----------------------------------------------------------

FSL----S-----------------------------------VFEI-YNEQ-------

-----IRDL--L---------S------E------------------------------

-------------------------------------------------------T---

-----------------------------------------------------------

-----------------------------------------------------------

------------------------Q----------------------------------

----------------------------------------------------------S

-----------------------------------------------------------

-----------------------------------------------------------

-------------------------------------------------N---------

----------------------------------------------L------------

--------------P-----------------N-------I------------------

N-M----------------------------------------------D---------

---------------------------------------------L-H-----------

-----------------E----SVIE----L------G--------------Q----E-

--KVDNPLE----FLGVLKSA-----FLNRGNYKSK-F--NVTHLIVS-----------

----------------------------------------I--HI--------------

---------------YY----------------------S------------N------

-----------------------------------------------------------

------------------------T----I------------T----------------

-----------------------------------------------------------

-----------------------------------------------------------

-----------------------------------------------------------

-----------------------------------------------------------

-----------------------------------------------------------

-----------------------------------------------------------

-----------------------------------------------------------

---------------------------G----------E----------N-----I--Y

------S--K--L----SLVDLAGS----------------------------------

-------------------------------------------------EG-----L--

------------I-----------------------M----E-----------------

---------N---D----S----------------------GD----------------

-----H--V---------T------DLL-------------H-VMN-------------

---------------------SISALG-D---------VL-------------------

----S------------SL----------------------------------------

-----------------------------------------------------------

-----------------------------------------------------------

-------------------------T---------------------------------

-----------------------------------------------------------

----------------------------S--------------G---------------

-----------------K-----------------------------------------

-----D---------------------------------S-I--PYDNSILTRVLADSL

---G-G--S-----S--------------------KTL---------------------

-----------MIV-NICPSVQ------TL--S--ETISCLN-YAA-RARNTVPSLGN--------------------------------------------------------------------------------------------------------------------------------------------------------------------------------------------------------------

>AT_5G23910

-----------------------------RKVVRVVAR----VKPS------------T

----DL-----------------------------------------------------

----------------------------------------------A-S------TK--

--------------------------------------------------------S--

---------I-------------------------------------------------

-----------------------------------------------------SV----

-----------------------------------------------------------

------------Q----------------------------------------------

-----------------------------K-------------P---------------

-----------------------------------------------------------

-----------------------------------------------------------

-----------------------M---------------------------GDD-----

-----------S--------------------------------E--------------

-----------------------------------------------------------

-----------------------------------------------------------

-----------------------------------------------------------

--------------------T---------------------V--T-------------

-----------------------------------------------------------

I----------------S-----------------------------------------

-----------------------------------------------------FGAQ-F

------------------------------------------------------AGSKD

S----------------------------------------------------------

-------------------------Y------------R-----------L--------

----------------------------------------------D-----Y------

--------CY----E----------------------------------------ENE-

-----------------------------------------------TT----------

-----------------------------------------------------------

----------------G--SILTKEIKPLI-STVF-----E-------G-------K--

----D---------ANVIAHG---ARNSGKTHLI-----------------Q-----GN

-----------------------------------------------------------

---------------------------E-------------------------------

-----------------------------------------------------------

--R-----E------------------------L-------------------------

-----------------------------------------------------------

-----------------------------------------------------------

-----------------------------------------------------------

-----------------------------------------------------------

-----------------------------------------------------------

-----------------------------------------------------------

------------------------------------------------G----------

-L-----------------------A-------V------------------LT-----

-------------MS--EM----------------------------------------

------------------------------------------------L----------

S----M-----------------------------------------------------

-----------------------------------------------------------

------------------------------------------------------A----

-----------------------------------E-----------------------

-----------------------------------------------------------

-----------------------------------------------------------

-------------------------------------------------------E---

-----R---------G-------------------------------------------

-----D-----------------------------------------------------

----------AIF----------------------------------------------

-----------------------------------------------------------

-----------------------------------------------------------

--V----S-----------------------------------VYEVSQET--------

-----VYDL--L-----------------------------------------------

-------------------------------------------------------D---

-----------------------------------------------------------

-----------------------------------------------------------

------------------------Q----------------------------------

-------------------------------------------E------K-------R

-----------------------------------------------------------

-----------------------------------------------------------

-----------------------------------------------------------

-----------------------------------------------------------

----------------------------------------V------------------

-----------------------------------------------------------

-----------------------------------------------------------

---------------------------------------------------------V-

--PVKSLSEFQNLYFGF---------KKSQKLTSDL-P--TRSHKGVM-----------

----------------------------------------IHV----------------

-----------------------------------------------------------

-----------------------------------------------------------

------------------------------------------T----------------

-----------------------------------------------------------

-----------------------------------------------------------

-----------------------------------------------------------

-----------------------------------------------------------

-----------------------------------------------------------

-----------------------------------------------------------

-----------------------------------------------------------

---------------------------TgnaN------S----------G-----S--L

------G--R--M----NFLDMAGY----------------------------------

-------------------------------------------------ED-----S--

------------R-----------------------K----Q-----------------

---------N---S----A--------------------L-G-----------------

--------P---------L------EIA-------------R-VNK-------------

---------------------SIYALQ-N---------VM-------------------

----Y------------AL----------------------------------------

-----------------------------------------------------------

-----------------------------------------------------------

-------------------------N---------------------------------

-----------------------------------------------------------

----------------------------A--------------N---------------

---------------------------------E-------------------------

-----S---------------------------------H-V--PYRESKLTRMLKDCL

---K-G--S-----N--------------------ITL---------------------

-----------LIT-CLTVLRG------NV--T--ERKTKIN-TAT-SA-----------------------------------------------------------------------------------------------------------------------------------------------------------------------------------------------------------------------

>AT_5G27000

-------------------------------------R----VRPF------------L

----PG-----------------------------------------------------

----------------------------------------------QeS------GG--

--------------------------------------------------------L--

---------SAV-----------------------------------------------

------------------------------------E---DI-----------DE----

-----------------------------------------------------------

------------G----------------------------------------------

-----------------------------T-------------I---------------

-----------------------------------------------------------

-----------------------------------------------------------

-----------------------T---------------------------IR------

-----------------------------------------------------------

-----------------------------------------------------------

-----------------------------------------------------------

-----------------------------------------------------------

-----------------------------------------------------------

-----------------------------------------------------------

------------------VP----------------S-------------------K--

----Y-----------------------------------------------------G

-------K--------------------A-G-Q-----------------------K--

P----------------------------------------------------------

-------------------------F------------M-----------F--------

----------------------------------------------N-----K------

--------VF----G---------------------------------------PS-A-

-----------------------------------------------TQ----------

-----------------------------------------------------------

----------------E--EVF-SDMQPLV-RSVL-----D-------G-------Y--

----N---------VCIFAYG---QTGSGKTFTM-----------------T-----GP

-----------------------------------------------------------

---------------------------K-------------------------------

-----------------------------------------------------------

--E-----L------------------------T-------------------------

----------------------------------------E------------------

-----------------------------------------------------------

-E-------------------------------S---------------------L---

-----------------------------------------------------------

-----------------------------------------------------------

-----------------------------------------------------------

------------------------------------------------G----------

-V-----------------------N-------Y------------------RA-----

-------------LA--DL----------------------------------------

------------------------------------------------F----------

L----L-----------------------------------------------------

-----------------------------------------------------------

------------------------------------------------------S----

-----------------------------------N-----------------------

-----------------------------------------------------------

-----------------------------------------------------------

-------------------------------------------------------Q---

-----RK--------D-----------------T----TS-------------------

-----------------------------------------------------------

-----------------------------------------------------------

----------------------------------------------Y-------E----

-----------------------------------------------------------

ISV----Q-----------------------------------MLEI-YNEQ-------

-----VRDL--L---------A------Q------------------------------

-------------------------------------------------------D---

-----------------------------------------------------------

-----------------------------------------------------------

------------------------G----------------------------------

----------------------------------------------------------Q

-----------------------------------------------------------

-----------------------------------------------------------

-------------------------------------------------T---------

----------------------------------------------K------------

--------------R-----------------L-------E------------------

I-R--------------------------------------N---N---SHNGINVPEA

SLVPVSSTD--------------------------------------------------

-----------------------------------------------------------

--------DVIQLMDLGHMNR-----AVSSTAMNDR-S--SRSHSCVT-----------

----------------------------------------V--HV--------------

---------------QG----------------------R------------D------

-----------------------------------------------------------

------------------------L----T------------S----------------

-----------------------------------------------------------

-----------------------------------------------------------

-----------------------------------------------------------

-----------------------------------------------------------

-----------------------------------------------------------

-----------------------------------------------------------

-----------------------------------------------------------

---------------------------G----------S----------I-----L--H

------G--S--M----HLVDLAGS----------------------------------

-------------------------------------------------ER-----V--

------------D-----------------------K----S-----------------

---------E---V----T----------------------GD----------------

-----R--L---------K------EAQ-------------H-INK-------------

---------------------SLSALG-D---------VI-------------------

----S------------SL----------------------------------------

-----------------------------------------------------------

-----------------------------------------------------------

-------------------------S---------------------------------

-----------------------------------------------------------

----------------------------Q--------------K---------------

-----------------T-----------------------------------------

-----S---------------------------------H-V--PYRNSKLTQLLQDSL

---G-G--S-----A--------------------KTL---------------------

-----------MFV-HISPEPD------TL--G--ETISTLK-FAE-RVGSVE-------------------------------------------------------------------------------------------------------------------------------------------------------------------------------------------------------------------

>AT_5G27550

-----------------------------KGNIRVFCR----CRPL------------N

----QA-----------------------------------------------------

----------------------------------------------E-I------AN--

--------------------------------------------------------G--

-----------------------------------------------------------

-----------------------------------------------------------

-----------------------------------------------------------

-----------------------------------------------------------

-----------------------------------------------------------

-----------------------------------------------------------

-----------------------------------------------------------

-----------------------------------------------------------

--------------------------------------------CA-------------

------------------S-------------------V-A------------------

-----------------------------------------E-----------------

---------------------------------F-------------------------

-----------------------------------------------------------

-----------------------------------------------D-----TTQENE

L----------------Q------------------I-------------------L--

----S-----------------------------------------------------S

-------D--------------------S-S-K-----------------------K--

H----------------------------------------------------------

-------------------------F------------K-----------F--------

----------------------------------------------D-----H------

--------VF----K---------------------------------------PD-D-

-----------------------------------------------GQ----------

-----------------------------------------------------------

----------------E--TVF-AQTKPIV-TSVL-----D-------G-------Y--

----N---------VCIFAYG---QTGTGKTFTM-----------------E-----GT

-----------------------------------------------------------

---------------------------P-------------------------------

-----------------------------------------------------------

--E-----N------------------------R-------------------------

-----------------------------------------------------------

-----------------------------------------------------------

-----------------------------------------------------------

-----------------------------------------------------------

-----------------------------------------------------------

-----------------------------------------------------------

------------------------------------------------G----------

-V-----------------------N-------Y------------------RT-----

-------------LE--EL----------------------------------------

------------------------------------------------F----------

R----C-----------------------------------------------------

-----------------------------------------------------------

------------------------------------------------------S----

-----------------------------------E-----------------------

-----------------------------------------------------------

-----------------------------------------------------------

-------------------------------------------------------S---

-----KS--------H-----------------L----MK-------------------

-----------------------------------------------------------

-----------------------------------------------------------

----------------------------------------------F-------E----

-----------------------------------------------------------

LSV----S-----------------------------------MLEV-YNEK-------

-----IRDL--L---------V------D------------------------------

-------------------------------------------------------NS--

-----------------------------------------------------------

---------------------------------------------------------N-

------------------------Q----------------------------------

----------------------------------------------------------P

-----------------------------------------------------------

-----------------------------------------------------------

-------------------------------------------------P---------

----------------------------------------------K------------

--------------K-----------------L-------E------------------

V-KQ-------------------------------------S---A---E---------

---------------------------------------------G-T-----------

-----------------Q----EVPG----L------V--------------E----A-

--QVYNTDGVWDLLKKGYAVR-----SVGSTAANEQ-S--SRSHCLLR-----------

----------------------------------------V--TV--------------

---------------KG----------------------E------------N------

-----------------------------------------------------------

------------------------L----I------------N----------------

-----------------------------------------------------------

-----------------------------------------------------------

-----------------------------------------------------------

-----------------------------------------------------------

-----------------------------------------------------------

-----------------------------------------------------------

-----------------------------------------------------------

---------------------------G----------Q----------R-----T--R

------S--H--L----WLVDLAGS----------------------------------

-------------------------------------------------ER-----V--

------------G-----------------------K----V-----------------

---------E---V----E----------------------GE----------------

-----R--L---------K------ESQ-------------F-INK-------------

---------------------SLSALG-D---------VI-------------------

----S------------AL----------------------------------------

-----------------------------------------------------------

-----------------------------------------------------------

-------------------------A---------------------------------

-----------------------------------------------------------

----------------------------S--------------K---------------

-----------------T-----------------------------------------

-----S---------------------------------H-I--PYRNSKLTHMLQNSL

---G-G--D-----C--------------------KTL---------------------

-----------MFV-QISPSSA------DL--G--ETLCSLN-FAS-RVRGIESGPARK

Q------------------------------------------------------------------------------------------------------------------------------------------------------------------------------------------------------------

>AT_5G27950

-----------------------------KGSIRVFCR----VRPF------------L

----LT-----------------------------------------------------

----------------------------------------------E-R------R---

--------------------------------------------------------PI-

---------R-------------------------------------------------

-----------------------------------------------------------

-----------------------------------------------------------

-----------------------------------------------------------

-----------------------------------------------------------

-----------------------------------------------------------

-----------------------------------------------------------

-----------------------------------------------------------

--------------------------------------------EP-------------

------------------V----------------------------------------

-----------------------------------------------------------

-----------------------------------------------------------

-----------------------------------------------------------

------------------------------------------------------SFGPD

N----------------V------------------V-------------------I--

----R-----------------------------------------------------S

-------A--------------------G-S-S-----------------------K--

E----------------------------------------------------------

-------------------------F------------E-----------F--------

----------------------------------------------D-----K------

--------VF----H---------------------------------------QS-A-

-----------------------------------------------TQ----------

-----------------------------------------------------------

----------------E--EVF-GEVKPIL-RSAL-----D-------G-------H--

----N---------VCVLAYG---QTGTGKTFTM-----------------D-----GT

-----------------------------------------------------------

---------------------------S-------------------------------

-----------------------------------------------------------

--E-----Q------------------------P-------------------------

-----------------------------------------------------------

-----------------------------------------------------------

-----------------------------------------------------------

-----------------------------------------------------------

-----------------------------------------------------------

-----------------------------------------------------------

------------------------------------------------G----------

-L-----------------------A-------P------------------RA-----

-------------IK--EL----------------------------------------

------------------------------------------------F----------

N----E-----------------------------------------------------

-----------------------------------------------------------

------------------------------------------------------A----

-----------------------------------S-----------------------

-----------------------------------------------------------

-----------------------------------------------------------

-------------------------------------------------------M---

-----DQ--------T-----------------HS---VT-------------------

-----------------------------------------------------------

-----------------------------------------------------------

----------------------------------------------F-------R----

-----------------------------------------------------------

MS-----------------------------------------MLEI-YMGN-------

-----LKDL--L---------S------A--R-----------------QS-L------

---------K-------------SY------------------------------E---

-----------------------------------------------------------

-----------------------------------------------------------

------------------------A----------------------------------

----------------------------------------------------------S

-----------------------------------------------------------

-----------------------------------------------------------

-------------------------------------------------A---------

----------------------------------------------K------------

--------------C-----N-----------L-------N------------------

I-QV-------------------------------------D---S---K---------

---------------------------------------------G-S-----------

-----------------V----EIEG----L------T--------------E----V-

--EVMDFTKARWWYNKGRRVR-----STSWTNVNET-S--SRSHCLTR-----------

----------------------------------------I--TI--------------

---------------FR------R---------------G------------D------

-----------------------------------------------------------

------------------------A----V------------G----------------

-----------------------------------------------------------

-----------------------------------------------------------

-----------------------------------------------------------

-----------------------------------------------------------

-----------------------------------------------------------

-----------------------------------------------------------

-----------------------------------------------------------

---------------------------S----------K----------T-----E--V

------S--K--L----WMIDLGGS----------------------------------

-------------------------------------------------ER-----L--

------------L-----------------------K----T-----------------

---------G---A----I----------------------GQ----------------

-----T--M---------D------EGR-------------A-INL-------------

---------------------SLSALG-D---------VI-------------------

----A------------AL----------------------------------------

-----------------------------------------------------------

-----------------------------------------------------------

-------------------------R---------------------------------

-----------------------------------------------------------

----------------------------R--------------K---------------

-----------------K-----------------------------------------

-----G---------------------------------H-V--PYRNSKLTQILKDSL

---G-T--R-----S--------------------KVL---------------------

-----------MLV-HISPRDE------DV--G--ETICSLS-FTK-RARAVESNRGL--------------------------------------------------------------------------------------------------------------------------------------------------------------------------------------------------------------

>AT_5G41310

-----------------------------KGNIRVYCR----IRPF------------L

----QG-----------------------------------------------------

----------------------------------------------Q-N------KK--

--------------------------------------------------------Q--

---------TSI-----------------------------------------------

------------------------------------E---YTG----------EN----

-----------------------------------------------------------

------------G----------------------------------------------

-----------------------------E-------------L---------------

-----------------------------------------------------------

-----------------------------------------------------------

-----------------------V---------------------------VA------

-----------------------------------------------------------

-----------------------------------------------------------

-----------------------------------------------------------

-----------------------------------------------------------

-----------------------------------------------------------

-----------------------------------------------------------

------------------NP----------------L-------------------K--

----Q-----------------------------------------------------G

-------K--------------------D-T-Y-----------------------R--

L----------------------------------------------------------

-------------------------F------------K-----------F--------

----------------------------------------------N-----K------

--------VF----G---------------------------------------PE-S-

-----------------------------------------------TQ----------

-----------------------------------------------------------

----------------E--EVF-LDTRPMI-RSIL-----D-------G-------Y--

----N---------VCIFAYG---QTGSGKTYTM-----------------S-----GP

-----------------------------------------------------------

---------------------------S-------------------------------

-----------------------------------------------------------

--I-----T------------------------S-------------------------

----------------------------------------E------------------

-----------------------------------------------------------

-E-------------------------------D---------------------R---

-----------------------------------------------------------

-----------------------------------------------------------

-----------------------------------------------------------

------------------------------------------------G----------

-V-----------------------N-------Y------------------RA-----

-------------LN--DL----------------------------------------

------------------------------------------------F----------

H----L-----------------------------------------------------

-----------------------------------------------------------

------------------------------------------------------T----

-----------------------------------Q-----------------------

-----------------------------------------------------------

-----------------------------------------------------------

-------------------------------------------------------S---

-----RQ--------N-----------------S----VM-------------------

-----------------------------------------------------------

-----------------------------------------------------------

----------------------------------------------Y-------E----

-----------------------------------------------------------

VGV----Q-----------------------------------MVEI-YNEQ-------

-----VRDL--L-----------------------------------------------

-----------------------------------------------------------

-----------------------------------------------------------

-----------------------------------------------------------

-----------------------------------------------------------

-----------------------------------------------------------

-----------------------------------------------------------

-----------------------------------------------------------

-----------------------------------------------------------

-----------------------------------------------------------

-----------------------------------------------------------

-----------------------------------------------------------

------SQD--------------------------------------------------

-----------------------VPD----A------S--------------M----H-

--SVRSTEDVLELMNIGLMNR-----TVGATTLNEK-S--SRSHSVLS-----------

----------------------------------------V--HV--------------

---------------RG----------------------V------------D------

-----------------------------------------------------------

------------------------V----K------------T----------------

-----------------------------------------------------------

-----------------------------------------------------------

-----------------------------------------------------------

-----------------------------------------------------------

-----------------------------------------------------------

-----------------------------------------------------------

-----------------------------------------------------------

---------------------------E----------S----------V-----L--R

------G--S--L----HLVDLAGS----------------------------------

-------------------------------------------------ER-----V--

------------G-----------------------R----S-----------------

---------E---V----T----------------------GE----------------

-----R--L---------K------EAQ-------------H-INK-------------

---------------------SLSALG-D---------VI-------------------

----F------------AL----------------------------------------

-----------------------------------------------------------

-----------------------------------------------------------

-------------------------A---------------------------------

-----------------------------------------------------------

----------------------------H--------------K---------------

-----------------N-----------------------------------------

-----P---------------------------------H-V--PYRNSKLTQVLQNSL

---G-G--Q-----A--------------------KTL---------------------

-----------MFV-QINPDED------SY--A--ETVSTLK-FAE-RVSGVELGAARS

Y------------------------------------------------------------------------------------------------------------------------------------------------------------------------------------------------------------

>AT_5G42490

-----------------------------GEKILVSVR----VRPQ------------N

----EK-----------------------------------------------------

----------------------------------------------E-K------AR--

--------------------------------------------------------N--

---------D-------------------------------------------------

-----------------------------------------------------ICDWEC

------VNNT-------------------------------------------------

-----------------------------------------------------------

-----------------------------------------------------------

-----------------------------------------------------------

-----------------------------------------------------------

-----------------------------------------------------------

-----------------------------------------------------------

-----------------------------------------------------------

-----------------------------------------------------------

-----------------------------------------------------------

---------------------------------------------T-------------

-----------------------------------------------------------

I----------------V-C---N------------N-------------------N--

----L-----------------------------------------------------P

-------E--------------------RSLFP-----------------------S--

T----------------------------------------------------------

-------------------------Y------------T-----------F--------

----------------------------------------------D-----K------

--------VF----G---------------------------------------FD-S-

-----------------------------------------------PT----------

-----------------------------------------------------------

----------------K--QVYEDGAKEVA-LCVL-----G-------G-------I--

----N---------SSIFAYG---QTSSGKTYTM-----------------C-----GI

-----------------------------------------------------------

---------------------------T-------------------------------

-----------------------------------------------------------

--K-----F--------------------------------------------------

-----------------------------------------------------------

-----------------------------------------------------------

-----------------------------------------------------------

-----------------------------------------------------------

-----------------------------------------------------------

-----------------------------------------------------------

-----------------------------------------------------------

-----------------------------------------------------A-----

-------------MD--DI----------------------------------------

------------------------------------------------F----------

C----Y-----------------------------------------------------

-----------------------------------------------------------

------------------------------------------------------I----

-----------------------------------Q-----------------------

-----------------------------------------------------------

-----------------------------------------------------------

-------------------------------------------------------K---

-----H---------T-------------------------------------------

-----D---------------------R-------------------------------

----K------------------------------------------------------

----------------------------------------------F-------T----

-----------------------------------------------------------

LKF----S-----------------------------------AIEI-YNEA-------

-----VRDL--L-----------------------------------------------

-------------------------------------------------------S---

-----------------------------------------------------------

-----------------------------------------------------------

------------------------G----------------------------------

----------------------------------------------------------D

-----------------------------------------------------------

-----------------------------------------------------------

-------------------------------------------------N---------

----------------------------------------------N------------

--------------Q-----------------R-------R------------------

L-LD-------------------------------------D---P---E---------

---------------------------------------------R-G-----------

-----------------T----VVEK----L------I--------------E----E-

--TIQDRTHLEELLTVCETQR-----KIGETSLNEV-S--SRSHQILR-----------

----------------------------------------L--TI--------------

---------------ES----------------------T------------G------

-----------------------------------------------------------

------------------------R----E------------YSP---DS---------

-----------------------------------------------------------

-----------------------------------------------------------

-----------------------------------------------------------

-----------------------------------------------------------

-----------------------------------------------------------

-----------------------------------------------------------

-----------------------------------------------------------

---------------------------S----------S----------T-----L--A

------A--S--V----CFIDLAGS----------------------------------

-------------------------------------------------ER-----A--

------------S-----------------------Q----T-----------------

---------L---S----A----------------------GT----------------

-----R--L---------K------EGC-------------H-INR-------------

---------------------SLLTLG-T---------VI-------------------

----R------------KL----------------------------------------

-----------------------------------------------------------

-----------------------------------------------------------

-------------------------R---------------------------------

-----------------------------------------------------------

----------------------------F------------D-----------------

-----------------------------------------------------------

-----------------------------------------------------------

-----------------------------------------------------------

-------------------------------------------PCDiAQSQVENLLKST

A------------------------------------------------------------------------------------------------------------------------------------------------------------------------------------------------------------

>AT_5G47820

-----------------------------DCSVKVAVH----IRPL------------I

----GD-----------------------------------------------------

----------------------------------------------E-R------IQ--

--------------------------------------------------------G--

---------C-------------------------------------------------

-----------------------------------------------------QD----

-----------------------------------------------------------

------------C----------------------------------------------

-----------------------------V-------------T---------------

-----------------------------------------------------------

-----------------------------------------------------------

-----------------------V---------------------------VT------

-----------------------------------------------------------

-----------------------------------------------------------

-----------------------------------------------------------

-----------------------------------------------------------

-----------------------------------------------------------

-----------------------------------------------------------

------------------GK----------------P-------------------Q--

----V-----------------------------------------------------Q

-------I--------------------G-S-H-----------------------S--

-----------------------------------------------------------

-------------------------F------------TF----------D--------

----------------------------------------------H-----V------

--------YG----S---------------------------------------SG-S-

-----------------------------------------------PS----------

-----------------------------------------------------------

----------------T--EMYEECAAPLV-DGLF-----Q-------G-------Y--

----N---------ATVLAYG---QTGSGKTYTM-----------------G-----TG

C----------G-----------------------------------------------

---------------------------D-------------------------------

-----------------------------------------------------------

--S-----S--------------------------------------------------

----------------------------------------Q------------------

-----------------------------------------------------------

---------------------------------T-------------------------

-----------------------------------------------------------

-----------------------------------------------------------

-----------------------------------------------------------

------------------------------------------------G----------

-I-----------------------I-------P------------------QV-----

-------------MN--AL----------------------------------------

------------------------------------------------F----------

T----K-----------------------------------------------------

-----------------------------------------------------------

------------------------------------------------------I----

-----------------------------------E-----------------------

-----------------------------------------------------------

-----------------------------------------------------------

-------------------------------------------------------T---

-----LK--------Q-----------------Q----IE-------------------

-----------------------------------------------------------

-----------------------------------------------------------

----------------------------------------------F-------Q----

-----------------------------------------------------------

IHV----S-----------------------------------FIEI-HKEE-------

-----VQDL--L---------D------P------------------------------

-------------------------------------------------------CTVN

--KSDTNNTGHVG-----------------Kv---------------------------

---------------------------------------------------A----HV-

------------------------P----------------------------------

----------------------------------------------------------G

-----------------------------------------------------------

-----------------------------------------------------------

-------------------------------------------------K---------

----------------------------------------------P------------

--------------P-----------------I-------Q------------------

I-RE-------------------------------------T---S---N---------

---------------------------------------------G-V-----------

-----------------I----TLAG----S------T--------------E----V-

--SVSTLKEMAACLDQGSVSR-----ATGSTNMNNQ-S--SRSHAIFT-----------

----------------------------------------I--TV--------------

---------------EQ----------------------M-------------------

-----------------------------------------------------------

------------------------R----K------------I----------------

--------------------------------------N--------------------

----TD---------SPEN---G------------------------------------

---------------------------------------A-------------------

---------------------------------------Y----------------N--

--------------------------------------------------------G--

------------S----------------------------------------------

------------------------------------------L----------------

-------K-------------------E----------E----------Y-----L--C

------A--K--L----HLVDLAGS----------------------------------

-------------------------------------------------ER-----A--

------------K-----------------------R----T-----------------

---------G---S----D----------------------GL----------------

-----R--F---------K------EGV-------------H-INK-------------

---------------------GLLALG-N---------VI-------------------

----S------------AL----GD----------------------------------

---------------------------------------E-------------------

-----------------------------------------------------------

-----------------------K-----------------------------------

-----------------------------------------------------------

-----------------------------------------------------------

-----------------------------------------------------------

-----KRK----D----G-----A---------------H-V--PYRDSKLTRLLQDSL

---G-G--N-----S--------------------RTV---------------------

-----------MIA-CISPADI------NA--E--ETLNTLK-YAN-RARNIRNKPVVN

R------------------------------------------------------------------------------------------------------------------------------------------------------------------------------------------------------------

>AT_5G54670

-----------------------------KGNIRVFCR----VRPL------------L

----PG-----------------------------------------------------

----------------------------------------------E-N------NG--

--------------------------------------------------------D--

-----------------------------------------------------------

-----------------------------------------------------------

-----------------------------------------------------------

-----------------------------------------------------------

-----------------------------------------------------------

-----------------------------------------------------------

-----------------------------------------------------------

-----------------------------------------------------------

--------------------------------------------EG-------------

------------------K-------------------T-I------------------

-----------------------------------------S-----------------

---------------------------------Y-------------------------

-----------------------------------------------------------

-----------------------------------------------P-------TSLE

ALGRG------------I------------------D-------------------L--

----M-----------------------------------------------------Q

-------N--------------------A-Q-K-----------------------H--

A----------------------------------------------------------

-------------------------F------------T-----------F--------

----------------------------------------------D-----K------

--------VF----A---------------------------------------PT-A-

-----------------------------------------------SQ----------

-----------------------------------------------------------

----------------E--DVF-TEISQLV-QSAL-----D-------G-------Y--

----K---------VCIFAYG---QTGSGKTYTM-----------------M-----GR

-----------------------------------------------------------

---------------------------P-------------------------------

-----------------------------------------------------------

--G-----N------------------------V-------------------------

----------------------------------------E------------------

-----------------------------------------------------------

-E-------------------------------K-------------------------

-----------------------------------------------------------

-----------------------------------------------------------

-----------------------------------------------------------

------------------------------------------------G----------

-L-----------------------I-------P------------------RC-----

-------------LE--QI----------------------------------------

------------------------------------------------F----------

E----T-----------------------------------------------------

-----------------------------------------------------------

------------------------------------------------------R----

-----------------------------------Q-----------------------

-----------------------------------------------------------

-----------------------------------------------------------

-------------------------------------------------------S---

-----LR--------S-----------------Q-------------------------

-----G---------------------W-------------------------------

----K------------------------------------------------------

----------------------------------------------Y-------E----

-----------------------------------------------------------

LQV----S-----------------------------------MLEI-YNET-------

-----IRDL--L-----------------------------------------------

-------------------------------------------------------S---

-----------------------------------------------------------

-----------------------------------------------------------

------------------------T----------------------------------

-------------------------------------------N------K-------E

-----------------------------------------------------------

-----------------------------------------------AVRTDSGV----

-------------------------------------------------S---------

----------------------------------------------P------------

--------------Q-----------------K-------H------------------

A-I--------------------------------------------------------

---------------------------------------KHD-ASG-N-----------

-----------------T----HVAE----L------T--------------I----L-

--DVKSSREVSFLLDHAARNR-----SVGKTQMNEQ-S--SRSHFVFT-----------

----------------------------------------L--RI--------------

---------------SG----------------------V------------N------

-----------------------------------------------------------

------------------------E----S------------T----------------

-----------------------------------------------------------

-----------------------------------------------------------

-----------------------------------------------------------

-----------------------------------------------------------

-----------------------------------------------------------

-----------------------------------------------------------

-----------------------------------------------------------

---------------------------E----------Q----------Q-----V--Q

------G--V--L----NLIDLAGS----------------------------------

-------------------------------------------------ER-----L--

------------S-----------------------K----S-----------------

---------G---S----T----------------------GD----------------

-----R--L---------K------ETQ-------------A-INK-------------

---------------------SLSSLG-D---------VI-------------------

----F------------AL----------------------------------------

-----------------------------------------------------------

-----------------------------------------------------------

-------------------------A---------------------------------

-----------------------------------------------------------

----------------------------K--------------K---------------

-----------------E-----------------------------------------

-----D---------------------------------H-V--PFRNSKLTYLLQPCL

---G-G--D-----A--------------------KTL---------------------

-----------MFV-NIAPESS------ST--G--ESLCSLR-FAA-RVNACEIGTPRR

Q------------------------------------------------------------------------------------------------------------------------------------------------------------------------------------------------------------

>AT_5G60930

-----------------------------TECVRVAVN----IRPL------------I

----TP-----------------------------------------------------

----------------------------------------------E-L------LN--

--------------------------------------------------------G--

---------C-------------------------------------------------

-----------------------------------------------------TD----

-----------------------------------------------------------

------------C----------------------------------------------

-----------------------------I-------------T---------------

-----------------------------------------------------------

-----------------------------------------------------------

-----------------------V---------------------------AP------

-----------------------------------------------------------

-----------------------------------------------------------

-----------------------------------------------------------

-----------------------------------------------------------

-----------------------------------------------------------

-----------------------------------------------------------

------------------KE----------------P-------------------Q--

----V-----------------------------------------------------H

-------I--------------------G-S-H-----------------------T--

-----------------------------------------------------------

-------------------------F------------TY----------D--------

----------------------------------------------F-----V------

--------YG----N---------------------------------------GG-Y-

-----------------------------------------------PC----------

-----------------------------------------------------------

----------------S--EIYNHCVAPLV-DALF-----K-------G-------Y--

----N---------ATVLAYG---QTGSGKTYTM-----------------G-----TN

Y----------S-----------------------------------------------

---------------------------G-------------------------------

-----------------------------------------------------------

--D-----C--------------------------------------------------

----------------------------------------T------------------

-----------------------------------------------------------

-N-------------------------------G-------------------------

-----------------------------------------------------------

-----------------------------------------------------------

-----------------------------------------------------------

------------------------------------------------G----------

-V-----------------------I-------P------------------NV-----

-------------ME--DI----------------------------------------

------------------------------------------------F----------

R----R-----------------------------------------------------

-----------------------------------------------------------

------------------------------------------------------V----

-----------------------------------E-----------------------

-----------------------------------------------------------

-----------------------------------------------------------

-------------------------------------------------------T---

-----TK--------D-----------------S----SE-------------------

-----------------------------------------------------------

-----------------------------------------------------------

----------------------------------------------L-------L----

-----------------------------------------------------------

IRV----S-----------------------------------FIEI-FKEE-------

-----VFDL--L---------D------S------------------------------

-------------------------------------------------------NSSA

LLKND--S-GVQA-----------------K----------------------------

---------------------------------------------------H----TA-

------------------------L----------------------------------

----------------------------------------------------------S

-----------------------------------------------------------

-----------------------------------------------------------

-------------------------------------------------R---------

----------------------------------------------A------------

--------------P-----------------I-------Q------------------

I-RE-------------------------------------T---A---S---------

---------------------------------------------G-G-----------

-----------------I----TLAG----V------T--------------E----A-

--EVKTKEEMGSFLARGSLSR-----ATGSTNMNSQ-S--SRSHAIFT-----------

----------------------------------------I--TL--------------

---------------EQ----------------------K-------------------

-----------------------------------------------------------

------------------------K----I------------A----------------

-----------------------------------------------------------

-----------------------------------------------------------

-----------------------------------------------------------

-----GG--------------------------------S------------CTT-T--

--------------------------------------------------------E--

------------D----------------------------------------------

------------------------------------------G----------------

-------G-------------------E----------D----------I-----L--C

------A--K--L----HLVDLAGS----------------------------------

-------------------------------------------------ER-----A--

------------K-----------------------R----T-----------------

---------G---A----D----------------------GM----------------

-----R--L---------K------EGI-------------H-INK-------------

---------------------GLLALG-N---------VI-------------------

----S------------AL----GD----------------------------------

---------------------------------------E-------------------

-----------------------------------------------------------

-----------------------K-----------------------------------

-----------------------------------------------------------

-----------------------------------------------------------

-----------------------------------------------------------

-----KRK----E----G-----G---------------H-V--PYRDSKLTRLLQDSL

---G-G--N-----S--------------------KTV---------------------

-----------MIA-CVSPADT------NA--E--ETLNTLK-YAN-RARNIQNKAVIN

R------------------------------------------------------------------------------------------------------------------------------------------------------------------------------------------------------------

>AT_5G65460

-----------------------------KGNVKVFCR----ARPL------------F

----ED-----------------------------------------------------

----------------------------------------------E-GPSI---IE--

--------------------------------------------------------F--

---------P-------------------------------------------------

-----------------------------------------------------DN----

-----------------------------------------------------------

------------C----------------------------------------------

-----------------------------T-------------I---------------

-----------------------------------------------------------

-----------------------------------------------------------

-----------------------R---------------------------VN------

-----------------------------------------------------------

-----------------------------------------------------------

-----------------------------------------------------------

-----------------------------------------------------------

-----------------------------------------------------------

-----------------------------------------------------------

------------------TS----------------D-------------------D--

----T-----------------------------------------------------L

-------S--------------------N-P-K-----------------------K--

E----------------------------------------------------------

-------------------------F------------E-----------F--------

----------------------------------------------D-----R------

--------VY----G---------------------------------------PQ-V-

-----------------------------------------------GQ----------

-----------------------------------------------------------

----------------A--SLF-SDVQPFV-QSAL-----D-------G-------S--

----N---------VSIFAYG---QTHAGKTYTMvappfpflseiryrsclE-----GS

-----------------------------------------------------------

---------------------------N-------------------------------

-----------------------------------------------------------

--Q-----D------------------------R-------------------------

-----------------------------------------------------------

-----------------------------------------------------------

-----------------------------------------------------------

-----------------------------------------------------------

-----------------------------------------------------------

-----------------------------------------------------------

------------------------------------------------G----------

-L-----------------------Y-------A------------------RC-----

-------------FE--EL----------------------------------------

------------------------------------------------M----------

D----L-----------------------------------------------------

-----------------------------------------------------------

------------------------------------------------------A----

-----------------------------------N-----------------------

-----------------------------------------------------------

-----------------------------------------------------------

-------------------------------------------------------S---

-----DS--------T-----------------S----AS-------------------

-----------------------------------------------------------

----Q------------------------------------------------------

----------------------------------------------F-------S----

-----------------------------------------------------------

FSV----S-----------------------------------VFEL-YNEQ-------

-----VRDL--L---------S------G------------------------------

-------------------------------------------------------C---

-----------------------------------------------------------

-----------------------------------------------------------

------------------------Q----------------------------------

----------------------------------------------------------S

-----------------------------------------------------------

-----------------------------------------------------------

-------------------------------------------------N---------

----------------------------------------------L------------

--------------P-----------------K-------I------------------

N-M----------------------------------------------G---------

---------------------------------------------L-R-----------

-----------------E----SVIE----L------S--------------Q----E-

--KVDNPSE----FMRVLNSA-----FQNRGNDKSK-S--TVTHLIVS-----------

----------------------------------------I--HI--------------

---------------CY----------------------S------------N------

-----------------------------------------------------------

------------------------T----I------------T----------------

-----------------------------------------------------------

-----------------------------------------------------------

-----------------------------------------------------------

-----------------------------------------------------------

-----------------------------------------------------------

-----------------------------------------------------------

-----------------------------------------------------------

---------------------------R----------E----------N-----V--I

------S--K--L----SLVDLAGS----------------------------------

-------------------------------------------------EG-----L--

------------T-----------------------V----E-----------------

---------D---D----N----------------------GD----------------

-----H--V---------T------DLL-------------H-VTN-------------

---------------------SISALG-D---------VL-------------------

----S------------SL----------------------------------------

-----------------------------------------------------------

-----------------------------------------------------------

-------------------------T---------------------------------

-----------------------------------------------------------

----------------------------S--------------K---------------

-----------------R-----------------------------------------

-----D---------------------------------T-I--PYENSFLTRILADSL

---G-G--S-----S--------------------KTL---------------------

-----------MIV-NICPSAR------NL--S--EIMSCLN-YAA-RARNTVPSLGN--------------------------------------------------------------------------------------------------------------------------------------------------------------------------------------------------------------

>AT_5G65930

-----------------------------KGKIRVYCR----IRPL------------N

----EK-----------------------------------------------------

----------------------------------------------E-S------SE--

--------------------------------------------------------R--

-----------------------------------------------------------

-----------------------------------------------------------

-----------------------------------------------------------

-----------------------------------------------------------

-----------------------------------------------------------

-----------------------------------------------------------

-----------------------------------------------------------

-----------------------------------------------------------

--------------------------------------------EK-------------

------------------Q-------------------M-L------------------

-----------------------------------------T-----------------

---------------------------------T-------------------------

-----------------------------------------------------------

-----------------------------------------------V-------D-EF

T----------------V------------------E------------H------P--

----W-----------------------------------------------------K

-------D--------------------D-K-R-----------------------K--

Q----------------------------------------------------------

-------------------------H------------I-----------Y--------

----------------------------------------------D-----R------

--------VF----D---------------------------------------MR-A-

-----------------------------------------------SQ----------

-----------------------------------------------------------

----------------D--DIF-EDTKYLV-QSAV-----D-------G-------Y--

----N---------VCIFAYG---QTGSGKTFTI-----------------Y-----GH

-----------------------------------------------------------

---------------------------E-------------------------------

-----------------------------------------------------------

--S-----N------------------------P-------------------------

-----------------------------------------------------------

-----------------------------------------------------------

-----------------------------------------------------------

-----------------------------------------------------------

-----------------------------------------------------------

-----------------------------------------------------------

------------------------------------------------G----------

-L-----------------------T-------P------------------RA-----

-------------TK--EL----------------------------------------

------------------------------------------------F----------

N----I-----------------------------------------------------

-----------------------------------------------------------

------------------------------------------------------L----

-----------------------------------K-----------------------

-----------------------------------------------------------

-----------------------------------------------------------

-------------------------------------------------------R---

-----DS--------K-----------------R----FS-------------------

-----------------------------------------------------------

-----------------------------------------------------------

----------------------------------------------F-------S----

-----------------------------------------------------------

LKA----Y-----------------------------------MVEL-YQDT-------

-----LVDL--L---------L------P------------------------------

-------------------------------------------------------KS--

-----------------------------------------------------------

-----------------------------------------------------------

-----------------------------------------------------------

-----------------------------------------------------------

-----------------------------------------------------------

------------------------------------------------------A----

-------------------------------------------------R---------

----------------------------------------------R------------

--------------L-----------------K-------L------------------

E-I--------------------------------------------------------

---------------------------------------KKD-SKG-M-----------

-----------------V----FVEN----V------T--------------T----I-

--PISTLEELRMILERGSERR-----HVSGTNMNEE-S--SRSHLILS-----------

----------------------------------------V--VI--------------

---------------ES----------------------I------------D------

-----------------------------------------------------------

------------------------L----Q------------T----------------

-----------------------------------------------------------

-----------------------------------------------------------

-----------------------------------------------------------

-----------------------------------------------------------

-----------------------------------------------------------

-----------------------------------------------------------

-----------------------------------------------------------

---------------------------Q----------S----------A-----A--R

------G--K--L----SFVDLAGS----------------------------------

-------------------------------------------------ER-----V--

------------K-----------------------K----S-----------------

---------G---S----A----------------------GC----------------

-----Q--L---------K------EAQ-------------S-INK-------------

---------------------SLSALG-D---------VI-------------------

----G------------AL----------------------------------------

-----------------------------------------------------------

-----------------------------------------------------------

-------------------------S---------------------------------

-----------------------------------------------------------

----------------------------S--------------G---------------

-----------------N-----------------------------------------

-----Q---------------------------------H-I--PYRNHKLTMLMSDSL

---G-G--N-----A--------------------KTL---------------------

-----------MFV-NVSPAES------NL--D--ETYNSLL-YAS-RVRTIVNDPSKH

I------------------------------------------------------------------------------------------------------------------------------------------------------------------------------------------------------------

>AT_5G66310

-----------------------------QEKIYVSVR----MRPL------------N

----DK-----------------------------------------------------

----------------------------------------------E-K------FR--

--------------------------------------------------------N--

---------D-------------------------------------------------

-----------------------------------------------------VPDWEC

------INNT-------------------------------------------------

-----------------------------------------------------------

-----------------------------------------------------------

-----------------------------------------------------------

-----------------------------------------------------------

-----------------------------------------------------------

-----------------------------------------------------------

-----------------------------------------------------------

-----------------------------------------------------------

-----------------------------------------------------------

---------------------------------------------T-------------

-----------------------------------------------------------

I----------------I-Y---R------------S-----------HL------S--

----I-----------------------------------------------------S

-------E--------------------RSMYP-----------------------S--

A----------------------------------------------------------

-------------------------Y------------T-----------F--------

----------------------------------------------D-----R------

--------VF----S---------------------------------------PE-C-

-----------------------------------------------CT----------

-----------------------------------------------------------

----------------R--QVYEQGAKEVA-FSVV-----S-------G-------V--

----N---------ASVFAYG---QTSSGKTYTM-----------------S-----GI

-----------------------------------------------------------

---------------------------T-------------------------------

-----------------------------------------------------------

--D-----C--------------------------------------------------

-----------------------------------------------------------

-----------------------------------------------------------

-----------------------------------------------------------

-----------------------------------------------------------

-----------------------------------------------------------

-----------------------------------------------------------

-----------------------------------------------------------

-----------------------------------------------------A-----

-------------LV--DI----------------------------------------

------------------------------------------------Y----------

G----Y-----------------------------------------------------

-----------------------------------------------------------

------------------------------------------------------I----

-----------------------------------D-----------------------

-----------------------------------------------------------

-----------------------------------------------------------

-------------------------------------------------------K---

-----H---------K-------------------------------------------

-----E---------------------R-------------------------------

----E------------------------------------------------------

----------------------------------------------F-------I----

-----------------------------------------------------------

LKF----S-----------------------------------AMEI-YNES-------

-----VRDL--L-----------------------------------------------

-------------------------------------------------------S---

-----------------------------------------------------------

-----------------------------------------------------------

------------------------T----------------------------------

----------------------------------------------------------D

-----------------------------------------------------------

-----------------------------------------------------------

-------------------------------------------------T---------

----------------------------------------------S------------

--------------P-----------------L-------R------------------

L-LD-------------------------------------D---P---E---------

---------------------------------------------K-G-----------

-----------------T----VVEK----L------T--------------E----E-

--TLRDWNHFKELLSVCKAQR-----QIGETALNEV-S--SRSHQILR-----------

----------------------------------------L--TV--------------

---------------ES----------------------I------------A------

-----------------------------------------------------------

------------------------R----E------------FST--NDK---------

-----------------------------------------------------------

-----------------------------------------------------------

-----------------------------------------------------------

-----------------------------------------------------------

-----------------------------------------------------------

-----------------------------------------------------------

-----------------------------------------------------------

---------------------------F----------S----------T-----L--T

------A--T--V----NFIDLAGS----------------------------------

-------------------------------------------------ER-----A--

------------S-----------------------Q----S-----------------

---------L---S----A----------------------GT----------------

-----R--L---------K------EGC-------------H-INR-------------

---------------------SLLTLG-T---------VI-------------------

----R------------KL----------------------------------------

-----------------------------------------------------------

-----------------------------------------------------------

-------------------------S---------------------------------

-----------------------------------------------------------

----------------------------K--------------E---------------

-----------------K---------------T-------------------------

-----G---------------------------------H-I--PFRDSKLTRILQSSL

---G-G--N-----A--------------------RTA---------------------

-----------IIC-TMSPARI------HV--E--QSRNTLL-FAS-CAKEVTTNAQVN

V------------------------------------------------------------------------------------------------------------------------------------------------------------------------------------------------------------

>DD_B0166988

-----------------------------SCNIRVMCR----FRPL------------N

----ER-----------------------------------------------------

----------------------------------------------E-K------AL--

--------------------------------------------------------K--

-----------------------------------------------------------

-----------------------------------------------------------

-----------------------------------------------------------

-----------------------------------------------------------

-----------------------------------------------------------

-----------------------------------------------------------

-----------------------------------------------------------

-----------------------------------------------------------

--------------------------------------------EN-------------

------------------Q-------------------T-C------------------

-----------------------------------------V-----------------

---------------------------------T-F-------------P---------

--------------------D--------------------------------------

-----------------------------------------------------------

------------------------------------E-------------------T--

----Q-----------------------------------------------------V

-------I--------------------V-S-G-----------------------Q--

P----------------------------------------------------------

-------------------------F------------T-----------F--------

----------------------------------------------D-----R------

--------VF----T---------------------------------------PE-S-

-----------------------------------------------TQ----------

-----------------------------------------------------------

----------------K--EVF-ESVKDTI-HDVL-----L-------G-------Y--

----N---------GTLLAYG---QTGSGKTFTM-----------------G-----SA

-----------------------------------------------------------

---------------------------A-------------------------------

-----------------------------------------------------------

--A-----E------------------------S-------------------------

----------------------------------------D------------------

-----------------------------------------------------------

-F-------------------------------E-------------------------

-----------------------------------------------------------

-----------------------------------------------------------

-----------------------------------------------------------

--------------------------------------N-VEQ-L---G----------

-I-----------------------I-------P------------------RG-----

-------------NH--LI----------------------------------------

------------------------------------------------F----------

N----T-----------------------------------------------------

-----------------------------------------------------------

------------------------------------------------------I----

A----------------------------------E-----------------------

-----------------------------------------------------------

-----------------------------------------------------------

-------------------------------------------------------E---

-----S---------D-----------------G-------------------------

-----N---------------------A-------------------------------

----E------------------------------------------------------

----------------------------------------------F-------T----

-----------------------------------------------------------

IKC----S-----------------------------------YLEI-YMEN-------

-----IQDL--L-----------------------------------------------

-------------------------------------------------------N---

-----------------------------------------------------------

-----------------------------------------------------------

------------------------P----------------------------------

-------------------------------------------K--------------N

-----------------------------------------------------------

-----------------------------------------------------------

-------------------------------------------------N---------

----------------------------------------------K------------

--------------Q-----------------L-------K------------------

I-RE-------------------------------------S---K---S---------

---------------------------------------------Q-G-----------

-----------------I----YVEG----L------T--------------E----E-

--YVASEEDIMELIQVGESSR-----SVAKTNMNQR-S--SRSHSILI-----------

----------------------------------------I--AI--------------

---------------E-------------------------------------------

-----------------------------------------------------------

-----------------------------------------------------------

--------------------------------------Q--------------------

----K------------------------------------------------------

-----------------------------------------------------------

-----------------------------------------------------------

-----------------------------------------------------------

------------S----------------------------------------------

------------------------------------------S----------------

-------D-------------------G----------S----------K-----K--R

------G--K--L----NLVDLAGS----------------------------------

-------------------------------------------------EK-----V--

------------S-----------------------K----T-----------------

---------G---A----E----------------------GI----------------

-----V--L---------E------QAK-------------K-INQ-------------

---------------------SLSLLG-N---------CI-------------------

----H------------AL----------------------------------------

-----------------------------------------------------------

-----------------------------------------------------------

-------------------------T---------------------------------

-----------------------------------------------------------

----------------------------D--------------S---------------

-----------------K---------------R-------------------------

-----E---------------------------------H-I--PFRDSKLTRLLQDSL

---G-G--N-----T--------------------KTT---------------------

-----------LLV-TASPHFN------NV--D--ETISTLK-FGA-RAKSIKNNVKVN

Q------------------------------------------------------------------------------------------------------------------------------------------------------------------------------------------------------------

>DD_B0186344

-----------------------------LNKIKVAIR----VRPL------------N

----SR-----------------------------------------------------

----------------------------------------------E-L------GI--

--------------------------------------------------------D--

---------Q-------------------------------------------------

-----------------------------------------------------KIPWSI

------SKD--------------------------------------------------

-----------------------------------------------------------

-----------------------------------------------------------

-----------------------------------------------------------

-----------------------------------------------------------

-----------------------------------------------------------

-----------------------------------------------------------

-----------------------------------------------------------

-----------------------------------------------------------

-----------------------------------------------------------

-----------------------------------------------------------

-----------------------------------------------------------

-----------------T------------------I-------------------S--

----L-----------------------------------------------------S

-------Q--------------------N-P-N-----------------------I--

N----------------------------------------------------------

-------------------------F------------T-----------Y--------

----------------------------------------------D-----Y------

--------VF----G---------------------------------------ID-S-

-----------------------------------------------NT----------

-----------------------------------------------------------

----------------I--DVYNAIAKSIV-NSSL-----N-------G-------I--

----N---------GTIFAYG---QTSSGKTFSM-----------------R-----GT

-----------------------------------------------------------

---------------------------E-------------------------------

-----------------------------------------------------------

--S-----I------------------------P-------------------------

-----------------------------------------------------------

-----------------------------------------------------------

-----------------------------------------------------------

-----------------------------------------------------------

-----------------------------------------------------------

-----------------------------------------------------------

------------------------------------------------G----------

-I-----------------------I-------K------------------LS-----

-------------IK--DI----------------------------------------

------------------------------------------------F----------

K----S-----------------------------------------------------

-----------------------------------------------------------

------------------------------------------------------I----

-----------------------------------E-----------------------

-----------------------------------------------------------

-----------------------------------------------------------

-------------------------------------------------------D---

-----S---------I-------------------------------------------

-----L---------------------E-------------------------------

----K-------D----------------------------------------------

----------------------------------------------Y-------L----

-----------------------------------------------------------

LKV----S-----------------------------------YLEI-YNEE-------

-----IKDL--L-----------------------------------------------

-------------------------------------------------------N---

-----------------------------------------------------------

-----------------------------------------------------------

------------------------P----------------------------------

-------------------------------------------TI-----S-------N

-----------------------------------------------------------

-----------------------------------------------------------

-------------------------------------------------K---------

----------------------------------------------K------------

--------------K-----------------L-------K------------------

I-HE-------------------------------------D---I---Y---------

---------------------------------------------K-G-----------

-----------------V----VVAN----L------K--------------E----E-

--IVISPDQIFALMNFGEERR-----HIGSTMMNDS-S--SRSHTIFR-----------

----------------------------------------M--QI--------------

---------------QS----------------------T------------C------

-----------------------------------------------------------

------------------------K----Q------------N-G--T-----------

-----------------------------------------------------------

-----------------------------------------------------------

-----------------------------------------------------------

-----------------------------------------------------------

-----------------------------------------------------------

-----------------------------------------------------------

-----------------------------------------------------------

-------------------------------------------------I-----Q--M

------S--T--L----TLVDLAGS----------------------------------

-------------------------------------------------ER-----V--

------------S-----------------------S----T-----------------

---------G---A----E----------------------GV----------------

-----R--L---------K------EGT-------------H-INK-------------

---------------------SLMTLS-K---------VI-------------------

----S------------KL----------------------------------------

-----------------------------------------------------------

-----------------------------------------------------------

-------------------------S---------------------------------

-----------------------------------------------------------

----------------------------E------------E-K---------------

-----------------T---------------Q-------------------------

-----Q---------------------------------H-V--PYRDSKLTRILQPSL

---G-G--N-----S--------------------KTA---------------------

-----------ILC-TITPATT------HQ--E--ESISTLQ-FAK-RAKRVKTNYKIN

Q------------------------------------------------------------------------------------------------------------------------------------------------------------------------------------------------------------

>DD_B0187903

-----------------------------EQNIQAFVR----VRPF------------S

vyelNQ-----------------------------------------------------

----------------------------------------------G-V----------

-----------------------------------------------------------

-----------------------------------------------------------

-----------------------------------------------------------

-----------------------------------------------------------

-----------------------------------------------------------

-----------------------------------------------------------

-----------------------------------------------------------

-----------------------------------------------------------

-----------------------------------------------------------

--------------------------------------------T--------------

------------------T-------------------VPI------------------

-----------------------------------------R-----------------

---------------------------------V-S-------------D---------

-----------------------------------------------------------

-----------------------------------------------------------

-----------------S-S---K------------E-----------VL------C--

----E-----------------------------------------------------Y

-------K--------------------G-T-T-----------------------R--

Q----------------------------------------------------------

-------------------------Y------------K-----------F--------

----------------------------------------------D-----H------

--------VF----D---------------------------------------QD-S-

-----------------------------------------------IQ----------

-----------------------------------------------------------

----------------S--EVFNIAVKPIC-DEVL-----L-------G-------F--

----N---------GTIFVYG---QTGTGKTHTM-----------------E-----GK

-----------------------------------------------------------

---------------------------H-------------------------------

-----------------------------------------------------------

--G-----S--------------------------------------------------

----------------------------------------N------------------

-----------------------------------------------------------

-E-------------------------------D-------------------------

-----------------------------------------------------------

-----------------------------------------------------------

-----------------------------------------------------------

--------------------------------------------M---G----------

-I-----------------------I-------P------------------RT-----

-------------IN--YL----------------------------------------

------------------------------------------------F----------

Q----C-----------------------------------------------------

-----------------------------------------------------------

------------------------------------------------------L----

-----------------------------------E-----------------------

-----------------------------------------------------------

-----------------------------------------------------------

-------------------------------------------------------Q---

---------------S-----------------G----AD-------------------

-----------------------------------------------------------

-----------------------------------------------------------

----------------------------------------------Y-------N----

-----------------------------------------------------------

IRA----S-----------------------------------HLEI-YKEE-------

-----IFDL--L---------A------C--N-----------------GNEN------

---------LN------------------------------------------------

-----------------------------------------------------------

-----------------------------------------------------------

-----------------------------------------------------------

-----------------------------------------------------------

-----------------------------------------------------------

-----------------------------------------------------------

-----------------------------------------------------------

-----------------------------------------------------------

--------------K-----------------P-------L------------------

G-MF-------------------------------------D---T---Q---------

---------------------------------------------K-G-----------

-----------------F----KIPE----L------E--------------E----I-

--VVNDRQSILNVLAKSCKRR-----QTAETQYNKQ-S--SRSHCIFS-----------

----------------------------------------I--TV--------------

---------------HV----------------------K-------------------

-----------------------------------------------------------

------------------------E----T-----------------------------

-----------------------------------------------------------

-----------------------------------------------------------

-----------------------------------------------------------

--------------------------------------------------------S--

--------------------------------------------------------V--

------------G----------------------------------------------

------------------------------------------G----------------

-------E-------------------D----------L----------I-----K--I

------G--K--L----NLVDLAGS----------------------------------

-------------------------------------------------EN-----A--

------------E-----------------------K----S-----------------

---------G---N---------------------------ND----------------

-----R--L---------R------EAA-------------L-INK-------------

---------------------SLLTLG-K---------VI-------------------

----T------------DL----------------------------------------

-----------------------------------------------------------

-----------------------------------------------------------
[truncated: 2,911,521 more chars]
