# Supplementary material for: Comprehensive comparative analysis of kinesins in photosynthetic eukaryotes
Source: BMC Genomics. 2006 Jan 31;7:18. doi: 10.1186/1471-2164-7-18 (PMC1434745; doi:10.1186/1471-2164-7-18)
Supplement: Additional file 17 — Supplemental Fig 17. Data matrix for Bayesian analysis of kinesin motor domains using both amino acid and gap characters. [file 1471-2164-7-18-S17.txt]

[Supplemental File 17.  Data matrix for Bayesian analysis of kinesin motor domains using both amino acid and gap characters]BEGIN DATA;

DIMENSIONS ntax=529 NCHAR=3774;

	FORMAT DATATYPE=MIXED(PROTEIN:1-2584,RESTRICTION:2585-3774) MISSING=? GAP=- INTERLEAVE=yes;

MATRIX


AT_1G01950                     P-GRVRVAVRLRPR----NAD----------------------------ES---VA-----------------------------------------------------D-A-----------------------------------------DFA----------------------------------------------------------------------------------------------------D---------------------------------------------------------C--------VELQ------------------------P-----E-------------------L---------------------------------------------------------------------------------------------------K-------------R--------------------------------------L----K-------L---------R------K-------------------------------------------------N-------N------------W-D-T--E--T------------------------------------------------------------------------YE-----------F-----DEVLTEA-A-------------------------------------SQK--RVYEVVAKPVV-ESVL----EGY------NGTVMAYGQTGTGKTFTLGRLG---------------D----ED----------T-----A-------------A----------------------------------------------------R------------------------------------------------------------------------------G-----------------------------------------IMVRSM------------------------------E-----D----I-----------------------------I--------G---------------------------------------------------------------------------------------------------------------------------------------------------------------------G---T-S--------------------------L------------D------T---------DS--------------ISVSYLQL-YMET-----------IQDLL------------------------------------------------D----------------------------------------------------------------------------------------P-------------------------------------------------------------T-----------N-------------------------------------------D-------------------------------------N--------------------------I------AI-----------VED----------------------------PR-T--------------------------------------G-D-VSLPGATHVEIRNQQNFLELLQLGETHRVAANTKLNTE-S--SRSHAILM---------------------------------------------------V--HV-KRSVVENEF---PVSNEME-------------------SS-SHFVR-------------------------------------------------------------------------------------------------------------------------------------------------------------------------------P-----------SK--P-------L----------V--RR------SK--LVLVDLAGSER-V-----HK-S----G--SE------GH-M--L---EEAKSINL------------SLSALGK---------CI-------NAI----------------------------------------------------------------------------A---------------------------------------------------------------------E--------------N---------------------S----P------------H-VPLRDSKLTRLLRDSFG-G--T-ARTSLIV-TIGPSPRHR--GETTSTIL-FGQRAMKVENMLKIKE---

AT_1G09170                     -KGSIRVYCRVRPF----LPG----------------------------QK---SV-----------------------------------------------------L-TTV-----------------------------------DHL-ED--------------------------------------------------------S-------------------------------------------TL---------------------------------------------------------S--------IA-------------------------------------------------------------------------------------------------------------------------------------------------------------------------------------------------------------------TP-----S---------K------Y-------------------------------------------------G-------K------------E-G-Q--K--T------------------------------------------------------------------------FT-----------F-----NKVFGPS-A-------------------------------------SQE--AVF-ADTQPLI-RSVL----DGY------NVCIFAYGQTGSGKTFTMMGP----------------N----------------E-----L-------------T----------------------------------------------------D------------------------------------------------------------------------------E-------T--L----------------G--V----N----YRALSDL------------------------------F-----H----L-----------------------------S--------K-------------------------------------------------------------------------------------------------------------------------------------------------------------------------------------------------------------------------------------------------------------------------------------------------------------------------------------------------------------------------------------------------------------------------------------------------------------------------------------------------------------------------------------------------------------------------------------------------------------------------------------IR-----------------------------NS-TQDGINVPEATLVPVSTTS---------------------------------------DVIHLMNIGQKNRAVSATAMNDR-S--SRSHSCLT---------------------------------------------------V--HV-QG----------------------K-------D--------------------------------------------L--T-----S------------------------------------------------------------------------------------------------------------------------------------------------------G-------V----------T--LR------GS--MHLVDLAGSER-I-----DK-S----E--VT------GD-R--L---KEAQHINK------------SLSALGD---------VI-------ASL----------------------------------------------------------------------------S---------------------------------------------------------------------Q--------------K---------------------N----N------------H-IPYRNSKLTQLLQDALG-G--Q-AKTLMFI-HISPELEDL--GETLSTLK-FAERVATVDLGAARVN---

AT_1G12430                     P-GRVRVAVRLRPR----NGE----------------------------EL---IA-----------------------------------------------------D-A-----------------------------------------DFA----------------------------------------------------------------------------------------------------D---------------------------------------------------------C--------VELQ------------------------P-----E-------------------L---------------------------------------------------------------------------------------------------K-------------R--------------------------------------L----K-------L---------R------K-------------------------------------------------N-------N------------W-D-T--D--T------------------------------------------------------------------------FE-----------F-----DEVLTEY-A-------------------------------------SQK--RVYEVVAKPVV-EGVL----DGY------NGTIMAYGQTGTGKTYTLGQLG---------------E----ED----------V-----A-------------D----------------------------------------------------R------------------------------------------------------------------------------G-----------------------------------------IMVRAM------------------------------E-----D----I-----------------------------L--------A---------------------------------------------------------------------------------------------------------------------------------------------------------------------E---V-S--------------------------L------------E------T---------DS--------------ISVSYLQL-YMET-----------VQDLL------------------------------------------------D----------------------------------------------------------------------------------------P-------------------------------------------------------------S-----------N-------------------------------------------D-------------------------------------N--------------------------I------AI-----------VED----------------------------PK-N--------------------------------------G-D-VSLPGATLVEIRDQQSFLELLQLGEAHRFAANTKLNTE-S--SRSHAILM---------------------------------------------------V--NV-RRSMKTRDG---LSSESNG--------------------N-SHMTKS------------------------------L--K-----P------------------------------------------------------------------------------------------------------------------------------------------------------P-------V----------V--RK------GK--LVVVDLAGSER-I-----NK-S----G--SE------GH-T--L---EEAKSINL------------SLSALGK---------CI-------NAL----------------------------------------------------------------------------A---------------------------------------------------------------------E--------------N---------------------S----S------------H-VPFRDSKLTRLLRDSFG-G--T-ARTSLVI-TIGPSPRHR--GETTSTIM-FGQRAMKVENMVKIKE---

AT_1G18370                     -EEKIVVTVRLRPM----NKR----------------------------EL---LA-----------------------------------------------------K-D-----------------------------------------QVAWEC------VNDH-------------------------------------------------------------------------------------------------------------------------------------------------------------------------------------------------------------------------------------------------------------------------------------------------------------------------------------T-----------------------------------I----V-S---K-P---------Q------V-------------------------------------------------Q-------E------------RLHHQ--S--S------------------------------------------------------------------------FT-----------F-----DKVFGPE-S-------------------------------------LTE--NVYEDGVKNVA-LSAL----MGI------NATIFAYGQTSSGKTYTMRGV----------------T----------------E-----K--------------------------------------------------------------------------------------------------------------------------------------------------------------------------------------------AVNDI------------------------------Y-----N----H-----------------------------I--------I---------------------------------------------------------------------------------------------------------------------------------------------------------------------K---T-P--------------------------E------------R------D---------FT--------------IKISGLEI-YNEN-----------VRDLL------------------------------------------------N----------------------------------------------------------------------------------------S-------------------------------------------------------------------------D-------------------------------------------S-------------------------------------GR-------------------------A------LK-----------LLD----------------------------DP-E--------------------------------------K-G-TVVEKLVEETANNDNHLRHLISICEAQRQVGETALNDT-S--SRSHQIIR---------------------------------------------------L--TI-QS----------------------T-------H--------------------------------------------R--E-----NSDCVR-------------------------------------------------------------------------------------------------------------------------------------------------S---------------------YM------AS--LNFVDLAGSER-A-----SQ-S----Q--AD------GT-R--L---REGCHINL------------SLMTLTT---------VI-------RKL----------------------------------------------------------------------------S---------------------------------------------------------------------V------------G-K---------------------RS---G------------H-IPYRDSKLTRILQHSLG-G--N-ARTAIIC-TLSPALAHV--EQSRNTLY-FANRAKEVTNNAHVNM---

AT_1G18410                     -KGNIRVYCRVRPF----LRG----------------------------QG---AS-----------------------------------------------------K-TVV-----------------------------------EHIGDH--------------------------------------------------------G-------------------------------------------EL---------------------------------------------------------V--------VL-------------------------------------------------------------------------------------------------------------------------------------------------------------------------------------------------------------------NP-----T---------K------P-------------------------------------------------G-------K------------D-A-H--R--K------------------------------------------------------------------------FR-----------F-----NKVYSPA-S-------------------------------------TQA--EVF-SDIKPLI-RSVL----DGY------NVCIFAYGQTGSGKTYTMTGP----------------D----------------G-----A-------------S----------------------------------------------------E------------------------------------------------------------------------------E-------E--W----------------G--V----N----YRALNDL------------------------------F-----R----I-----------------------------S--------Q---------------------------------------------------------------------------------------------------------------------------------------------------------------------S---RKS--------N-IA--------------------------------------------YE--------------VGVQMVEI-YNEQ-----------VRDLL------------------------------------------------------------------------------------------------------------------------------------------------------------------------------------------------------------------------------------------------------------------------------------------------------------------------------------------------------------------------------------------------------S------------GILST--TQQN-G-LAVPDASMYPVTSTSDVLELMSIGLQNRVVSSTALNER-S--SRSHSIVT---------------------------------------------------V--HV-RG----------------------K-------D--------------------------------------------L--K-----T------------------------------------------------------------------------------------------------------------------------------------------------------G-------S----------A--LY------GN--LHLVDLAGSER-V-----DR-S----E--VT------GD-R--L---KEAQHINK------------SLSALGD---------VI-------FSL----------------------------------------------------------------------------A---------------------------------------------------------------------S--------------K---------------------S----S------------H-VPYRNSKLTQLLQSSLG-G--R-AKTLMFV-QLNPDITSY--SESMSTLK-FAERVSGVELGAAKSS---

AT_1G18550                     -VSRILVFVRLRPM----GKK----------------------------ER---EN-----------------------------------------------------G-S-----------------------------------------RC--------------------------------------------------------C-------------------------------------------VK---------------------------------------------------------V--------LNKR------------------------D-----V-------------------YLT--------------------------------------E---------------------------F----------T-----------------------------------------------------------------------------N-E---N-D-------YLR------L-------------------------------------------------K-------R------------L-R-V--R--H------------------------------------------------------------------------FT-----------F-----DSSFPET-T-------------------------------------TQQ--EVYSTTTGDLV-EAVL----EGR------NGSVFCYGATGAGKTYTMLGT----------------M----------------E-----N-------------P---------------------------------------------------------------------------------------------------------------------------------------------------------------G--V----M----VLAIKDL------------------------------F-----A----K-----------------------------V--------R---------------------------------------------------------------------------------------------------------------------------------------------------------------------Q---R-S--------------------------L------------D------G-------N-HV--------------VHLSYLEV-YNET-----------VRDLL------------------------------------------------S----------------------------------------------------------------------------------------P---------------------------------------------------------------------------------------------------------------------G-------------------------------------R--------------------------P------LI-----------LRE----------------------------DK----------------------------------------Q-G-IVAAGLTQYRAYSTDEVMALLQRGNQNRTTEPTRCNET-S--SRSHAILQ---------------------------------------------------V--IV-E-----------------------------------------------------------------------------------------------------Y----------------------K----T------R-----------------------------------D-----A---S------------------------------------MN-----------I-----------I----------S--RV------GK--LSLIDLAGSER-A-----LA-T----D--QR------TL-R--S---LEGANINR------------SLLALSS---------CI-------NALV-------------------------------------------------------------------------EG----------------------------------------------------------------------------------------------------------------------K---K--H-IPYRNSKLTQLLKDSLG-G--S-CNTVMIA-NISPSSQSF--GETQNTLH-WADRAKEIRVKECEVN---

AT_1G20060                     -AESLKIFLRIKPL----RTFTKVTTTTKSRPRNVWPQNPSKKNNAKEN-----------------------------RNPEIT------------------------KK-V-----------------------------------------RK----------------------------------------------------------KDEEAC------------------------------------IT---------------------------------------------------------L--------N-----------------------------------------------------------------------------------------------D-----------S----------YSVT--L--------TPP-----------------Q-------------S--L-------Q----------------------------------------E---------L------K-------------------------------------------------R-------S------------K-T-E--V--Y------------------------------------------------------------------------EG-----------F-----SHVFPAD-C-------------------------------------SQN--DVYDKMVQPLL-EDFM----KGK------SGMLAALGPSGSGKTHTVFGS----------------L----------------K-----D-------------P---------------------------------------------------------------------------------------------------------------------------------------------------------------G--I----V----PITLRQI------------------------------F-----K----K-----------------------------N--------D---------------------------------------------------------------------------------------------------------------------------------------------------------------------E---SCS--------GSL---------------------------------------------RS--------------FNLSIFEI-CSER-----------GKGEK---AY-------------------------------------------DL--------------------------------------------------------------------L---------------------------------------------------------------------------------------------------------------------------------------------------------------------------------------------------------G------GE-----------SSE----------------------------LS-V--------------------------------------Q-Q-STIRGLKEVPIQNLEEAESLIGQAMLKRATATTNSN---SQSSRSQCIIN---------------------------------------------------I--RA-S-----------------------------------------------------------------------------------------------------C----------------------N----G------F-----------------------------------S-----N---E------------------------------------TK-----------L-----------Q----------S--SD------AM--LTIVDLAGAER-E-----KR-T----G--NQ------AI-D--F---GLPGPLTM------------NTRYLLA---------VT-------VGV----------------------------------------------------------------------------P---------------------------------------------------------------------E--------------G---------------------IA---E------------T-SSKFFGSLTRYLRDYLE-G--K-KRMALIL-TVKAGEEDY--LDTSYLLR-QASPYMKIKFDNTEEP---

AT_1G21730                     -KENITVTIRFRPL----SPR----------------------------EV---NN-----------------------------------------------------G-D-----------------------------------------EIAWYA------DG---------------------------------------------------------------------------------------------------------------------------------------------------------------------------------------------------------------------------------------------------------------------------------------------------------------------------------------D-----------------------------------Y----T-------I---------R------N-------------------------------------------------E-------Y------------N-P-S--L--C------------------------------------------------------------------------YG-----------F-----DRVFGPP-T-------------------------------------TTR--RVYDIAAQQVV-SGAM----SGI------NGTVFAYGVTSSGKTHTMHGE----------------Q----------------R-----S-------------P---------------------------------------------------------------------------------------------------------------------------------------------------------------G--I----I----PLAVKDV------------------------------F-----S----I-----------------------------I--------Q---------------------------------------------------------------------------------------------------------------------------------------------------------------------E---T-P--------------------------E------------R------E---------FL--------------LRVSYLEI-YNEV-----------INDLL------------------------------------------------D----------------------------------------------------------------------------------------P-------------------------------------------------------------------------T-------------------------------------------G-------------------------------------Q--------------------------N------LR-----------IRE----------------------------DS-Q----------------------------------------G-TYVEGIKDEVVLSPAHALSLIASGEEHRHVGSNNVNLF-S--SRSHTMFT---------------------------------------------------L--TI-ES----------------------S-------P--------------------------------------------H--G-----KGDDGE---------------------------------------------------------------------------------------------------------------------------------------------------------D----------V--SL------SQ--LHLIDLAGSE--S-----SK-T----E--IT------GQ-R--R---KEGSSINK------------SLLTLGT---------VI-------SKL----------------------------------------------------------------------------T---------------------------------------------------------------------D--------------T---------------------KA---A------------H-IPYRDSKLTRLLQSTLS-G--H-GRVSLIC-TITPASSTS--EETHNTLK-FAQRCKHVEIKASRNK---

AT_1G55550                     -KGNIRVFCRVKPL----GAT----------------------------EK------------------------------------------------------------L-----------------------------------------------------------------------------------------------------------------------------------------------------------------------------------------------------------------------------------------------RP----P-----------------------------------------------------------------------------------------VA--------------------------------------------------------------------------S--DTRNV----I-------I---------K------L-------------------------------------------------S-------E------------T-K-R--K--T------------------------------------------------------------------------YN-----------F-----DRVFQPD-S-------------------------------------SQD--DVF-LEIEPVI-KSVI----DGY------NACIFAYGQTGTGKTYTMEGL----------------P----------------N-----S-------------P---------------------------------------------------------------------------------------------------------------------------------------------------------------G--I----V----PRAIKGL------------------------------F-----K----Q-----------------------------V--------E---------------------------------------------------------------------------------------------------------------------------------------------------------------------E---SNH--------M-FT--------------------------------------------IH--------------FS--MLEI-YMGN-----------LKDLL---LS--E-ATKP---I-------------------------------S----------------------------------------------------------------------------------------P-------------------------------------------------------------------------I-------------------------------------------P-------------------------------------P--------------------------S------LS-----------IHT----------------------------DP-N--------------------------------------G-E-IDIENLVKLKVDDFNEILRLYKVGCRSRATASTNSNSV-S--SRSHCMIR---------------------------------------------------V--SV-TS----------------------L-------G--------------------------------------------A--P-----E------------------------------------------------------------------------------------------------------------------------------------------------------R-------R----------R--ET------NK--IWLVDLGGSER-V-----LK-T----R--AT------GR-R--F---DEGKAINL------------SLSALGD---------VI-------NSL----------------------------------------------------------------------------Q---------------------------------------------------------------------R--------------K---------------------N----S------------H-IPYRNSKLTQVLKDSLG-Q--D-SKTLMLV-HISPKEDDL--CETICSLN-FATRAKNIHLGQDE-----

AT_1G59540                     -MEKICVAVRVRPP----APE----------------------------NG---ASL-------------------------------------------------------------------------------------------------------------------------------------------------------------------------------------------------------W---------------------------------------------------------K--------VEDN------------------------R-----I-------------------SL-------------------------------------------------------------------------------------------------------------------------------------------------------------HK-----S---------L------D-------------------------------------------------T-------P------------I-T-T--A--S------------------------------------------------------------------------HA-----------F-----DHVFDES-S-------------------------------------TNA--SVYELLTKDII-HAAV----EGF------NGTAFAYGQTSSGKTFTMTGS----------------E----------------T-----D-------------P---------------------------------------------------------------------------------------------------------------------------------------------------------------G--I----I----RRSVRDV------------------------------F-----E----R-----------------------------I--------H------M------------------------------------------------------------------------------------------------------------------------------------------------------------------I-S--------------------------D------------R------E---------FL--------------IRVSYMEI-YNEE-----------INDLL------------------------------------------------A----------------------------------------------------------------------------------------V-------------------------------------------------------------------------E-------------------------------------------N-------------------------------------Q--------------------------R------LQ-----------IHE----------------------------HL-E--------------------------------------R-G-VFVAGLKEEIVSDAEQILKLIDSGEVNRHFGETNMNVH-S--SRSHTIFR---------------------------------------------------M--VI-ES----------------------R-------G--------------------------------------------K--D-----N-SSSD---------------------------------------------------------------------------------------------------------------------------------------------------------A----------I--RV------SV--LNLVDLAGSER-I-----AK-T----G--AG------GV-R--L---QEGKYINK------------SLMILGN---------VI-------NKL----------------------------------------------------------------------------S---------------------------------------------------------------------D------------STK---------------------LR---A------------H-IPYRDSKLTRILQPALG-G--N-AKTCIIC-TIAPEEHHI--EESKGTLQ-FASRAKRITNCAQVNE---

AT_1G63640                     -KGNIRVYCRIRPF----LPG----------------------------QN---SR-----------------------------------------------------Q-TTI-----------------------------------EYIGET--------------------------------------------------------G-------------------------------------------EL---------------------------------------------------------V--------VA-------------------------------------------------------------------------------------------------------------------------------------------------------------------------------------------------------------------NP-----F---------K------Q-------------------------------------------------G-------K------------D-T-H--R--L------------------------------------------------------------------------FK-----------F-----NKVFDQA-A-------------------------------------TQE--EVF-LDTRPLI-RSIL----DGY------NVCIFAYGQTGSGKTYTMSGP----------------S----------------I-----T-------------S----------------------------------------------------K------------------------------------------------------------------------------E-------D--W----------------G--V----N----YRALNDL------------------------------F-----L----L-----------------------------T--------Q---------------------------------------------------------------------------------------------------------------------------------------------------------------------S---RQN--------T-VM--------------------------------------------YE--------------VGVQMVEI-YNEQ-----------VRDIL------------------------------------------------------------------------------------------------------------------------------------------------------------------------------------------------------------------------------------------------------------------------------------------------------------------------------------------------------------------------------------------------------SD-----------GIWNT--ALPN-G-LAVPDASMHCVRSTEDVLELMNIGLMNRTVGATALNER-S--SRSHCVLS---------------------------------------------------V--HV-RG----------------------V-------D--------------------------------------------V--E-----T------------------------------------------------------------------------------------------------------------------------------------------------------D-------S----------I--LR------GS--LHLVDLAGSER-V-----DR-S----E--AT------GE-R--L---KEAQHINK------------SLSALGD---------VI-------FAL----------------------------------------------------------------------------A---------------------------------------------------------------------H--------------K---------------------N----P------------H-VPYRNSKLTQVLQSSLG-G--Q-AKTLMFV-QVNPDGDSY--AETVSTLK-FAERVSGVELGAAKSS---

AT_1G72250                     -KGNIRVFCRCRPL----NFE----------------------------ET---EA-----------------------------------------------------G-------------------------------------------------------------------------------------------------------------------------------------------------------------------------------------------------------------------------------------------------VS----M-------------------G-I--------------------------------------D---------------------------V----------------------------------------------------------------------------ESTKNGEV----I-------V---------M------S-------------------------------------------------N-------G------------F-P-K--K--S------------------------------------------------------------------------FK-----------F-----DSVFGPN-A-------------------------------------SQA--DVF-EDTAPFA-TSVI----DGY------NVCIFAYGQTGTGKTFTMEGT----------------Q----------------H-----D-------------R---------------------------------------------------------------------------------------------------------------------------------------------------------------G--V----N----YRTLENL------------------------------F-----R----I-----------------------------I--------K---------------------------------------------------------------------------------------------------------------------------------------------------------------------A---REH--------R-YN--------------------------------------------YE--------------ISVSVLEV-YNEQ-----------IRDLL---VP-------------------------------------------AS--------------------------------------------------------------------Q---SA-------------S-------------------------------------------------------------------------A-------------------------------------------P-------------------------------------K--------------------------R------FE-----------IRQ----------------------------LS-E--------------------------------------G-N-HHVPGLVEAPVKSIEEVWDVLKTGSNARAVGKTTANEH-S--SRSHCIHC---------------------------------------------------V--MV-KG----------------------E-------N--------------------------------------------L--L-----N------------------------------------------------------------------------------------------------------------------------------------------------------G-------E----------C--TK------SK--LWLVDLAGSER-V-----AK-T----E--VQ------GE-R--L---KETQNINK------------SLSALGD---------VI-------FAL----------------------------------------------------------------------------A---------------------------------------------------------------------N--------------K---------------------S----S------------H-IPFRNSKLTHLLQDSLG-G--D-SKTLMFV-QISPNENDQ--SETLCSLN-FASRVRGIELGPAKKQ---

AT_1G73860                     -KGNIRVFCRVRPF----LPA----------------------------QG---AA-----------------------------------------------------N-TVV-----------------------------------EYVGED--------------------------------------------------------G-------------------------------------------EL---------------------------------------------------------V--------VT-------------------------------------------------------------------------------------------------------------------------------------------------------------------------------------------------------------------NP-----T---------R------P-------------------------------------------------G-------K------------D-G-L--R--Q------------------------------------------------------------------------FK-----------F-----NKVYSPT-A-------------------------------------SQA--DVF-SDIRPLV-RSVL----DGY------NVCIFAYGQTGSGKTYTMTGP----------------D----------------G-----S-------------S----------------------------------------------------E------------------------------------------------------------------------------E-------D--W----------------G--V----N----YRALNDL------------------------------F-----K----I-----------------------------S--------Q---------------------------------------------------------------------------------------------------------------------------------------------------------------------S---RKG--------N-IS--------------------------------------------YE--------------VGVQMVEI-YNEQ-----------VLDLL------------------------------------------------------------------------------------------------------------------------------------------------------------------------------------------------------------------------------------------------------------------------------------------------------------------------------------------------------------------------------------------------------SDDNSQKKYPFVLGILST--TQQN-G-LAVPDASMYPVTSTSDVITLMDIGLQNRAVGSTALNER-S--SRSHSIVT---------------------------------------------------V--HV-RG----------------------K-------D--------------------------------------------L--K-----T------------------------------------------------------------------------------------------------------------------------------------------------------G-------S----------V--LY------GN--LHLVDLAGSER-V-----DR-S----E--VT------GD-R--L---REAQHINK------------SLSSLGD---------VI-------FSL----------------------------------------------------------------------------A---------------------------------------------------------------------S--------------K---------------------S----S------------H-VPYRNSKLTQLLQTSLG-G--R-AKTLMFV-QLNPDATSY--SESMSTLK-FAERVSGVELGAAKTS---

AT_2G21300                     -EEKILVLVRLRPL----NEK----------------------------EI---LA-----------------------------------------------------N-E-----------------------------------------AADWEC------INDT-------------------------------------------------------------------------------------------------------------------------------------------------------------------------------------------------------------------------------------------------------------------------------------------------------------------------------------T-----------------------------------V----L-Y---R-N---------T------L-------------------------------------------------R-------E------------GSTFP--S--A------------------------------------------------------------------------YS-----------F-----DRVYRGE-C-------------------------------------PTR--QVYEDGPKEVA-LSVV----KGI------NSSIFAYGQTSSGKTYTMSGI----------------T----------------E-----F--------------------------------------------------------------------------------------------------------------------------------------------------------------------------------------------AVADI------------------------------F-----D----Y-----------------------------I--------F---------------------------------------------------------------------------------------------------------------------------------------------------------------------K---H-E--------------------------D------------R------A---------FV--------------VKFSAIEI-YNEA-----------IRDLL------------------------------------------------S----------------------------------------------------------------------------------------P-------------------------------------------------------------------------D-------------------------------------------S-------------------------------------T--------------------------P------LR-----------LRD----------------------------DP-E--------------------------------------K-G-AAVEKATEETLRDWNHLKELISVCEAQRKIGETSLNER-S--SRSHQIIK---------------------------------------------------L--TV-ES----------------------S-------A--------------------------------------------R--E-----FLGKEN-------------------------------------------------------------------------------------------------------------------------------------------------S-------T----------T--LM------AS--VNFIDLAGSER-A-----SQ-A----L--SA------GA-R--L---KEGCHINR------------SLLTLGT---------VI-------RKL----------------------------------------------------------------------------S---------------------------------------------------------------------N--------------G---------------------RQ---G------------H-INYRDSKLTRILQPCLG-G--N-ARTAIVC-TLSPARSHV--EQTRNTLL-FACCAKEVTTKAQINV---

AT_2G21380                     -RDSISVTVRFRPM----SER----------------------------EY---QR-----------------------------------------------------G-D-----------------------------------------EIVWYP------DA---------------------------------------------------------------------------------------------------------------------------------------------------------------------------------------------------------------------------------------------------------------------------------------------------------------------------------------D-----------------------------------K----M-------V---------R------N-------------------------------------------------E-------Y------------N-P-L--T--A------------------------------------------------------------------------YA-----------F-----DKVFGPQ-S-------------------------------------TTP--EVYDVAAKPVV-KAAM----EGV------NGTVFAYGVTSSGKTHTMHGD----------------Q----------------D-----F-------------P---------------------------------------------------------------------------------------------------------------------------------------------------------------G--I----I----PLAIKDV------------------------------F-----S----I-----------------------------I--------Q---------------------------------------------------------------------------------------------------------------------------------------------------------------------E---T-T--------------------------G------------R------E---------FL--------------LRVSYLEI-YNEV-----------INDLL------------------------------------------------D----------------------------------------------------------------------------------------P-------------------------------------------------------------------------T-------------------------------------------G-------------------------------------Q--------------------------N------LR-----------IRE----------------------------DS-Q----------------------------------------G-TYVEGIKEEVVLSPGHALSFIAAGEEHRHVGSNNFNLM-S--SRSHTIFT---------------------------------------------------L--MI-ES----------------------S-------A--------------------------------------------H--G-----DQYDG---------------------------------------------------------------------------------------------------------------------------------------------------------------------V--IF------SQ--LNLIDLAGSE--S-----SK-T----E--TT------GL-R--R---KEGAYINK------------SLLTLGT---------VI-------GKL----------------------------------------------------------------------------T---------------------------------------------------------------------E--------------G---------------------KT---T------------H-VPFRDSKLTRLLQSSLS-G--H-GHVSLIC-TVTPASSST--EETHNTLK-FASRAKRIEINASRNK---

AT_2G22610                     -KGNIRVFCRCRPL----NTE----------------------------ET---ST-----------------------------------------------------K-------------------------------------------------------------------------------------------------------------------------------------------------------------------------------------------------------------------------------------------------SA----T-------------------I-V--------------------------------------D---------------------------F----------------------------------------------------------------------------DGAKDGEL----G-------V---------I------T-------------------------------------------------G-------N------------N-S-K--K--S------------------------------------------------------------------------FK-----------F-----DRVYTPK-D-------------------------------------GQV--DVF-ADASPMV-VSVL----DGY------NVCIFAYGQTGTGKTFTMEGT----------------P----------------Q-----N-------------R---------------------------------------------------------------------------------------------------------------------------------------------------------------G--V----N----YRTVEQL------------------------------F-----E----V-----------------------------A--------R---------------------------------------------------------------------------------------------------------------------------------------------------------------------E---RRE--------T-IS--------------------------------------------YN--------------ISVSVLEV-YNEQ-----------IRDLL---AT-------------------------------------------S----------------------------------------------------------------------------------------P-------------------------------------------------------------------------G-------------------------------------------S-------------------------------------K--------------------------K------LE-----------IKQ----------------------------SS-D--------------------------------------G-S-HHVPGLVEANVENINEVWNVLQAGSNARSVGSNNVNEH-S--SRSHCMLS---------------------------------------------------I--MV-KA----------------------K-------N--------------------------------------------L--M-----N------------------------------------------------------------------------------------------------------------------------------------------------------G-------D----------C--TK------SK--LWLVDLAGSER-L-----AK-T----D--VQ------GE-R--L---KEAQNINR------------SLSALGD---------VI-------YAL----------------------------------------------------------------------------A---------------------------------------------------------------------T--------------K---------------------S----S------------H-IPYRNSKLTHLLQDSLG-G--D-SKTLMFV-QISPSEHDV--SETLSSLN-FATRVRGVELGPARKQ---

AT_2G28620                     -GVNIQVIVRCRPF----NSE----------------------------ET---RL-----------------------------------------------------Q-T-----------------------------------------PA--------------------------------------------------------V-------------------------------------------LT---------------------------------------------------------C--------NDRK------------------------K-----E-------------------V---------------------------------------------------------------------------------------------------A-------------V--------------------------------------A----Q-------N---------I------A-------------------------------------------------G-------K------------Q-I-D--K--T------------------------------------------------------------------------FL-----------F-----DKVFGPT-S-------------------------------------QQK--DLYHQAVSPIV-FEVL----DGY------NCTIFAYGQTGTGKTYTMEGG----------------A----------------R-----K------------------------------------------------------------------K------------------------------------------------------------------------------N-------------GE-------IPSDAG--V----I----PRAVKQI------------------------------F-----D----I-----------------------------L--------E---------------------------------------------------------------------------------------------------------------------------------------------------------------------A-----Q--------SAAE--------------------------------------------YS--------------LKVSFLEL-YNEE-----------LTDLL---AP--E-ET-K---F----------AD-------------------D----------------------------------------------------------------------------------------K-------------------------------------------------------------------------S-------------------------------------------K-------------------------------------K--------------------------P------LA-----------LME----------------------------DG-K--------------------------------------G-G-VFVRGLEEEIVSTADEIYKVLEKGSAKRRTAETLLNKQ-S--SRSHSIFS---------------------------------------------------V--TI-HI----------------------K----------------------------------------------------E--C------------------------------------------------------------------------------------------------------T------------------------------------PE-----------GE--E-------I----------V--KS------GK--LNLVDLAGSEN-I-----SR-S----G--AR------EG-R--A---REAGEINK------------SLLTLGR---------VI-------NAL----------------------------------------------------------------------------V---------------------------------------------------------------------E--------------H---------------------S----G------------H-IPYRESKLTRLLRDSLG-G--K-TKTCVIA-TVSPSVHCL--EETLSTLD-YAHRAKHIKNKPEVNQ---

AT_2G36200                     -GVNVQVLLRCRPF----SDD----------------------------EL---RS-----------------------------------------------------N-A-----------------------------------------PQ--------------------------------------------------------V-------------------------------------------LT---------------------------------------------------------C--------NDLQ------------------------R-----E-------------------V---------------------------------------------------------------------------------------------------A-------------V--------------------------------------S----Q-------N---------I------A-------------------------------------------------G-------K------------H-I-D--R--V------------------------------------------------------------------------FT-----------F-----DKVFGPS-A-------------------------------------QQK--DLYDQAVVPIV-NEVL----EGF------NCTIFAYGQTGTGKTYTMEGE----------------C----------------R-----R------------------------------------------------------------------S------------------------------K-------------------------------SAP-------------C-------------GG-------LPAEAG--V----I----PRAVKQI------------------------------F-----D----T-----------------------------L--------E---------------------------------------------------------------------------------------------------------------------------------------------------------------------G-----Q--------Q-AE--------------------------------------------YS--------------VKVTFLEL-YNEE-----------ITDLL---AP--E-DLSR---VA---------AE-------------------E----------------------------------------------------------------------------------------K-------------------------------------------------------------------------Q-------------------------------------------K-------------------------------------K--------------------------P------LP-----------LME----------------------------DG-K--------------------------------------G-G-VLVRGLEEEIVTSANEIFTLLERGSSKRRTAETFLNKQ-S--SRSHSLFS---------------------------------------------------I--TI-HI----------------------K----------------------------------------------------E--A------------------------------------------------------------------------------------------------------T------------------------------------PE-----------GE--E-------L----------I--KC------GK--LNLVDLAGSEN-I-----SR-S----G--AR------DG-R--A---REAGEINK------------SLLTLGR---------VI-------SAL----------------------------------------------------------------------------V---------------------------------------------------------------------E--------------H---------------------L----G------------H-VPYRDSKLTRLLRDSLG-G--R-TKTCIIA-TVSPAVHCL--EETLSTLD-YAHRAKNIRNKPEVNQ---

AT_2G37420                     -EVNVQVILRCKPL----SEE----------------------------EQ---KS-----------------------------------------------------S-V-----------------------------------------PR--------------------------------------------------------V-------------------------------------------IS---------------------------------------------------------C--------NEMR------------------------R-----E-------------------V---------------------------------------------------------------------------------------------------N-------------V--------------------------------------L----H-------T---------I------A-------------------------------------------------N-------K------------Q-V-D--R--L------------------------------------------------------------------------FN-----------F-----DKVFGPK-S-------------------------------------QQR--SIYDQAIAPIV-HEVL----EGF------SCTVFAYGQTGTGKTYTMEGG----------------M----------------R-----K------------------------------------------------------------------K------------------------------------------------------------------------------G-------------GD-------LPAEAG--V----I----PRAVRHI------------------------------F-----D----T-----------------------------L--------E---------------------------------------------------------------------------------------------------------------------------------------------------------------------A-----Q--------N-AD--------------------------------------------YS--------------MKVTFLEL-YNEE-----------VTDLL---AQ--D-DSSR----S---------SE-------------------D----------------------------------------------------------------------------------------K-------------------------------------------------------------------------Q-------------------------------------------R-------------------------------------K--------------------------P------IS-----------LME----------------------------DG-K--------------------------------------G-S-VVLRGLEEEVVYSANDIYALLERGSSKRRTADTLLNKR-S--SRSHSVFT---------------------------------------------------I--TV-HI----------------------K----------------------------------------------------E--E------------------------------------------------------------------------------------------------------S------------------------------------MG-----------DE--E-------L----------I--KC------GK--LNLVDLAGSEN-I-----LR-S----G--AR------DG-R--A---REAGEINK------------SLLTLGR---------VI-------NAL----------------------------------------------------------------------------V---------------------------------------------------------------------E--------------H---------------------S----S------------H-VPYRDSKLTRLLRDSLG-G--K-TKTCIIA-TISPSAHSL--EETLSTLD-YAYRAKNIKNKPEANQ---

AT_2G47500                     -KGSIRVYCRVRPF----LPG----------------------------QS---SF-----------------------------------------------------S-STI-----------------------------------GNM-ED--------------------------------------------------------D-------------------------------------------TI---------------------------------------------------------G--------IN-------------------------------------------------------------------------------------------------------------------------------------------------------------------------------------------------------------------TA-----S---------R------H-------------------------------------------------G-------K--------------S-L--K--S------------------------------------------------------------------------FT-----------F-----NKVFGPS-A-------------------------------------TQE--EVF-SDMQPLI-RSVL----DGY------NVCIFAYGQTGSGKTFTMSGP----------------R----------------D-----L-------------T----------------------------------------------------E------------------------------------------------------------------------------K-------S--Q----------------G--V----N----YRALGDL------------------------------F-----L----L-----------------------------A--------E---------------------------------------------------------------------------------------------------------------------------------------------------------------------Q---RKD--------T-FR--------------------------------------------YD--------------IAVQMIEI-YNEQ-----------IR--------------------------------------------------------------------------------------------------------------------------------------------------------------------------------------------------------------------------------------------------------------------------------------------------------------------------------------------------------------------------------------NS-SQKGLSVPDASLVPVSSTF---------------------------------------DVIDLMKTGHKNRAVGSTALNDR-S--SRSHSCLT---------------------------------------------------V--HV-QG----------------------R-------D--------------------------------------------L--T-----S------------------------------------------------------------------------------------------------------------------------------------------------------G-------A----------V--LR------GC--MHLVDLAGSER-V-----DK-S----E--VT------GD-R--L---KEAQHINR------------SLSALGD---------VI-------ASL----------------------------------------------------------------------------A---------------------------------------------------------------------H--------------K---------------------N----P------------H-VPYRNSKLTQLLQDSLG-G--Q-AKTLMFV-HISPEADAV--GETISTLK-FAERVATVELGAARVN---

AT_3G10180                     -MERIHVSVRARPL----SSE----------------------------DA---KT-----------------------------------------------------S---------------------------------------------PWKI------SSD-------------------------------------------------------------------------------------------------------------------------------------------------------------------------------------------------------------------------------------------------------------------------------------------------------------------------------------------------------------------------------S-------I---------F------M-------------------------------------------------P-------N------------H-S-S--L--A------------------------------------------------------------------------FE-----------F-----DRIFRED-C-------------------------------------KTV--QVYEARTKEIV-SAAV----RGF------NGTVFAYGQTNSGKTHTMRGS----------------P----------------I-----E-------------P---------------------------------------------------------------------------------------------------------------------------------------------------------------G--V----I----PLAVHDL------------------------------F-----D----T-----------------------------I--------Y---------------------------------------------------------------------------------------------------------------------------------------------------------------------Q---D-A--------------------------S------------R------E---------FL--------------LRMSYLEI-YNED-----------INDLL------------------------------------------------A----------------------------------------------------------------------------------------P-------------------------------------------------------------------------E-------------------------------------------H-------------------------------------R--------------------------K------LQ-----------IHE----------------------------NL-E--------------------------------------K-G-IFVAGLREEIVASPQQVLEMMEFGESHRHIGETNMNLY-S--SRSHTIFR---------------------------------------------------M--II-ES----------------------R-------Q--------------------------------------------K--MQDEGVG-NSCD---------------------------------------------------------------------------------------------------------------------------------------------------------A----------V--RV------SV--LNLVDLAGSER-A-----AK-T----G--AE------GV-R--L---KEGSHINK------------SLMTLGT---------VI-------KKL----------------------------------------------------------------------------S---------------------------------------------------------------------E------------GVET--------------------QG---G------------H-VPYRDSKLTRILQPALG-G--N-ANTAIIC-NITLAPIHA--DETKSSLQ-FASRALRVTNCAHVNE---

AT_3G10310                     -KGNIRVYCRVRPI----FNS---------------------------------EM-----------------------------------------------------D-GVI-----------------------------------DYIGKD--------------------------------------------------------G-------------------------------------------SL---------------------------------------------------------F--------VL-------------------------------------------------------------------------------------------------------------------------------------------------------------------------------------------------------------------DP-----S---------K------P-------------------------------------------------Y-------K------------D-A-R--K--T------------------------------------------------------------------------FQ-----------F-----NQVFGPT-A-------------------------------------TQD--DVF-RETQPLI-RSVM----DGY------NVCIFAYGQTGSGKTYTMSGP----------------P----------------G-----R-------------S----------------------------------------------------A------------------------------------------------------------------------------T-------E--M----------------G--I----N----YLALSDL------------------------------F-----L----I-----------------------------Y---------------------------------------------------------------------------------------------------------------------------------------------------------------------------------------------------------------------------------------------------------------------------------------------------------------------------------------------------------------------------------------------------------------------------------------------------------------------------------------------------------------------------------------------------------------------------------------------------------------------------------IR-----------TC-----------------------------------------------------------------S--SDDD-G-LSLPDATMHSVNSTKDVLQLMEAGEVNRAVSSTSMNNR-S--SRSHSIFM---------------------------------------------------V--HV-RG----------------------K-------D-----------------------------------------------T-----S------------------------------------------------------------------------------------------------------------------------------------------------------G-------G----------T--LR------SC--LHLVDLAGSER-V-----DK-S----E--VT------GD-R--L---KEAQYINK------------SLSCLGD---------VI-------SAL----------------------------------------------------------------------------A---------------------------------------------------------------------Q--------------K---------------------N----S------------H-IPYRNSKLTLLLQDSLG-G--Q-AKTLMFA-HLSPEEDSF--GETISTLK-FAQRVSTVELGAARAH---

AT_3G12020                     -KENVTVTVRFRPL----SPR----------------------------EI---RQ-----------------------------------------------------G-E-----------------------------------------EVAWYA------DG---------------------------------------------------------------------------------------------------------------------------------------------------------------------------------------------------------------------------------------------------------------------------------------------------------------------------------------E-----------------------------------T----I-------V---------R------N-------------------------------------------------E-------H------------N-P-T--I--A------------------------------------------------------------------------YA-----------Y-----DRVFGPT-T-------------------------------------TTR--NVYDIAAHHVV-NGAM----EGI------NGTIFAYGVTSSGKTHTMHGD----------------Q----------------R-----S-------------P---------------------------------------------------------------------------------------------------------------------------------------------------------------G--I----I----PLAVKDA------------------------------F-----S----I-----------------------------I--------Q---------------------------------------------------------------------------------------------------------------------------------------------------------------------E---T-P--------------------------N------------R------E---------FL--------------LRISYMEI-YNEV-----------VNDLL------------------------------------------------N----------------------------------------------------------------------------------------P-------------------------------------------------------------------------A-------------------------------------------G-------------------------------------H--------------------------N------LR-----------IRE----------------------------DK-Q----------------------------------------G-TFVEGIKEEVVLSPAHALSLIAAGEEQRHVGSTNFNLL-S--SRSHTIFT---------------------------------------------------L--TI-ES----------------------S-------P--------------------------------------------L--G-----DKSKGE---------------------------------------------------------------------------------------------------------------------------------------------------------A----------V--HL------SQ--LNLVDLAGSE--S-----SK-V----E--TS------GV-R--R---KEGSYINK------------SLLTLGT---------VI-------SKL----------------------------------------------------------------------------T---------------------------------------------------------------------D--------------V---------------------RA---S------------H-VPYRDSKLTRILQSSLS-G--H-DRVSLIC-TVTPASSSS--EETHNTLK-FAHRAKHIEIQAEQNK---

AT_3G16060                     -VAKIKVVVRKRPL----NKK----------------------------ES---TK-----------------------------------------------------N-E-----------------------------------------ED--------------------------------------------------------I-------------------------------------------VD---------------------------------------------------------T--------H-----------------------------------------------------------------------------------------------------------A----------NCLT--V--------HET-----------------K-------------L--K-------V----------------------------------------D---------L------T-------------------------------------------------A-------Y------------V-E-K--H--E------------------------------------------------------------------------FV-----------F-----DAVLDEE-V-------------------------------------SND--EVYRETVEPVV-PLIF----QRI------KATCFAYGQTGSGKTYTMKPL----------------P----------------L-----K-------------A---------------------------------------------------------------------------------------------------------------------------------------------------------------S--R----D----ILRLMH-------------------------------H-----T----Y-----------------------------R--------N-------------------------------------------------------------------------------------------------------------------------------------------------------------------------Q--------------------------------------------------------G-FQ--------------LFVSFFEI-YGGK-----------LYDLL------------------------------------------------S------------------------------------------------------------------------------------------------------------------------------------------------------------------E-------------------------------------------R-------------------------------------K--------------------------K------LC-----------MRE----------------------------DG-K--------------------------------------Q-Q-VCIVGLQEYRVSDTDAIMELIERGSATRSTGTTGANEE-S--SRSHAILQ---------------------------------------------------L--AI-K-----------------------------------------------------------------------------------------------------K----------------------S----V------E-----------------------------------G-----N---Q------------------------------------SK-----------P-----------P----------R--LV------GK--LSFIDLAGSER-G-----ADTT----D--ND------KQ-T--R---LEGAEINK------------SLLALKE---------CI-------RALD-------------------------------------------------------------------------ND----------------------------------------------------------------------------------------------------------------------Q---G--H-IPFRGSKLTEVLRDSFM-G--N-SRTVMIS-CISPSSGSC--EHTLNTLR-YADRVKSLSKGNAS-----

AT_3G16630                     -VAKIKVVVRKRPL----NKK----------------------------ET---AK-----------------------------------------------------K-E-----------------------------------------ED--------------------------------------------------------V-------------------------------------------VT---------------------------------------------------------V--------S-----------------------------------------------------------------------------------------------D----------------------NSLT--V--------HEP-----------------R-------------V--K-------V----------------------------------------D---------L------T-------------------------------------------------A-------Y------------V-E-K--H--E------------------------------------------------------------------------FC-----------F-----DAVLDED-V-------------------------------------SND--EVYRATIEPII-PIIF----QRT------KATCFAYGQTGSGKTFTMKPL----------------P----------------I-----R-------------A---------------------------------------------------------------------------------------------------------------------------------------------------------------V--E----D----LMRLLRQ------------------------------P-----V----Y-----------------------------S--------N-------------------------------------------------------------------------------------------------------------------------------------------------------------------------Q--------------------------------------------------------R-FK--------------LWLSYFEI-YGGK-----------LFDLL------------------------------------------------S------------------------------------------------------------------------------------------------------------------------------------------------------------------E-------------------------------------------R-------------------------------------K--------------------------K------LC-----------MRE----------------------------DG-R--------------------------------------Q-Q-VCIVGLQEYEVSDVQIVKDFIEKGNAERSTGSTGANEE-S--SRSHAILQ---------------------------------------------------L--VV-K-----------------------------------------------------------------------------------------------------K----------------------H----V------E-----------------------------------V-----K---D------------------------------------TRR--RNNDSNELP-----------G----------K--VV------GK--ISFIDLAGSER-G-----ADTT----D--ND------RQ-T--R---IEGAEINK------------SLLALKE---------CI-------RALD-------------------------------------------------------------------------ND----------------------------------------------------------------------------------------------------------------------Q---L--H-IPFRGSKLTEVLRDSFV-G--N-SRTVMIS-CISPNAGSC--EHTLNTLR-YADRVKSLSKSGNS-----

AT_3G17360                     -DHNVQVLIRLRPL----GTM----------------------------ER---AN-----------------------------------------------------Q-G---------------------------------------------------------------------------------------------------------------------------------------------------------------------------------------------------------------------Y----------------------------------------------------------------------------------------------------------------------------------------------------------------------------------------------------------------------------------------------------------------------------------------------------G------------H-P-E--A--R------------------------------------------------------------------------FT-----------F-----DHVASET-I-------------------------------------SQE--KLFRVAGLPMV-ENCL----SGY------NSCVFAYGQTGSGKTYTMMGE----------------I----------------S-----E-------------AEG----------------SL-------------------------------GE------------------------------------------------------------------------------D-------C-------------------G--V----T----ARIFEYL------------------------------FSRIKME----E-----------------------------E--------E---------------------------------------------------------------------------------------------------------------------------------------------------------------------R---R-D--------E-----------------N------------L------K---------FS--------------CKCSFLEI-YNEQ-----------ITDLL------------------------------------------------E----------------------------------------------------------------------------------------P-------------------------------------------------------------------------S-------------------------------------------S-------------------------------------T--------------------------N------LQ-----------LRE----------------------------DL-G--------------------------------------K-G-VYVENLVEHNVRTVSDVLKLLLQGATNRKIAATRMNSE-S--SRSHSVFT---------------------------------------------------C--TI-ES----------------------L----------------------------------------------------W--E-----K--------------------------------------------------------------------------------------------------------------------------------------D-----------SL--T-------R----------S--RF------AR--LNLVDLAGSER-Q-----KS-S----G--AE------GD-R--L---KEAANINK------------SLSTLGL---------VI-------MSLVD-----------------------------------------------L----AH---------------------------------------------------------------------------------------------------------G---------------------KH---R------------H-VPYRDSRLTFLLQDSLG-G--N-SKTMIIA-NVSPSLCST--NETLSTLK-FAQRAKLIQNNAKVNE---

AT_3G19050                     ---DHNILIRVRPL----NSM----------------------------ER---SI-----------------------------------------------------N-G---------------------------------------------------------------------------------------------------------------------------------------------------------------------------------------------------------------------YN------------------------R-----C-------------------LKQ--------------------------------------E---------------------------S-S--------Q-----------------------------------------------------------------------------C-------V---------A------W-------------------------------------------------I-------G------------P-P-E--T--R------------------------------------------------------------------------FQ-----------F-----DHVACET-I-------------------------------------DQE--TLFRVAGLPMV-ENCL----SGY------NSCIFAYGQTGSGKTYTMLGE----------------V----------------G-----D-------------LEF----------------KP-------------------------------SP------------------------------------------------------------------------------N-------R-------------------G--M----M----PRIFEFL------------------------------FARIQAE----E-----------------------------E--------S---------------------------------------------------------------------------------------------------------------------------------------------------------------------R---R-D--------E-----------------R------------L------K---------YN--------------CKCSFLEI-YNEQ-----------ITDLL------------------------------------------------E----------------------------------------------------------------------------------------P-------------------------------------------------------------------------S-------------------------------------------S-------------------------------------T--------------------------N------L--------------Q----------------------------DI-K--------------------------------------S-G-VYVENLTECEVQSVQDILGLITQGSLNRRVGATNMNRE-S--SRSHSVFT---------------------------------------------------C--VI-ES----------------------R----------------------------------------------------W--E-----K--------------------------------------------------------------------------------------------------------------------------------------D-----------ST--A-------N----------M--RF------AR--LNLVDLAGSER-Q-----KT-S----G--AE------GD-R--L---KEAASINK------------SLSTLGH---------VI-------MVLVD-----------------------------------------------V----AN---------------------------------------------------------------------------------------------------------G---------------------KP---R------------H-IPYRDSRLTFLLQDSLG-G--N-SKTMIIA-NASPSVSCA--AETLNTLK-FAQRAKLIQNNAVVNE---

AT_3G20150                     -NPHVKVVVRIKPT----KEY----------------------------CW---K------------------------------------------------------------------------------------------------------------------------------------------------------------------------------------------------------------------------------------------------------------------------------------------------------------------------------------V--------------------------------------K---------------------------K----------------------------------------------------------------------------VSK---V-------------S---------Y------S-------------------------------------------------V-------R----------------D--R--H------------------------------------------------------------------------FT-----------F-----DSVLDSN-L-------------------------------------NQD--DVFQQIGVPLV-RDAL----SGY------NTSVLSYGQNGSGKTYTMWGP----------------A----------------G-----S-------------MLE----------------DP-----------------------------SPKG------------------------------------------------------------------------------E-------Q-------------------G--L----A----PRIFQML------------------------------FSEIQRE----K-----------------------------I--------K---------------------------------------------------------------------------------------------------------------------------------------------------------------------S---G-G--------K-----------------E------------V------N---------YQ--------------CRCSFLEI-YNGQ-----------ISDLI------------------------------------------------D----------------------------------------------------------------------------------------Q-------------------------------------------------------------------------T-------------------------------------------Q-------------------------------------R--------------------------N------LK-----------IKD----------------------------DA-K--------------------------------------N-G-IYVENLTEEYVDSYEDVAQILMKGLSSRKVGATSTSFQ-S--SRSHVILS---------------------------------------------------F--IV-ES----------------------W----------------------------------------------------N--K-----G---------------A----------------------S-----------------------------------------------------------------------------------------------SR----------CF--N-------T----------T--RT------SR--INLVDLAGAGT-N-----ER------D--AT------KH-C--V---EEEKFLKK------------SLSELGH---------VV-------NSLAE-----------------------------------------------NV---HP---------------------------------------------------------------------------------------------------------G---------------------IS---D------------R-SLHKTSCLTHLLQESLG-G--N-SKLTILC-NIFPSDKDT--KRTMSTLR-FGERAKAMGNKPMINE---

AT_3G23670                     -DSGVKVIVRMKPP----SKG----------------------------EE------------------------------------------------------------------------------------------------------------------------------------------------------------------------------------------------------------------------------------------------------------------------------------------------------------EE----M-------------------I-V--------------------------------------K---------------------------K----------------------------------------------------------------------------ISN---D-------------A---------L------T-------------------------------------------------I-------N----------------E--Q--T------------------------------------------------------------------------FT-----------F-----DSIADPE-S-------------------------------------TQD--EIFQLVGAPLV-ENCL----AGF------NSSVFAYGQTGSGKTYTMWGP----------------A----------------N-----G-------------LLE----------------EH-----------------------------LSGD------------------------------------------------------------------------------Q-------R-------------------G--L----T----PRVFELL------------------------------FARLSEE----Q-----------------------------A--------K---------------------------------------------------------------------------------------------------------------------------------------------------------------------H---A-E--------R-----------------Q------------L------K---------YQ--------------CRCSFLEI-YNEQ-----------ITDLL------------------------------------------------D----------------------------------------------------------------------------------------P-------------------------------------------------------------------------S-------------------------------------------L-------------------------------------K--------------------------N------LM-----------IRE----------------------------DV-K--------------------------------------S-G-VYVENLTEEYVKNLKDLSKLLVKGLANRRTGATSVNAE-S--SRSHCVFT---------------------------------------------------C--VV-ES----------------------H----------------------------------------------------C--K-----S---------------V----------------------A-----------------------------------------------------------------------------------------------D-----------GL--S-------S----------F--KT------SR--INLVDLAGSER-Q-----KL-T----G--AA------GD-R--L---KEAGNINR------------SLSQLGN---------LI-------NILAE-----------------------------------------------IS---QT---------------------------------------------------------------------------------------------------------G---------------------KQ---R------------H-IPYRDSRLTFLLQESLG-G--N-AKLAMVC-AVSPSQSCR--SETFSTLR-FAQRAKAIQNKAIVNE---

AT_3G43210                     -EEKILVTVRMRPL----NWR----------------------------EH---AK-----------------------------------------------------Y-D-----------------------------------------LIAWEC------PDDE-------------------------------------------------------------------------------------------------------------------------------------------------------------------------------------------------------------------------------------------------------------------------------------------------------------------------------------T-----------------------------------I----V-F---K-N---------P------N-------------------------------------------------P-------D------------K-A-P--T--K------------------------------------------------------------------------YS-----------F-----DKVFEPT-C-------------------------------------ATQ--EVYEGGSRDVA-LSAL----AGT------NATIFAYGQTSSGKTFTMRGV----------------T----------------E-----S--------------------------------------------------------------------------------------------------------------------------------------------------------------------------------------------VVKDI------------------------------Y-----E----H-----------------------------I--------R---------------------------------------------------------------------------------------------------------------------------------------------------------------------K---T-Q--------------------------E------------R------S---------FV--------------LKVSALEI-YNET-----------VVDLL------------------------------------------------N----------------------------------------------------------------------------------------R-------------------------------------------------------------------------D-------------------------------------------T-------------------------------------G--------------------------P------LR-----------LLD----------------------------DP-E--------------------------------------K-G-TIVENLVEEVVESRQHLQHLISICEDQRQVGETALNDK-S--SRSHQIIR---------------------------------------------------L--TI-HS----------------------S-------L--------------------------------------------R--E-----IAGCVQ-------------------------------------------------------------------------------------------------------------------------------------------------S---------------------FM------AT--LNLVDLAGSER-A-----FQ-T----N--AD------GL-R--L---KEGSHINR------------SLLTLTT---------VI-------RKL----------------------------------------------------------------------------S---------------------------------------------------------------------S------------G-R---------------------KR---D------------H-VPYRDSKLTRILQNSLG-G--N-ARTAIIC-TISPALSHV--EQTKKTLS-FAMSAKEVTNCAKVNM---

AT_3G44050                     -DHNVQVIIRTRPL----SSS----------------------------EI---SV-----------------------------------------------------Q-G---------------------------------------------------------------------------------------------------------------------------------------------------------------------------------------------------------------------NN------------------------K-----C-------------------VRQ--------------------------------------D---------------------------N-G--------Q-----------------------------------------------------------------------------A-------I---------T------W-------------------------------------------------I-------G------------N-P-E--S--R------------------------------------------------------------------------FT-----------F-----DLVADEN-V-------------------------------------SQE--QMFKVAGVPMV-ENVV----AGY------NSCMFAYGQTGSGKTHTMLGD----------------I----------------E-----G-------------GTR----------------RH-------------------------------SV------------------------------------------------------------------------------N-------C-------------------G--M----T----PRVFEYL------------------------------FSRIQKE----K-----------------------------E--------V---------------------------------------------------------------------------------------------------------------------------------------------------------------------R---K-E--------E-----------------K------------L------H---------FT--------------CRCSFLEI-YNEQ-----------ILDLL------------------------------------------------D----------------------------------------------------------------------------------------P-------------------------------------------------------------------------S-------------------------------------------S-------------------------------------Y--------------------------N------LQ-----------LRE----------------------------DH-K--------------------------------------K-G-IHVENLKEIEVSSARDVIQQLMQGAANRKVAATNMNRA-S--SRSHSVFT---------------------------------------------------C--II-ES----------------------K----------------------------------------------------W--V-----S--------------------------------------------------------------------------------------------------------------------------------------Q-----------GV--T-------H----------H--RF------AR--LNLVDLAGSER-Q-----KS-S----G--AE------GE-R--L---KEATNINK------------SLSTLGL---------VI-------MNLVS-----------------------------------------------V----SN---------------------------------------------------------------------------------------------------------G---------------------KS---V------------H-VPYRDSKLTFLLQDSLG-G--N-SKTIIIA-NISPSSSCS--LETLSTLK-FAQRAKLIKNNAIVNE---

AT_3G44730                     -KGTIRVYCRVRPF----FQE----------------------------QK---DM-----------------------------------------------------Q-STV-----------------------------------DYIGEN--------------------------------------------------------G-------------------------------------------NI---------------------------------------------------------I--------IN-------------------------------------------------------------------------------------------------------------------------------------------------------------------------------------------------------------------NP-----F---------K------Q-------------------------------------------------E-------K------------D-A-R--K--I------------------------------------------------------------------------FS-----------F-----NKVFGQT-V-------------------------------------SQE--QIY-IDTQPVI-RSVL----DGF------NVCIFAYGQTGSGKTYTMSGP----------------D----------------L-----M-------------T----------------------------------------------------E------------------------------------------------------------------------------T-------T--W----------------G--V----N----YRALRDL------------------------------F-----Q----L-----------------------------S--------N---------------------------------------------------------------------------------------------------------------------------------------------------------------------A---RTH--------V-VT--------------------------------------------YE--------------IGVQMIEI-YNEQ-----------VRDLL---VS-------------------------------------------D----------------------------------------------------------------------------------------G-------------------------------------------------------------------------S-------------------------------------------S-------------------------------------R--------------------------R------LD-----------IRN----------------------------NS-QLNGLNVPDANLIPVSNTR---------------------------------------DVLDLMRIGQKNRAVGATALNER-S--SRSHSVLT---------------------------------------------------V--HV-QG----------------------K-------E--------------------------------------------L--A-----S------------------------------------------------------------------------------------------------------------------------------------------------------G-------S----------I--LR------GC--LHLVDLAGSER-V-----EK-S----E--AV------GE-R--L---KEAQHINK------------SLSALGD---------VI-------YAL----------------------------------------------------------------------------A---------------------------------------------------------------------Q--------------K---------------------S----S------------H-VPYRNSKLTQVLQDSLG-G--Q-AKTLMFV-HINPEVNAV--GETISTLK-FAQRVASIELGAARSN---

AT_3G45850                     -GVNVQVILRCRPL----SED----------------------------EA---RI-----------------------------------------------------H-T-----------------------------------------PV--------------------------------------------------------V-------------------------------------------IS---------------------------------------------------------C--------NENR------------------------R-----E-------------------V---------------------------------------------------------------------------------------------------A-------------A--------------------------------------T----Q-------S---------I------A-------------------------------------------------G-------K------------H-I-D--R--H------------------------------------------------------------------------FA-----------F-----DKVFGPA-S-------------------------------------QQK--DLYDQAICPIV-FEVL----EGY------NCTIFAYGQTGTGKTYTMEGG----------------A----------------R-----K------------------------------------------------------------------K------------------------------------------------------------------------------N-------------GE-------FPSDAG--V----I----PRAVKQI------------------------------F-----D----I-----------------------------L--------E---------------------------------------------------------------------------------------------------------------------------------------------------------------------A-----Q--------G-AE--------------------------------------------YS--------------MKVTFLEL-YNEE-----------ISDLL---AP--E-ETIK---F----------VD-------------------E----------------------------------------------------------------------------------------K-------------------------------------------------------------------------S-------------------------------------------K-------------------------------------K--------------------------S------IA-----------LME----------------------------DG-K--------------------------------------G-S-VFVRGLEEEIVSTANEIYKILEKGSAKRRTAETLLNKQ-S--SRSHSIFS---------------------------------------------------I--TI-HI----------------------K----------------------------------------------------E--N------------------------------------------------------------------------------------------------------T------------------------------------PE-----------GE--E-------M----------I--KC------GK--LNLVDLAGSEN-I-----SR-S----G--AR------EG-R--A---REAGEINK------------SLLTLGR---------VI-------NAL----------------------------------------------------------------------------V---------------------------------------------------------------------E--------------H---------------------S----G------------H-IPYRDSKLTRLLRESLG-G--K-TKTCVIA-TISPSIHCL--EETLSTLD-YAHRAKNIKNKPEINQ---

AT_3G49650                     -TTTLTVAVKCRPL----MEK----------------------------ER---G--------------------------------------------------------------------------------------------------RD--------------------------------------------------------I-------------------------------------------VR---------------------------------------------------------V--------NNSK------------------------E-----V-------------------VVL--------------------------------------D---------------------------P-D--------------------------------------------------------------------------L--SKDYL----D-------R---------I------Q-------------------------------------------------N-------R------------T-K-E--K--K------------------------------------------------------------------------YC-----------F-----DHAFGPE-S-------------------------------------TNK--NVY-RSMSSVI-SSVV----HGL------NATVFAYGSTGSGKTYTMVGT----------------R----------------S-----D-------------P---------------------------------------------------------------------------------------------------------------------------------------------------------------G--L----M----VLSLNTI------------------------------F-----D----M-----------------------------I--------K---------------------------------------------------------------------------------------------------------------------------------------------------------------------S---D-K--------------------------S------------S------D-------E-FE--------------VTCSYLEV-YNEV-----------IYDLL------------------------------------------------E----------------------------------------------------------------------------------------K-------------------------------------------------------------------------S-------------------------------------------S-------------------------------------G--------------------------H------LE-----------LRE----------------------------DP-E--------------------------------------Q-G-IVVAGLRSIKVHSADRILELLNLGNSRRKTESTEMNGT-S--SRSHAVLE---------------------------------------------------I--AV-K-----------------------------------------------------------------------------------------------------R----------------------R----Q------K-----------------------------------N-----Q---N-------------------------------------------------------------Q----------V--MR------GK--LALVDLAGSER-A-----AE-T----N--NG------GQ-K--L---RDGANINR------------SLLALAN---------CI-------NALGK-----------------------------------------------------Q------------------H-----------------------------------------------------------------------------------------------------------------KK---GL---A--Y-VPYRNSKLTRILKDGLS-G--N-SQTVMVA-TISPADSQY--HHTVNTLK-YADRAKEIKTHIQKNI---

AT_3G50240                     -SCCVKVAVNVRPL----IGD----------------------------EV---TQ-----------------------------------------------------G-C-----------------------------------------RE--------------------------------------------------------C-------------------------------------------VS---------------------------------------------------------V--------SP-------------------------------------------------------------------------------------------------------------------------------------------------------------------------------------------------------------------VT-----P---------Q------V-------------------------------------------------Q-------M------------G-T-H--P---------------------------------------------------------------------------FTF----------D-----HVYGSNG-S-------------------------------------PSS--LMFEECVAPLV-DGLF----HGY------NATVLAYGQTGSGKTYTMGTGI---K-----------D----------------G-----T------------------------------------------------------------------K--------------------------------------------------------------------------------------N-------------------G--L----I----PQVMSAL------------------------------F-----N----K-----------------------------I--------D---------------------------------------------------------------------------------------------------------------------------------------------------------------------S---VKH--------Q-MG--------------------------------------------FQ--------------LHVSFIEI-LKEE-----------VLDLL---DS-------------------------------------------SVPFNRL-A--N-GTPG---------K-----------------------------------------------VV-------------L-------------------------------------------------------------------------S-------------------------------------------K-------------------------------------S--------------------------P------VQ-----------IRE----------------------------SP-N--------------------------------------G-V-ITLSGATEVPIATKEEMASCLEQGSLTRATGSTNMNNE-S--SRSHAIFT---------------------------------------------------I--TL-EQ----------------------M----------------------------------------------------R--K-----I---------------S----------------------SI---SVVK----------------------------------------------DTVD------------------------------------ED-----------MG--E-------E----------Y--CC------AK--LHLVDLAGSER-A-----KR-T----G--SG------GV-R--L---KEGIHINR------------GLLALGN---------VI-------SALGD-----------------------------------------------------E------------------K-----------------------------------------------------------------------------------------------------------------RRK-E-G---A--H-VPYRDSKLTRLLQDSLG-G--N-SKTVMIA-CISPADINA--EETLNTLK-YANRARNIQNKPVANK---

AT_3G51150                     -EEKIFVSVRLRPL----NVR----------------------------ER---AR-----------------------------------------------------N-D-----------------------------------------VADWEC------INDE-------------------------------------------------------------------------------------------------------------------------------------------------------------------------------------------------------------------------------------------------------------------------------------------------------------------------------------T-----------------------------------V----I-Y---R-S-------HLS------I-------------------------------------------------S-------E------------RSMYP--T--A------------------------------------------------------------------------YT-----------F-----DRVFGPE-C-------------------------------------STR--EVYDQGAKEVA-LSVV----SGV------HASVFAYGQTSSGKTYTMIGI----------------T----------------D-----Y--------------------------------------------------------------------------------------------------------------------------------------------------------------------------------------------ALADI------------------------------Y-----D----Y-----------------------------I--------E---------------------------------------------------------------------------------------------------------------------------------------------------------------------K---H-N--------------------------E------------R------E---------FI--------------LKFSAMEI-YNES-----------VRDLL------------------------------------------------S----------------------------------------------------------------------------------------T-------------------------------------------------------------------------D-------------------------------------------I-------------------------------------S--------------------------P------LR-----------VLD----------------------------DP-E--------------------------------------K-G-TVVEKLTEETLRDWNHFKELLSICIAQRQIGETALNEV-S--SRSHQILR---------------------------------------------------L--TV-ES----------------------T-------A--------------------------------------------R--E-----YLAKDK-------------------------------------------------------------------------------------------------------------------------------------------------F-------S----------T--LT------AT--VNFIDLAGSER-A-----SQ-S----L--SA------GT-R--L---KEGGHINR------------SLLTLGT---------VI-------RKL----------------------------------------------------------------------------S---------------------------------------------------------------------K--------------G---------------------KN---G------------H-IPFRDSKLTRILQTSLG-G--N-ARTSIIC-TLSPARVHV--EQSRNTLL-FASCAKEVTTNAQVNV---

AT_3G54870                     P-GRVRVSVRVRPR----NGE----------------------------EL---IS-----------------------------------------------------D-A-----------------------------------------DFA----------------------------------------------------------------------------------------------------D---------------------------------------------------------L--------VELQ------------------------P-----E-------------------I---------------------------------------------------------------------------------------------------K-------------R--------------------------------------L----K-------L---------R------K-------------------------------------------------N-------N------------W-N-S--E--S------------------------------------------------------------------------YK-----------F-----DEVFTDT-A-------------------------------------SQK--RVYEGVAKPVV-EGVL----SGY------NGTIMAYGQTGTGKTYTVGKIG---------------K----DD----------A-----A-------------E----------------------------------------------------R------------------------------------------------------------------------------G-----------------------------------------IMVRAL------------------------------E-----D----I-----------------------------L--------L---------------------------------------------------------------------------------------------------------------------------------------------------------------------N---A-S--------------------------S------------A------S---------IS--------------VEISYLQL-YMET-----------IQDLL------------------------------------------------A----------------------------------------------------------------------------------------P-------------------------------------------------------------E-----------K-------------------------------------------N-------------------------------------N--------------------------I------SI-----------NED----------------------------AK-T--------------------------------------G-E-VSVPGATVVNIQDLDHFLQVLQVGETNRHAANTKMNTE-S--SRSHAILT---------------------------------------------------V--YV-RRAMNEKTE---------AKPESLG-------D--------------------------------------------K--A-----I------------------------------------------------------------------------------------------------------------------------------------------------------P-------R----------V--RK------SK--LLIVDLAGSER-I-----NK-S----G--TD------GH-M--I---EEAKFINL------------SLTSLGK---------CI-------NAL----------------------------------------------------------------------------A---------------------------------------------------------------------E--------------G---------------------S----S------------H-IPTRDSKLTRLLRDSFG-G--S-ARTSLII-TIGPSARYH--AETTSTIM-FGQRAMKIVNMVKLKE---

AT_3G63480                     -MSNVTVCARFRPR----SSK----------------------------EM---RD-----------------------------------------------------P-SR----------------------------------------DG------------------------------------------------------------------------------------------------------------------------------------------------------------------------------------------------------------------------------VCA--------------------------------------R---------------------------P-I--------D-----------------------------------------------------------------------------A-E---T-F-------VFQ------D-------------------------------------------------D-------K------------E-D-E--F--T------------------------------------------------------------------------FS-----------L-----DRVFYED-S-------------------------------------TQA--AVYEFLALPIM-RDAV----NGI------NGTIITYGQTGAGKTYSMEGPG---------------I----QD----------C-----D-------------E----------------------------------------------------H------------------------------------------------------------------------------N-------K-------------------G--L----L----PRVVHGM------------------------------F-----E----Q-----------------------------I--------S---------------------------------------------------------------------------------------------------------------------------------------------------------------------S---S-N--------D-----------------I------------A------R---------YT--------------VKLSMVEI-YMEK-----------VRDLL------------------------------------------------D----------------------------------------------------------------------------------------L-------------------------------------------------------------------------S-------------------------------------------K-------------------------------------A--------------------------N------IQ-----------IKE----------------------------NK-T--------------------------------------Q-G-ILLSGVTEVPVSDSVEALQHLCTGLANRAVGETQMNMS-S--SRSHCAYL---------------------------------------------------F--TI-QQ----------------------D-------S--------------------------------------------V--K-----D------------------------------------------------------------------------------------------------------------------------------------------------------K-------R----------V--KT------GK--LILVDLAGSEK-A-----DK-T----G--AE------GR-V--L---EEAKTINK------------SLSALGN---------VI-------NAL----------------------------------------------------------------------------T---------------------------------------------------------------------S--------------G---------------------PS---S---K-G---N--H-IPYRDSKLTRILQDALG-G--N-SRMALLC-CCSPSTLNA--SETLSTLR-FGMRAKHIKASPRASE---

AT_4G05190                     -KGNIRVFCRVRPL----LPD----------------------------DG---GR-----------------------------------------------------Q-------------------------------------------------------------------------------------------------------------------------------------------------------------------------------------------------------------------------------------------------EA----S-------------------V-I--------------------------------------A---------------------------Y----------------------------------------------------------------------------P--TSTESLGRGI-------D---------V------V-------------------------------------------------Q-------S------------G-N-K--H--P------------------------------------------------------------------------FT-----------F-----DKVFDHG-A-------------------------------------SQE--EVF-FEISQLV-QSAL----DGY------KVCIFAYGQTGSGKTYTMMGR----------------P----------------E-----T-------------P----------------------------------------------------E------------------------------------------------------------------------------Q-------K-------------------G--L----I----PRSLEQI------------------------------F-----K----T-----------------------------S--------Q---------------------------------------------------------------------------------------------------------------------------------------------------------------------S---LST--------Q-----------------G------------W------K---------YK--------------MQVSMLEI-YNES-----------IRDLL------------------------------------------------S----------------------------------------------------------------------------------------T-------------------------------------------------------------S------RTIAIE-----------SVRADSST------------------------S-------------------------------------G--------------------------R------QY-----------TI-----------------------------------------------------------------THD-VNG-N-THVSDLTIVDVCSIGQISSLLQQAAQSRSVGKTHMNEQ-S--SRSHFVFT---------------------------------------------------L--RI-SG----------------------V-------N--------------------------------------------E--S-----T------------------------------------------------------------------------------------------------------------------------------------------------------E-------Q----------Q--VQ------GV--LNLIDLAGSER-L-----SR-S----G--AT------GD-R--L---KETQAINK------------SLSALSD---------VI-------FAL----------------------------------------------------------------------------A---------------------------------------------------------------------K--------------K---------------------E----D------------H-VPFRNSKLTYLLQPCLG-G--D-SKTLMFV-NISPDPSST--GESLCSLR-FAARVNACEIGIPRRQ---

AT_4G14150                     -DSGVKVIVRMKPL----NKG----------------------------EE------------------------------------------------------------------------------------------------------------------------------------------------------------------------------------------------------------------------------------------------------------------------------------------------------------GD----M-------------------I-V--------------------------------------E---------------------------K----------------------------------------------------------------------------MSK---D-------------S---------L------T-------------------------------------------------V-------S----------------G--Q--T------------------------------------------------------------------------FT-----------F-----DSIANPE-S-------------------------------------TQE--QMFQLVGAPLV-ENCL----SGF------NSSVFAYGQTGSGKTYTMWGP----------------A----------------N-----G-------------LLE----------------EH-----------------------------LCGD------------------------------------------------------------------------------Q-------R-------------------G--L----T----PRVFERL------------------------------FARIKEE----Q-----------------------------V--------K---------------------------------------------------------------------------------------------------------------------------------------------------------------------H---A-E--------R-----------------Q------------L------N---------YQ--------------CRCSLLEI-YNEQ-----------ITDLL------------------------------------------------D----------------------------------------------------------------------------------------P-------------------------------------------------------------------------S-------------------------------------------Q-------------------------------------K--------------------------N------LM-----------IRE----------------------------DV-K--------------------------------------S-G-VYVENLTEEYVKNLTDVSQLLIKGLGNRRTGATSVNTE-S--SRSHCVFT---------------------------------------------------C--VV-ES----------------------R----------------------------------------------------C--K-----N---------------V----------------------A-----------------------------------------------------------------------------------------------D-----------GL--S-------S----------F--KT------SR--INLVDLAGSER-Q-----KS-T----G--AA------GE-R--L---KEAGNINR------------SLSQLGN---------LI-------NILAE-----------------------------------------------IS---QT---------------------------------------------------------------------------------------------------------G---------------------KP---R------------H-IPYRDSRLTFLLQESLG-G--N-AKLAMVC-AVSPSQSCR--SETFSTLR-FAQRAKAIQNKAVVNE---

AT_4G14330                     -EHPVEVIGRIRDY----PDR----------------------------KE---KS-----------------------------------------------------P-S-----------------------------------------IL--------------------------------------------------------Q-------------------------------------------VN---------------------------------------------------------T--------DNQT------------------------V-----R-------------------V---------------------------------------------------------------------------------------------------R-------------A--------------------------------------D----V-------G-----------------------------------------------------------------------------------------Y-R--D---------------------------------------------------------------------------FTL----------D-----GVSFSEQ-E-------------------------------------GLE--EFYKKFIEERI-KGVK----VGN------KCTIMMYGPTGAGKSHTMFGC----------------G----------------K-----E-------------P---------------------------------------------------------------------------------------------------------------------------------------------------------------G--I----V----YRSLRDI------------------------------L----------------------------------------------------------G--------DS-------------------------------------DQ------------------------------------------------------------------------------------------------------------------------------------------------------------------DG----V-TF--------------VQVTVLEV-YNEE-----------IYDLL------------------------------------------------S----------------------------------------------------------------------------------------T-------------------------------------------------------------NS-----S----N-----------------------------------------NLG-------------------------------------IGWPK-GA-------------------ST------K-----------V-R----------------------------LE-V--------------------------------------M-G-KKAKNASFISGTEAGKISKEIVKVEKRRIVKSTLCNER-S--SRSHCIII---------------------------------------------------L--DV------------------------------------------------------------------------------------------------------------------------------------------------------------------------------------------------------------------------------------------------------P----------T--VG------GR--LMLVDMAGSEN-I-----DQAG----Q--TG------FE-A--K---MQTAKINQ------------GNIALKR---------VV-------ESIA-------------------------------------------------------------------------NG----------------------------------------------------------------------------------------------------------------------D---S--H-VPFRDSKLTMLLQDSFE-D--DKSKILMIL-CASPDPKEM--HKTLCTLE-YGAKAKCIVRGSHTPN---

AT_4G21270                     -KGNIRVFCRVRPL----LPD----------------------------DG---GR-----------------------------------------------------H-------------------------------------------------------------------------------------------------------------------------------------------------------------------------------------------------------------------------------------------------EA----T-------------------V-I--------------------------------------A---------------------------Y----------------------------------------------------------------------------P--TSTEAQGRGV-------D---------L------V-------------------------------------------------Q-------S------------G-N-K--H--P------------------------------------------------------------------------FT-----------F-----DKVFNHE-A-------------------------------------SQE--EVF-FEISQLV-QSAL----DGY------KVCIFAYGQTGSGKTYTMMGR----------------P----------------E-----A-------------P----------------------------------------------------D------------------------------------------------------------------------------Q-------K-------------------G--L----I----PRSLEQI------------------------------F-----Q----A-----------------------------S--------Q---------------------------------------------------------------------------------------------------------------------------------------------------------------------S---LGA--------Q-----------------G------------W------K---------YK--------------MQVSMLEI-YNET-----------IRDLL------------------------------------------------S----------------------------------------------------------------------------------------T-------------------------------------------------------------N------RTTSMDL-----------VRADSGT------------------------S-------------------------------------G--------------------------K------QY-----------TI-----------------------------------------------------------------THD-VNG-H-THVSDLTIFDVCSVGKISSLLQQAAQSRSVGKTQMNEQ-S--SRSHFVFT---------------------------------------------------M--RI-SG----------------------V-------N--------------------------------------------E--S-----T------------------------------------------------------------------------------------------------------------------------------------------------------E-------Q----------Q--VQ------GV--LNLIDLAGSER-L-----SK-S----G--AT------GD-R--L---KETQAINK------------SLSALSD---------VI-------FAL----------------------------------------------------------------------------A---------------------------------------------------------------------K--------------K---------------------E----D------------H-VPFRNSKLTYLLQPCLG-G--D-SKTLMFV-NISPDPTSA--GESLCSLR-FAARVNACEIGIPRRQ---

AT_4G24170                     -EEKILVSVRVRPL----NEK----------------------------EK---TR-----------------------------------------------------N-D-----------------------------------------RCDWEC------INDT-------------------------------------------------------------------------------------------------------------------------------------------------------------------------------------------------------------------------------------------------------------------------------------------------------------------------------------T-----------------------------------I----I-C---K-F-------H----------------------------------------------------------N-------L------------P-D-K--S--S------------------------------------------------------------------------YT-----------F-----DKVFGFE-C-------------------------------------PTK--QVYDDGAKEVA-LCVL----SGI------NSSIFAYGQTSSGKTYTMSGI----------------T----------------E-----F--------------------------------------------------------------------------------------------------------------------------------------------------------------------------------------------AMDDI------------------------------F-----A----Y-----------------------------I--------D---------------------------------------------------------------------------------------------------------------------------------------------------------------------K---H-K--------Q-----------------E------------R------K---------FT--------------LKFSAMEI-YNEA-----------VRDLL------------------------------------------------C----------------------------------------------------------------------------------------E-------------------------------------------------------------D-----------S-------------------------------------------S-------------------------------------T--------------------------P------LR-----------LLD----------------------------DP-E--------------------------------------R-G-TVVEKLREETLRDRSHLEELLSICETQRKIGETSLNEI-S--SRSHQILR---------------------------------------------------L--TI-ES----------------------S-------S--------------------------------------------Q--Q-----FSP-ES-------------------------------------------------------------------------------------------------------------------------------------------------S-------A----------T--LA------AS--VCFVDLAGSER-A-----SQ-T----L--SA------GS-R--L---KEGCHINR------------SLLTLGT---------VI-------RKL----------------------------------------------------------------------------S---------------------------------------------------------------------K--------------G---------------------KN---G------------H-IPYRDSKLTRILQNSLG-G--N-ARTAIIC-TMSPARSHL--EQSRNTLL-FATCAKEVTTNAQVNL---

AT_4G27180                     -KGNIRVFCRVRPL----LSG----------------------------EN---SS-----------------------------------------------------E-------------------------------------------------------------------------------------------------------------------------------------------------------------------------------------------------------------------------------------------------EA----K-------------------T-I--------------------------------------S---------------------------Y----------------------------------------------------------------------------P--TSLEALGRGI-------D---------L------L-------------------------------------------------Q-------N------------G-Q-S--H--C------------------------------------------------------------------------FT-----------F-----DKVFVPS-A-------------------------------------SQE--DVF-VEISQLV-QSAL----DGY------KVCIFAYGQTGSGKTYTMMGR----------------P----------------G-----N-------------P----------------------------------------------------D------------------------------------------------------------------------------E-------K-------------------G--L----I----PRCLEQI------------------------------F-----Q----T-----------------------------R--------Q---------------------------------------------------------------------------------------------------------------------------------------------------------------------S---LRS--------Q-----------------G------------W------K---------YE--------------LQVSMLEI-YNET-----------IRDLL------------------------------------------------S----------------------------------------------------------------------------------------T-------------------------------------------------------------N------K----E-----------AVRADNGV------------------------S-------------------------------------P--------------------------Q------KY-----------AI-----------------------------------------------------------------KHD-ASG-N-THVVELTVVDVRSSKQVSFLLDHAARNRSVGKTAMNEQ-S--SRSHFVFT---------------------------------------------------L--KI-SG----------------------F-------N--------------------------------------------E--S-----T------------------------------------------------------------------------------------------------------------------------------------------------------E-------Q----------Q--VQ------GV--LNLIDLAGSER-L-----SK-S----G--ST------GD-R--L---KETQAINK------------SLSSLGD---------VI-------FAL----------------------------------------------------------------------------A---------------------------------------------------------------------K--------------K---------------------E----D------------H-VPFRNSKLTYLLQPCLG-G--D-SKTLMFV-NITPEPSST--GESLCSLR-FAARVNACEIGTAHRH---

AT_4G38950                     -EEKILVLVRLRPL----NQK----------------------------EI---AA-----------------------------------------------------N-E-----------------------------------------AADWEC------INDT-------------------------------------------------------------------------------------------------------------------------------------------------------------------------------------------------------------------------------------------------------------------------------------------------------------------------------------T-----------------------------------I----L-Y---R-N---------T------L-------------------------------------------------R-------E------------GSNFP--S--A------------------------------------------------------------------------YS-----------F-----DKVYRGE-C-------------------------------------PTR--QVYEDGTKEIA-LSVV----KGI------NCSIFAYGQTSSGKTYTMTGI----------------T----------------E-----F--------------------------------------------------------------------------------------------------------------------------------------------------------------------------------------------AVADI------------------------------F-----D----Y-----------------------------I--------F---------------------------------------------------------------------------------------------------------------------------------------------------------------------Q---H-E--------------------------E------------R------A---------FS--------------VKFSAIEI-YNEA-----------IRDLL------------------------------------------------S----------------------------------------------------------------------------------------S-------------------------------------------------------------------------D-------------------------------------------G-------------------------------------T--------------------------S------LR-----------LRD----------------------------DP-E--------------------------------------K-G-TVVEKATEETLRDWNHLKELLSICEAQRKIGETSLNER-S--SRSHQMIR---------------------------------------------------L--TV-ES----------------------S-------A--------------------------------------------R--E-----FLGKEN-------------------------------------------------------------------------------------------------------------------------------------------------S-------T----------T--LM------AS--VNFIDLAGSER-A-----SQ-A----M--SA------GT-R--L---KEGCHINR------------SLLTLGT---------VI-------RKL----------------------------------------------------------------------------S---------------------------------------------------------------------K--------------G---------------------RQ---G------------H-INFRDSKLTRILQPCLG-G--N-ARTAIIC-TLSPARSHV--ELTKNTLL-FACCAKEVTTKARINV---

AT_4G39050                     -RDSISVTVRFRPL----SDR----------------------------EY---QR-----------------------------------------------------G-D-----------------------------------------EVAWYP------DG---------------------------------------------------------------------------------------------------------------------------------------------------------------------------------------------------------------------------------------------------------------------------------------------------------------------------------------D-----------------------------------T----L-------V---------R------H-------------------------------------------------E-------Y------------N-P-L--T--A------------------------------------------------------------------------YA-----------F-----DKVFGPQ-A-------------------------------------TTI--DVYDVAARPVV-KAAM----EGV------NGTVFAYGVTSSGKTHTMHGD----------------Q----------------E-----S-------------P---------------------------------------------------------------------------------------------------------------------------------------------------------------G--I----I----PLAIKDV------------------------------F-----S----I-----------------------------I--------Q---------------------------------------------------------------------------------------------------------------------------------------------------------------------D---T-P--------------------------G------------R------E---------FL--------------LRVSYLEI-YNEV-----------INDLL------------------------------------------------D----------------------------------------------------------------------------------------P-------------------------------------------------------------------------T-------------------------------------------G-------------------------------------Q--------------------------N------LR-----------VRE----------------------------DS-Q----------------------------------------G-TYVEGIKEEVVLSPGHALSFIAAGEEHRHVGSNNFNLL-S--SRSHTIFT---------------------------------------------------L--MV-ES----------------------S-------A--------------------------------------------T--G-----DEYDG---------------------------------------------------------------------------------------------------------------------------------------------------------------------V--IF------SQ--LNLIDLAGSE--S-----SK-T----E--TT------GL-R--R---KEGSYINK------------SLLTLGT---------VI-------GKL----------------------------------------------------------------------------S---------------------------------------------------------------------E--------------G---------------------KA---T------------H-IPYRDSKLTRLLQSSLS-G--H-GHVSLIC-TITPASSSS--EETHNTLK-FASRAKSIEIYASRNQ---

AT_5G02370                     -ISNVRVVLRVRPF----LPR----------------------------EI---SD-----------------------------------------------------E-S-----------------------------------------CD--------------------------------------------------------G-------------------------------------------RS---------------------------------------------------------C--------VSVI------------------------TS----E-------------------V---------------------------------------------------------------------------------------------------A-------------V--------------------------------------Y----L-------K---------D------P-------------------------------------------------D-------S------------C-R-N--E--S------------------------------------------------------------------------YQ-----------L-----DAFYGREDD-------------------------------------NVK--HIFDREVSPLI-PGIF----HGF------NATVLAYGATGSGKTFTMQGI----------------D----------------E-----L-------------P---------------------------------------------------------------------------------------------------------------------------------------------------------------G--L----M----PLTMSTI------------------------------L-----S----M-----------------------------C--------E---------------------------------------------------------------------------------------------------------------------------------------------------------------------K---T-R--------------------------S------------R------A-------E-------------------ISYYEV-YMDR-----------CWDLL------------------------------------------------E----------------------------------------------------------------------------------------V-------------------------------------------------------------------------K-------------------------------------------D-------------------------------------N--------------------------E------IA-----------VWD----------------------------DK-D--------------------------------------G-Q-VHLKGLSSVPVKSMSEFQEAYLCGVQRRKVAHTGLNDV-S--SRSHGVLV---------------------------------------------------ISV-----------------------------------------------------------------------------------------T------------------------------------------------------------------------------------------------------------------------------------------------------SQ------G----------L--VT------GK--INLIDLAGNED-N-----RR-T----G--NE------GI-R--L---QESAKINQ------------SLFALSN---------VV-------YAL----------------------------------------------------------------------------N---------------------------------------------------------------------N--------------N----------------------L---P------------R-VPYRETKLTRILQDSLG-G--T-SRALMVA-CLNPGEYQE--SL--RTVS-LAARSRHISNNVSLNP---

AT_5G06670                     -KENVTVTVRFRPL----SPR----------------------------EI---RK-----------------------------------------------------G-E-----------------------------------------EIAWYA------DG---------------------------------------------------------------------------------------------------------------------------------------------------------------------------------------------------------------------------------------------------------------------------------------------------------------------------------------E-----------------------------------T----I-------V---------R------N-------------------------------------------------E-------N------------N-Q-S--I--A------------------------------------------------------------------------YA-----------Y-----DRVFGPT-T-------------------------------------TTR--NVYDVAAQHVV-NGAM----AGV------NGTIFAYGVTSSGKTHTMHGN----------------Q----------------R-----S-------------P---------------------------------------------------------------------------------------------------------------------------------------------------------------G--I----I----PLAVKDA------------------------------F-----S----I-----------------------------I--------Q---------------------------------------------------------------------------------------------------------------------------------------------------------------------E---T-P--------------------------R------------R------E---------FL--------------LRVSYFEI-YNEV-----------VNDLL------------------------------------------------N----------------------------------------------------------------------------------------P-------------------------------------------------------------------------A-------------------------------------------G-------------------------------------Q--------------------------N------LR-----------IRE----------------------------DE-Q----------------------------------------G-TYIEGIKEEVVLSPAHVLSLIAAGEEHRHIGSTSFNLL-S--SRSHTMFT---------------------------------------------------L--TI-ES----------------------S-------P--------------------------------------------L--G-----DNNEGG---------------------------------------------------------------------------------------------------------------------------------------------------------A----------V--HL------SQ--LNLIDLAGSE--S-----SK-A----E--TS------GL-R--R---KEGSYINK------------SLLTLGT---------VI-------SKL----------------------------------------------------------------------------T---------------------------------------------------------------------D--------------R---------------------RA---S------------H-VPYRDSKLTRLLESSLS-G--H-GRVSLIC-TVTPASSNS--EETHNTLK-FAHRAKHIEIQAAQNK---

AT_5G10470                     -KGNIKVFCRARPL----FED----------------------------EGPSVIE-----------------------------------------------------F-P-----------------------------------------GD--------------------------------------------------------C-------------------------------------------TI---------------------------------------------------------C--------VN-------------------------------------------------------------------------------------------------------------------------------------------------------------------------------------------------------------------TS-----D---------D------T-------------------------------------------------L-------S------------N-P-K--K--D------------------------------------------------------------------------FE-----------F-----DRVYGPH-V-------------------------------------GQA--ALF-SDVQPFV-QSAL----DGS------NVSILSYGQTNAGKTYTMEGS----------------N----------------H-----D-------------R---------------------------------------------------------------------------------------------------------------------------------------------------------------G--L----Y----ARCFEEL------------------------------F-----D----L-----------------------------A--------N---------------------------------------------------------------------------------------------------------------------------------------------------------------------S---DST--------S-TS----------------------------------R---------FS--------------FSLSVFEI-YNEQ-----------IRDLL---SE-------------------------------------------T----------------------------------------------------------------------------------------Q-------------------------------------------------------------------------S-------------------------------------------N-------------------------------------L--------------------------P------NI-----------NM--------------------------------D--------------------------------------L-H-ESVIELGQEKVDNPLE----FLGVLKSAFLNRGNYKSK-F--NVTHLIVS---------------------------------------------------I--HI-YY----------------------S-------N--------------------------------------------T--I-----T------------------------------------------------------------------------------------------------------------------------------------------------------G-------E----------N--IY------SK--LSLVDLAGSEG-L-----IM-E----N--DS------GD-H--V---TDLLHVMN------------SISALGD---------VL-------SSL----------------------------------------------------------------------------T---------------------------------------------------------------------S--------------G---------------------K----D------------S-IPYDNSILTRVLADSLG-G--S-SKTLMIV-NICPSVQTL--SETISCLN-YAARARNTVPSLGN-----

AT_5G23910                     -RKVVRVVARVKPS----TDL----------------------------AS---TK-----------------------------------------------------S-I-----------------------------------------SV--------------------------------------------------------Q-------------------------------------------KP---------------------------------------------------------M--------GDDS------------------------E-----------------------------------------------------------------------------------------------------------------------------T-------------V--T-----------------------------------I----S---------------------------------------------------------------------FGAQ-F-------------------------AGSKDS------------------------------------------------------------------------YR-----------L-----DYCYE-ENE-------------------------------------TTG--SILTKEIKPLI-STVF----EGK------DANVIAHGARNSGKTHLIQGN----------------E----------------R-----E-------------L---------------------------------------------------------------------------------------------------------------------------------------------------------------G--L----A----VLTMSEM------------------------------L-----S----M-----------------------------A--------E---------------------------------------------------------------------------------------------------------------------------------------------------------------------E---R-G--------------------------D-------------------------AIF-------------------VSVYEVSQET------------VYDLL------------------------------------------------D----------------------------------------------------------------------------------------Q-------------------------------------------------------------E------K----R--------------------------------------------------------------------------------------------------------------------V------------------------------------------------------------------------------------------------VPVKSLSEFQNLYFGF----KKSQKLTSDL-P--TRSHKGVM---------------------------------------------------IHV-----------------------------------------------------------------------------------------T------------------------------------------------------------------------------------------------------------------------------------------------------T-N-----S----------G--SL------GR--MNFLDMAGYED-S-----RK-Q----N--SA----L-G-----P---LEIARVNK------------SIYALQN---------VM-------YAL----------------------------------------------------------------------------N---------------------------------------------------------------------A--------------N----------------------E---S------------H-VPYRESKLTRMLKDCLK-G--S-NITLLIT-CLTVLRGNV--TERKTKIN-TATSA--------------

AT_5G27000                     ---------RVRPF----LPG----------------------------QS---GG-----------------------------------------------------L-SAV-----------------------------------EDI-DE--------------------------------------------------------G-------------------------------------------TI---------------------------------------------------------T--------IR-------------------------------------------------------------------------------------------------------------------------------------------------------------------------------------------------------------------VP-----S---------K------Y-------------------------------------------------G-------K------------A-G-Q--K--P------------------------------------------------------------------------FM-----------F-----NKVFGPS-A-------------------------------------TQE--EVF-SDMQPLV-RSVL----DGY------NVCIFAYGQTGSGKTFTMTGP----------------K----------------E-----L-------------T----------------------------------------------------E------------------------------------------------------------------------------E-------S--L----------------G--V----N----YRALADL------------------------------F-----L----L-----------------------------S--------N---------------------------------------------------------------------------------------------------------------------------------------------------------------------Q---RKD--------T-TS--------------------------------------------YE--------------ISVQMLEI-YNEQ-----------VRDLL---AQ-------------------------------------------D----------------------------------------------------------------------------------------G-------------------------------------------------------------------------Q-------------------------------------------T-------------------------------------K--------------------------R------LE-----------IR-----------------------------NN-SHNGINVPEASLVPVSSTD---------------------------------------DVIQLMDLGHMNRAVSSTAMNDR-S--SRSHSCVT---------------------------------------------------V--HV-QG----------------------R-------D--------------------------------------------L--T-----S------------------------------------------------------------------------------------------------------------------------------------------------------G-------S----------I--LH------GS--MHLVDLAGSER-V-----DK-S----E--VT------GD-R--L---KEAQHINK------------SLSALGD---------VI-------SSL----------------------------------------------------------------------------S---------------------------------------------------------------------Q--------------K---------------------T----S------------H-VPYRNSKLTQLLQDSLG-G--S-AKTLMFV-HISPEPDTL--GETISTLK-FAERVGSVE----------

AT_5G27550                     -KGNIRVFCRCRPL----NQA----------------------------EI---AN-----------------------------------------------------G-------------------------------------------------------------------------------------------------------------------------------------------------------------------------------------------------------------------------------------------------CA----S-------------------V-A--------------------------------------E---------------------------F----------------------------------------------------------------------------DTTQENEL----Q-------I---------L------S-------------------------------------------------S-------D------------S-S-K--K--H------------------------------------------------------------------------FK-----------F-----DHVFKPD-D-------------------------------------GQE--TVF-AQTKPIV-TSVL----DGY------NVCIFAYGQTGTGKTFTMEGT----------------P----------------E-----N-------------R---------------------------------------------------------------------------------------------------------------------------------------------------------------G--V----N----YRTLEEL------------------------------F-----R----C-----------------------------S--------E---------------------------------------------------------------------------------------------------------------------------------------------------------------------S---KSH--------L-MK--------------------------------------------FE--------------LSVSMLEV-YNEK-----------IRDLL---VD-------------------------------------------NS-------------------------------------------------------------------------N-------------Q-------------------------------------------------------------------------P-------------------------------------------P-------------------------------------K--------------------------K------LE-----------VKQ----------------------------SA-E--------------------------------------G-T-QEVPGLVEAQVYNTDGVWDLLKKGYAVRSVGSTAANEQ-S--SRSHCLLR---------------------------------------------------V--TV-KG----------------------E-------N--------------------------------------------L--I-----N------------------------------------------------------------------------------------------------------------------------------------------------------G-------Q----------R--TR------SH--LWLVDLAGSER-V-----GK-V----E--VE------GE-R--L---KESQFINK------------SLSALGD---------VI-------SAL----------------------------------------------------------------------------A---------------------------------------------------------------------S--------------K---------------------T----S------------H-IPYRNSKLTHMLQNSLG-G--D-CKTLMFV-QISPSSADL--GETLCSLN-FASRVRGIESGPARKQ---

AT_5G27950                     -KGSIRVFCRVRPF----LLT----------------------------ER---R------------------------------------------------------PIR-----------------------------------------------------------------------------------------------------------------------------------------------------------------------------------------------------------------------------------------------EP----V-----------------------------------------------------------------------------------------------------------------------------------------------------------------------SFGPDN----V-------V---------I------R-------------------------------------------------S-------A------------G-S-S--K--E------------------------------------------------------------------------FE-----------F-----DKVFHQS-A-------------------------------------TQE--EVF-GEVKPIL-RSAL----DGH------NVCVLAYGQTGTGKTFTMDGT----------------S----------------E-----Q-------------P---------------------------------------------------------------------------------------------------------------------------------------------------------------G--L----A----PRAIKEL------------------------------F-----N----E-----------------------------A--------S---------------------------------------------------------------------------------------------------------------------------------------------------------------------M---DQT--------HSVT--------------------------------------------FR--------------MS--MLEI-YMGN-----------LKDLL---SA--R-QS-L---K----------SY-------------------E----------------------------------------------------------------------------------------A-------------------------------------------------------------------------S-------------------------------------------A-------------------------------------K--------------------------C-----NLN-----------IQV----------------------------DS-K--------------------------------------G-S-VEIEGLTEVEVMDFTKARWWYNKGRRVRSTSWTNVNET-S--SRSHCLTR---------------------------------------------------I--TI-FR------R---------------G-------D--------------------------------------------A--V-----G------------------------------------------------------------------------------------------------------------------------------------------------------S-------K----------T--EV------SK--LWMIDLGGSER-L-----LK-T----G--AI------GQ-T--M---DEGRAINL------------SLSALGD---------VI-------AAL----------------------------------------------------------------------------R---------------------------------------------------------------------R--------------K---------------------K----G------------H-VPYRNSKLTQILKDSLG-T--R-SKVLMLV-HISPRDEDV--GETICSLS-FTKRARAVESNRGL-----

AT_5G41310                     -KGNIRVYCRIRPF----LQG----------------------------QN---KK-----------------------------------------------------Q-TSI-----------------------------------EYTGEN--------------------------------------------------------G-------------------------------------------EL---------------------------------------------------------V--------VA-------------------------------------------------------------------------------------------------------------------------------------------------------------------------------------------------------------------NP-----L---------K------Q-------------------------------------------------G-------K------------D-T-Y--R--L------------------------------------------------------------------------FK-----------F-----NKVFGPE-S-------------------------------------TQE--EVF-LDTRPMI-RSIL----DGY------NVCIFAYGQTGSGKTYTMSGP----------------S----------------I-----T-------------S----------------------------------------------------E------------------------------------------------------------------------------E-------D--R----------------G--V----N----YRALNDL------------------------------F-----H----L-----------------------------T--------Q---------------------------------------------------------------------------------------------------------------------------------------------------------------------S---RQN--------S-VM--------------------------------------------YE--------------VGVQMVEI-YNEQ-----------VRDLL------------------------------------------------------------------------------------------------------------------------------------------------------------------------------------------------------------------------------------------------------------------------------------------------------------------------------------------------------------------------------------------------------SQD--------------------------VPDASMHSVRSTEDVLELMNIGLMNRTVGATTLNEK-S--SRSHSVLS---------------------------------------------------V--HV-RG----------------------V-------D--------------------------------------------V--K-----T------------------------------------------------------------------------------------------------------------------------------------------------------E-------S----------V--LR------GS--LHLVDLAGSER-V-----GR-S----E--VT------GE-R--L---KEAQHINK------------SLSALGD---------VI-------FAL----------------------------------------------------------------------------A---------------------------------------------------------------------H--------------K---------------------N----P------------H-VPYRNSKLTQVLQNSLG-G--Q-AKTLMFV-QINPDEDSY--AETVSTLK-FAERVSGVELGAARSY---

AT_5G42490                     -GEKILVSVRVRPQ----NEK----------------------------EK---AR-----------------------------------------------------N-D-----------------------------------------ICDWEC------VNNT-------------------------------------------------------------------------------------------------------------------------------------------------------------------------------------------------------------------------------------------------------------------------------------------------------------------------------------T-----------------------------------I----V-C---N-N---------N------L-------------------------------------------------P-------E------------RSLFP--S--T------------------------------------------------------------------------YT-----------F-----DKVFGFD-S-------------------------------------PTK--QVYEDGAKEVA-LCVL----GGI------NSSIFAYGQTSSGKTYTMCGI----------------T----------------K-----F--------------------------------------------------------------------------------------------------------------------------------------------------------------------------------------------AMDDI------------------------------F-----C----Y-----------------------------I--------Q---------------------------------------------------------------------------------------------------------------------------------------------------------------------K---H-T--------------------------D------------R------K---------FT--------------LKFSAIEI-YNEA-----------VRDLL------------------------------------------------S----------------------------------------------------------------------------------------G-------------------------------------------------------------------------D-------------------------------------------N-------------------------------------N--------------------------Q------RR-----------LLD----------------------------DP-E--------------------------------------R-G-TVVEKLIEETIQDRTHLEELLTVCETQRKIGETSLNEV-S--SRSHQILR---------------------------------------------------L--TI-ES----------------------T-------G--------------------------------------------R--E-----YSP-DS-------------------------------------------------------------------------------------------------------------------------------------------------S-------S----------T--LA------AS--VCFIDLAGSER-A-----SQ-T----L--SA------GT-R--L---KEGCHINR------------SLLTLGT---------VI-------RKL----------------------------------------------------------------------------R---------------------------------------------------------------------F------------D----------------------------------------------------------------------------------------------PCDAQSQVENLLKSTA---

AT_5G47820                     -DCSVKVAVHIRPL----IGD----------------------------ER---IQ-----------------------------------------------------G-C-----------------------------------------QD--------------------------------------------------------C-------------------------------------------VT---------------------------------------------------------V--------VT-------------------------------------------------------------------------------------------------------------------------------------------------------------------------------------------------------------------GK-----P---------Q------V-------------------------------------------------Q-------I------------G-S-H--S---------------------------------------------------------------------------FTF----------D-----HVYGSSG-S-------------------------------------PST--EMYEECAAPLV-DGLF----QGY------NATVLAYGQTGSGKTYTMGTGC---G-----------D----------------S-----S------------------------------------------------------------------Q--------------------------------------------------------------------------------------T-------------------G--I----I----PQVMNAL------------------------------F-----T----K-----------------------------I--------E---------------------------------------------------------------------------------------------------------------------------------------------------------------------T---LKQ--------Q-IE--------------------------------------------FQ--------------IHVSFIEI-HKEE-----------VQDLL---DP-------------------------------------------CTVN--KSDTNNTGHVG---------K-------------------------------------------A---HV-------------P-------------------------------------------------------------------------G-------------------------------------------K-------------------------------------P--------------------------P------IQ-----------IRE----------------------------TS-N--------------------------------------G-V-ITLAGSTEVSVSTLKEMAACLDQGSVSRATGSTNMNNQ-S--SRSHAIFT---------------------------------------------------I--TV-EQ----------------------M----------------------------------------------------R--K-----I---------------N----------------------TD---SPEN---G-----------------------------------A-----Y---N------------------------------------GS-----------LK--E-------E----------Y--LC------AK--LHLVDLAGSER-A-----KR-T----G--SD------GL-R--F---KEGVHINK------------GLLALGN---------VI-------SALGD-----------------------------------------------------E------------------K-----------------------------------------------------------------------------------------------------------------KRK-D-G---A--H-VPYRDSKLTRLLQDSLG-G--N-SRTVMIA-CISPADINA--EETLNTLK-YANRARNIRNKPVVNR---

AT_5G54670                     -KGNIRVFCRVRPL----LPG----------------------------EN---NG-----------------------------------------------------D-------------------------------------------------------------------------------------------------------------------------------------------------------------------------------------------------------------------------------------------------EG----K-------------------T-I--------------------------------------S---------------------------Y----------------------------------------------------------------------------P--TSLEALGRGI-------D---------L------M-------------------------------------------------Q-------N------------A-Q-K--H--A------------------------------------------------------------------------FT-----------F-----DKVFAPT-A-------------------------------------SQE--DVF-TEISQLV-QSAL----DGY------KVCIFAYGQTGSGKTYTMMGR----------------P----------------G-----N-------------V----------------------------------------------------E------------------------------------------------------------------------------E-------K-------------------G--L----I----PRCLEQI------------------------------F-----E----T-----------------------------R--------Q---------------------------------------------------------------------------------------------------------------------------------------------------------------------S---LRS--------Q-----------------G------------W------K---------YE--------------LQVSMLEI-YNET-----------IRDLL------------------------------------------------S----------------------------------------------------------------------------------------T-------------------------------------------------------------N------K----E-----------AVRTDSGV------------------------S-------------------------------------P--------------------------Q------KH-----------AI-----------------------------------------------------------------KHD-ASG-N-THVAELTILDVKSSREVSFLLDHAARNRSVGKTQMNEQ-S--SRSHFVFT---------------------------------------------------L--RI-SG----------------------V-------N--------------------------------------------E--S-----T------------------------------------------------------------------------------------------------------------------------------------------------------E-------Q----------Q--VQ------GV--LNLIDLAGSER-L-----SK-S----G--ST------GD-R--L---KETQAINK------------SLSSLGD---------VI-------FAL----------------------------------------------------------------------------A---------------------------------------------------------------------K--------------K---------------------E----D------------H-VPFRNSKLTYLLQPCLG-G--D-AKTLMFV-NIAPESSST--GESLCSLR-FAARVNACEIGTPRRQ---

AT_5G60930                     -TECVRVAVNIRPL----ITP----------------------------EL---LN-----------------------------------------------------G-C-----------------------------------------TD--------------------------------------------------------C-------------------------------------------IT---------------------------------------------------------V--------AP-------------------------------------------------------------------------------------------------------------------------------------------------------------------------------------------------------------------KE-----P---------Q------V-------------------------------------------------H-------I------------G-S-H--T---------------------------------------------------------------------------FTY----------D-----FVYGNGG-Y-------------------------------------PCS--EIYNHCVAPLV-DALF----KGY------NATVLAYGQTGSGKTYTMGTNY---S-----------G----------------D-----C------------------------------------------------------------------T------------------------------------------------------------------------------N-------G-------------------G--V----I----PNVMEDI------------------------------F-----R----R-----------------------------V--------E---------------------------------------------------------------------------------------------------------------------------------------------------------------------T---TKD--------S-SE--------------------------------------------LL--------------IRVSFIEI-FKEE-----------VFDLL---DS-------------------------------------------NSSALLKND--S-GVQA---------K-------------------------------------------H---TA-------------L-------------------------------------------------------------------------S-------------------------------------------R-------------------------------------A--------------------------P------IQ-----------IRE----------------------------TA-S--------------------------------------G-G-ITLAGVTEAEVKTKEEMGSFLARGSLSRATGSTNMNSQ-S--SRSHAIFT---------------------------------------------------I--TL-EQ----------------------K----------------------------------------------------K--I-----A---------------------------------------------------------------------------------------GG---SCTTT------------------------------------ED-----------GG--E-------D----------I--LC------AK--LHLVDLAGSER-A-----KR-T----G--AD------GM-R--L---KEGIHINK------------GLLALGN---------VI-------SALGD-----------------------------------------------------E------------------K-----------------------------------------------------------------------------------------------------------------KRK-E-G---G--H-VPYRDSKLTRLLQDSLG-G--N-SKTVMIA-CVSPADTNA--EETLNTLK-YANRARNIQNKAVINR---

AT_5G65460                     -KGNVKVFCRARPL----FED----------------------------EGPSIIE-----------------------------------------------------F-P-----------------------------------------DN--------------------------------------------------------C-------------------------------------------TI---------------------------------------------------------R--------VN-------------------------------------------------------------------------------------------------------------------------------------------------------------------------------------------------------------------TS-----D---------D------T-------------------------------------------------L-------S------------N-P-K--K--E------------------------------------------------------------------------FE-----------F-----DRVYGPQ-V-------------------------------------GQA--SLF-SDVQPFV-QSAL----DGS------NVSIFAYGQTHAGKTYTMEGS----------------N----------------Q-----D-------------R---------------------------------------------------------------------------------------------------------------------------------------------------------------G--L----Y----ARCFEEL------------------------------M-----D----L-----------------------------A--------N---------------------------------------------------------------------------------------------------------------------------------------------------------------------S---DST--------S-AS----------------------------------Q---------FS--------------FSVSVFEL-YNEQ-----------VRDLL---SG-------------------------------------------C----------------------------------------------------------------------------------------Q-------------------------------------------------------------------------S-------------------------------------------N-------------------------------------L--------------------------P------KI-----------NM--------------------------------G--------------------------------------L-R-ESVIELSQEKVDNPSE----FMRVLNSAFQNRGNDKSK-S--TVTHLIVS---------------------------------------------------I--HI-CY----------------------S-------N--------------------------------------------T--I-----T------------------------------------------------------------------------------------------------------------------------------------------------------R-------E----------N--VI------SK--LSLVDLAGSEG-L-----TV-E----D--DN------GD-H--V---TDLLHVTN------------SISALGD---------VL-------SSL----------------------------------------------------------------------------T---------------------------------------------------------------------S--------------K---------------------R----D------------T-IPYENSFLTRILADSLG-G--S-SKTLMIV-NICPSARNL--SEIMSCLN-YAARARNTVPSLGN-----

AT_5G65930                     -KGKIRVYCRIRPL----NEK----------------------------ES---SE-----------------------------------------------------R-------------------------------------------------------------------------------------------------------------------------------------------------------------------------------------------------------------------------------------------------EK----Q-------------------M-L--------------------------------------T---------------------------T----------------------------------------------------------------------------V--D-EFT----V-------E--------HP------W-------------------------------------------------K-------D------------D-K-R--K--Q------------------------------------------------------------------------HI-----------Y-----DRVFDMR-A-------------------------------------SQD--DIF-EDTKYLV-QSAV----DGY------NVCIFAYGQTGSGKTFTIYGH----------------E----------------S-----N-------------P---------------------------------------------------------------------------------------------------------------------------------------------------------------G--L----T----PRATKEL------------------------------F-----N----I-----------------------------L--------K---------------------------------------------------------------------------------------------------------------------------------------------------------------------R---DSK--------R-FS--------------------------------------------FS--------------LKAYMVEL-YQDT-----------LVDLL---LP-------------------------------------------KS------------------------------------------------------------------------------------------------------------------------------------------------------------------------------------A------------------------R-------------------------------------R--------------------------L------KL-----------EI-----------------------------------------------------------------KKD-SKG-M-VFVENVTTIPISTLEELRMILERGSERRHVSGTNMNEE-S--SRSHLILS---------------------------------------------------V--VI-ES----------------------I-------D--------------------------------------------L--Q-----T------------------------------------------------------------------------------------------------------------------------------------------------------Q-------S----------A--AR------GK--LSFVDLAGSER-V-----KK-S----G--SA------GC-Q--L---KEAQSINK------------SLSALGD---------VI-------GAL----------------------------------------------------------------------------S---------------------------------------------------------------------S--------------G---------------------N----Q------------H-IPYRNHKLTMLMSDSLG-G--N-AKTLMFV-NVSPAESNL--DETYNSLL-YASRVRTIVNDPSKHI---

AT_5G66310                     -QEKIYVSVRMRPL----NDK----------------------------EK---FR-----------------------------------------------------N-D-----------------------------------------VPDWEC------INNT-------------------------------------------------------------------------------------------------------------------------------------------------------------------------------------------------------------------------------------------------------------------------------------------------------------------------------------T-----------------------------------I----I-Y---R-S-------HLS------I-------------------------------------------------S-------E------------RSMYP--S--A------------------------------------------------------------------------YT-----------F-----DRVFSPE-C-------------------------------------CTR--QVYEQGAKEVA-FSVV----SGV------NASVFAYGQTSSGKTYTMSGI----------------T----------------D-----C--------------------------------------------------------------------------------------------------------------------------------------------------------------------------------------------ALVDI------------------------------Y-----G----Y-----------------------------I--------D---------------------------------------------------------------------------------------------------------------------------------------------------------------------K---H-K--------------------------E------------R------E---------FI--------------LKFSAMEI-YNES-----------VRDLL------------------------------------------------S----------------------------------------------------------------------------------------T-------------------------------------------------------------------------D-------------------------------------------T-------------------------------------S--------------------------P------LR-----------LLD----------------------------DP-E--------------------------------------K-G-TVVEKLTEETLRDWNHFKELLSVCKAQRQIGETALNEV-S--SRSHQILR---------------------------------------------------L--TV-ES----------------------I-------A--------------------------------------------R--E-----FSTNDK-------------------------------------------------------------------------------------------------------------------------------------------------F-------S----------T--LT------AT--VNFIDLAGSER-A-----SQ-S----L--SA------GT-R--L---KEGCHINR------------SLLTLGT---------VI-------RKL----------------------------------------------------------------------------S---------------------------------------------------------------------K--------------E---------------------KT---G------------H-IPFRDSKLTRILQSSLG-G--N-ARTAIIC-TMSPARIHV--EQSRNTLL-FASCAKEVTTNAQVNV---

DD_B0166988                    -SCNIRVMCRFRPL----NER----------------------------EK---AL-----------------------------------------------------K-------------------------------------------------------------------------------------------------------------------------------------------------------------------------------------------------------------------------------------------------EN----Q-------------------T-C--------------------------------------V---------------------------T-F--------P-------------------D-----------------------------------------------------------------E---------T------Q-------------------------------------------------V-------I------------V-S-G--Q--P------------------------------------------------------------------------FT-----------F-----DRVFTPE-S-------------------------------------TQK--EVF-ESVKDTI-HDVL----LGY------NGTLLAYGQTGSGKTFTMGSA----------------A----------------A-----E-------------S----------------------------------------------------D------------------------------------------------------------------------------F-------E--------------NVEQLG--I----I----PRGNHLI------------------------------F-----N----T-----------------------------I----A---E---------------------------------------------------------------------------------------------------------------------------------------------------------------------E---S-D--------G-----------------N------------A------E---------FT--------------IKCSYLEI-YMEN-----------IQDLL------------------------------------------------N----------------------------------------------------------------------------------------P-------------------------------------------------------------K-----------N-------------------------------------------N-------------------------------------K--------------------------Q------LK-----------IRE----------------------------SK-S--------------------------------------Q-G-IYVEGLTEEYVASEEDIMELIQVGESSRSVAKTNMNQR-S--SRSHSILI---------------------------------------------------I--AI-E-----------------------------------------------------------------------------------------------------Q----------------------K-----------------------------------------------------------------------------------------------S-----------SD--G-------S----------K--KR------GK--LNLVDLAGSEK-V-----SK-T----G--AE------GI-V--L---EQAKKINQ------------SLSLLGN---------CI-------HAL----------------------------------------------------------------------------T---------------------------------------------------------------------D--------------S---------------------KR---E------------H-IPFRDSKLTRLLQDSLG-G--N-TKTTLLV-TASPHFNNV--DETISTLK-FGARAKSIKNNVKVNQ---

DD_B0186344                    -LNKIKVAIRVRPL----NSR----------------------------EL---GI-----------------------------------------------------D-Q-----------------------------------------KIPWSI------SKD-------------------------------------------------------------------------------------------------------------------------------------------------------------------------------------------------------------------------------------------------------------------------------------------------------------------------------------------------------------------------------T-------I---------S------L-------------------------------------------------S-------Q------------N-P-N--I--N------------------------------------------------------------------------FT-----------Y-----DYVFGID-S-------------------------------------NTI--DVYNAIAKSIV-NSSL----NGI------NGTIFAYGQTSSGKTFSMRGT----------------E----------------S-----I-------------P---------------------------------------------------------------------------------------------------------------------------------------------------------------G--I----I----KLSIKDI------------------------------F-----K----S-----------------------------I--------E---------------------------------------------------------------------------------------------------------------------------------------------------------------------D---S-I--------------------------L------------E------K-------D-YL--------------LKVSYLEI-YNEE-----------IKDLL------------------------------------------------N----------------------------------------------------------------------------------------P-------------------------------------------------------------TI-----S----N-------------------------------------------K-------------------------------------K--------------------------K------LK-----------IHE----------------------------DI-Y--------------------------------------K-G-VVVANLKEEIVISPDQIFALMNFGEERRHIGSTMMNDS-S--SRSHTIFR---------------------------------------------------M--QI-QS----------------------T-------C--------------------------------------------K--Q-----N-GT----------------------------------------------------------------------------------------------------------------------------------------------------------------------I--QM------ST--LTLVDLAGSER-V-----SS-T----G--AE------GV-R--L---KEGTHINK------------SLMTLSK---------VI-------SKL----------------------------------------------------------------------------S---------------------------------------------------------------------E------------E-K---------------------TQ---Q------------H-VPYRDSKLTRILQPSLG-G--N-SKTAILC-TITPATTHQ--EESISTLQ-FAKRAKRVKTNYKINQ---

DD_B0187903                    -EQNIQAFVRVRPF----SNQ----------------------------GV------------------------------------------------------------------------------------------------------------------------------------------------------------------------------------------------------------------------------------------------------------------------------------------------------------T-----T-------------------VPI--------------------------------------R---------------------------V-S--------D-----------------------------------------------------------------------------S-S---K-E-------VLC------E-------------------------------------------------Y-------K------------G-T-T--R--Q------------------------------------------------------------------------YK-----------F-----DHVFDQD-S-------------------------------------IQS--EVFNIAVKPIC-DEVL----LGF------NGTIFVYGQTGTGKTHTMEGK----------------H----------------G-----S------------------------------------------------------------------N------------------------------------------------------------------------------E-------D------------------MG--I----I----PRTINYL------------------------------F-----Q----C-----------------------------L--------E---------------------------------------------------------------------------------------------------------------------------------------------------------------------Q-----S--------G-AD--------------------------------------------YN--------------IRASHLEI-YKEE-----------IFDLL---AC--N-GNEN---LN--------------------------------------------------------------------------------------------------------------------------------------------------------------------------------------------------------------------------------------------------------------------------------------------------------------K------PL-----------GMF----------------------------DT-Q--------------------------------------K-G-FKIPELEEIVVNDRQSILNVLAKSCKRRQTAETQYNKQ-S--SRSHCIFS---------------------------------------------------I--TV-HV----------------------K----------------------------------------------------E--T------------------------------------------------------------------------------------------------------S------------------------------------VG-----------GE--D-------L----------I--KI------GK--LNLVDLAGSEN-A-----EK-S----G--N-------ND-R--L---REAALINK------------SLLTLGK---------VI-------TDL----------------------------------------------------------------------------T---------------------------------------------------------------------N--------------N---------------------E----K------------H-IPYRSSQLTKILQDSLG-G--K-TKTSIIA-TVSPSLVNL--EETINTLE-YALKAKNIKNTPQINQ---

DD_B0189194                    -NENISVSVRARPF----NEK----------------------------EV---KD-----------------------------------------------------K-E-----------------------------------------HCLWQF------GNNNTITSLPPP------------IKSSSSSSTSTSAGSLKTPLKTS-------------------------------------------TT---------------------------------------------------------T--------NTTV------------------------PA----S-------------------P---------------------------------------------------------------------------------------------------A-------------P--------------------------------------T----S-------S---------L------T-------------------------------------------------S-------K------------F-V-S--N--S------------------------------------------------------------------------YT-----------Y-----DHLFPPT-C-------------------------------------DNY--EVYDTVARELV-KSAM----EGY------NASIMAYGITSSGKTFTMTGSG---------------K----------------K-----N-------------P---------------------------------------------------------------------------------------------------------------------------------------------------------------G--I----I----PLSIQDI------------------------------F-----T----Y-----------------------------I--------Q---------------------------------------------------------------------------------------------------------------------------------------------------------------------E---C-K--------------------------E------------R------E---------FL--------------LRVSYLEI-YNET-----------VNDLL------------------------------------------------G----------------------------------------------------------------------------------------V-------------------------------------------------------------N------Q----E-------------------------------------------N-------------------------------------F--------------------------N------LK-----------IHE----------------------------HP-V--------------------------------------T-G-VYVAGLKEEIVLSVEHVLSLISAGEAHRHVGSTSYNLQ-S--SRSHTIFK---------------------------------------------------M--II-ES----------------------K-------E--------------------------------------------V--LPEGSGS-GGLE-------------------------------------------------------------------------------------------------------------------------------------------------S-------P----------V--RY------ST--LNLIDLAGSEK-A-----SE-S----T--IS------AI-R--N---KEGSYINK------------SLLTLGT---------VI-------SKL----------------------------------------------------------------------------S---------------------------------------------------------------------E--------------K---------------------DT---G------------Y-IPYRDSKLTRVLQNSLS-G--N-SRVAIIC-TITLASNNF--EESHNTLK-FASRAKKISNNAKVNE---

DD_B0189215                    ---NVQVAVRVRPF----NSR----------------------------EK---ER-----------------------------------------------------N-A-----------------------------------------EL--------------------------------------------------------I-------------------------------------------VQ---------------------------------------------------------M--------NNKS------------------------T-----------------------------------------------------------------------------------------------------------------------------I-------------L--T-------R----------------------------------------P---------S------A-----------------------------------LRANAAPTADDEKSF-------S------------F-D-Y--S--Y------------------------------------------------------------------------WS-----------Y-----DSNDPHF-A-------------------------------------SQS--TVYNDLGKEVL-KNAW----DGF------NCSIFAYGQTGSGKSYSMMGY----------------G----------------E-----E-------------K---------------------------------------------------------------------------------------------------------------------------------------------------------------G--I----I----PLICEEL------------------------------F-----Q----R-----------------------------I--------Q---------------------------------------------------------------------------------------------------------------------------------------------------------------------S---TPSNSN-----E-----------------Q------------T------I---------YK--------------TTVSYMEI-YNEK-----------VKDLL---------NP-------------------------------------N----------------------------------------------------------------------------------------N-------------------------------------------------------------N-----------K-------------------------------------------T-------------------------------------G--------------------------G------LK-----------VRN----------------------------NP-S--------------------------------------T-G-PYVEDLSKLAVKSFSEIDMLMDEGSKARTVASTNMNAT-S--SRSHAVFT---------------------------------------------------I--VF-TQ----------------------S----------------------------------------------------K--I-----D---------------K----------------------T-----------------------------------------------------------------------------------------------R-----------GT--A-------I----------D--RV------SK--ISLVDLAGSER-A-----NS-T----G--AT------GV-R--L---KEGANINK------------SLSTLGK---------VI-------SALAE-----------------------------------------------NS---TS---------------------------------------------------------------------------------------------------------K---------------------KA---V------------F-VPYRDSVLTYLLKETLG-G--N-SKTIMIA-AISPADINY--EESLSTLR-YADSAKKIKTVAVVNE---

DD_B0189377                    -KGNIRVFCRIRPD----FSSG---------------------------QG---AN-----------------------------------------------------G-------------------------------------------------------------------------------------------------------------------------------------------------------------------------------------------------------------------------------------------------SV----F-------------------N-I--------------------------------------P---------------------------A----------G-------------------T-----V-------K------------------------S---------PTIDS----F-------N---------G------E-------------------------------------------------A-------S------------I-K-K--S--T------------------------------------------------------------------------FT-----------F-----DRVFGPS-S-------------------------------------TQE--LVF-EDISQLV-QSSL----DGY------NTCIFTYGQTGSGKTHSILGD----------------L----------------K-----V-------------P----------------------------------------------------S------------------------------------------------------------------------------Q-------R-------------------G--M----I----PRTVEKI------------------------------F-----S----S-----------------------------I--------Q---------------------------------------------------------------------------------------------------------------------------------------------------------------------D---LTE--------K-----------------G------------W------T---------YQ--------------IECFFLEI-YNET-----------INDLL------------------------------------------------N----------------------------------------------------------------------------------------TTT-----------------------------------------------------------G------G----N-------------------------------------------S-------------------------------------K--------------------------SNE---IKY-----------EI-----------------------------------------------------------------KHNPDTN-V-TTVTNMTVVPVTHPSQVYELLNLANKNRSVAKTLCNER-S--SRSHTVFQ---------------------------------------------------L--KL-IG----------------------Y-------N--------------------------------------------Q--Q-----S------------------------------------------------------------------------------------------------------------------------------------------------------S-------E----------R--TQ------GL--LNLIDLAGSER-V-----SR-S----G--VE------GK-Q--L---KETQAINK------------SLSSLGD---------VI-------SAL----------------------------------------------------------------------------A---------------------------------------------------------------------N--------------K---------------------E----Q------------H-IPYRNSKLTFLLQNSIG-G--N-SKTLMFV-NISPELKDL--QESTSSLR-FAAKVNSCELGAARKQ---

DD_B0189854                    -KVPMSVYLRIRPL----SKK----------------------------EI---ES-----------------------------------------------------K-E---------------------------------------------------------------------------------------------------------------------------------------------------------------------------------------------------------------------S-------------------------N-----C-------------------FTV--------------------------------------L---------------------------N-TTS-VSI--------------------------------------------------------------------------------K-------S---------S------R-------------------------------------------------S-------D------------S-D-S--N--K------------------------------------------------------------------------FS-----------F-----SSVLPPN-T-------------------------------------TQP--QLFKTITHPLI-QSFL----TGH------NVLLLAYGVTNAGKTYTVSGS----------------K----------------R-----N-------------P---------------------------------------------------------------------------------------------------------------------------------------------------------------G--I----I----PRSLDLI------------------------------F-----K----S-----------------------------I--------P---------------------------------------------------------------------------------------------------------------------------------------------------------------------N---N-C--------------------------L------------K------K-------TNYS--------------IWISYYEI-YKKN-----------IYDLL---DD-----------S----------PS-------------------S----------------------------------------------------------------------------------------K-------------------------------------------------------------------------K-------------------------------------------K-------------------------------------Q--------------------------S------LK-----------I-E----------------------------SD-N--------------------------------------S-V-VNIKGLKEILVSSVEDARDIVEQGESNRKVGGTKLNAT-S--SRSHAVLT---------------------------------------------------I--KL-FT----------------------S----------------------------------------------------P--R-----H---------------I----------------------PK---S------DIH---------------------------------------------------------------------------------P-----------S-----------Q----------I--RC------SK--LCIIDLAGSER-A-----SR-T----E--TT------GE-T--F---KEGSSINT------------SLFTLGK---------CI-------EGLKQ-----------------------------------------------------Q------------------A-----------------------------------------------------------------------------------------------------------------LQQ-Q-Q---Q-NP-IPWRESDLTRICQEYFC-G--N-GKASMIV-NVSPSSCDS--EETLNVLR-FSASAKEITTLSKIKP---

DD_B0204045                    -MSSIRVVCRFRPQ----NKL----------------------------EL---AQ-----------------------------------------------------G-------------------------------------------------------------------------------------------------------------------------------------------------------------------------------------------------------------------------------------------------GD----S-------------------I-V--------------------------------------S---------------------------I-A--------P-----------------------------------------------------------------------------E-N---D-S-------VTI------N-------------------------------------------------G-------S------------E-S-N--H--S------------------------------------------------------------------------FS-----------F-----DYVFPSN-T-------------------------------------TQR--DVYDHAAKPVI-EDIM----AGY------NGTLFVYGQTGSGKTFSMTGIN---------------D----PN----------G-----D-------------Q----------------------------------------------------E------------------------------------------------------------------------------L-------R-------------------G--I----V----PRMIETV------------------------------F-----E----F-----------------------------I--------S---------------------------------------------------------------------------------------------------------------------------------------------------------------------N---A-D--------E-----------------N------------I------E---------FI--------------VKASYIEI-YMER-----------IRDLL------------------------------------------------D----------------------------------------------------------------------------------------T-------------------------------------------------------------------------R-------------------------------------------K-------------------------------------D--------------------------N------LK-----------VRE----------------------------EK-G--------------------------------------K-G-VWVEGTSEVYIYREEDILDVINTGISNRAIAETRMNAE-S--SRSHSIFI---------------------------------------------------L--TI-QQ----------------------K-------N--------------------------------------------L--K-----V------------------------------------------------------------------------------------------------------------------------------------------------------G-------S----------I--KT------GK--LYLVDLAGSEK-I-----SK-T----G--AQ------GT-T--L---DEAKMINK------------SLSSLGN---------VI-------NAL----------------------------------------------------------------------------T---------------------------------------------------------------------D--------------G---------------------KS---T------------H-IPYRDSKLTRVLQESLG-G--N-SRTTLII-NCSPSSYNE--AETISTLR-FGSRAKNIKNKAKINQ---

DD_B0204609                    -SSNIRVVCRVRPL----TEL----------------------------EK---GR-----------------------------------------------------N-------------------------------------------------------------------------------------------------------------------------------------------------------------------------------------------------------------------------------------------------EH----S-------------------I-V--------------------------------------H---------------------------F-F--------DS----------------------------------------------------------------------------K-------S---------I------S-------------------------------------------------I-------R------------A-N-G--P--Q------------------------------------------------------------------------FT-----------F-----DRIFGYQ-E-------------------------------------TQS--QIFEDVAEPIV-NDFL----DGY------HGTIIAYGQTASGKTFTMVGD----------------P----------------D-----S-------------H---------------------------------------------------------------------------------------------------------------------------------------------------------------G--I----I----PRVIESI------------------------------F-----V----G-----------------------------ISKMRE---K---------------------------------------------------------------------------------------------------------------------------------------------------------------------D---T-S--------L-----------------S------------L------A---------FC--------------LKISALEL-YNEK-----------LYDLY------------------------------------------------D----------------------------------------------------------------------------------------A-------------------------------------------------------------------------S-------------------------------------------K-------------------------------------S--------------------------N------LN-----------IRE----------------------------HK-Q--------------------------------------N-G-IYVEGISEIVITSIEEAYNFLNISNNNRAIASTKMSAA-S--SRSHSVLM---------------------------------------------------I--EL-SQ----------------------Q-------N--------------------------------------------L--S-----M------------------------------------------------------------------------------------------------------------------------------------------------------E-------S----------S--KI------SK--LFLVDLAGSER-A-----HK-T----G--AE------GD-R--M---QEAKNINL------------SLSALGK---------VI-------NAL----------------------------------------------------------------------------T---------------------------------------------------------------------C--------------G---------------------A----N------------Y-VPYRDSKLTRVLQDSLG-G--N-SKTSLII-NCSPSNNNE--HETITTLQ-FGTRAKTIKNQPKINK---

DD_B0216601                    -GQRIRVCVRKRPL----NKK----------------------------EI---AK-----------------------------------------------------S-E-----------------------------------------KD--------------------------------------------------------I-------------------------------------------IE---------------------------------------------------------V--------L-----------------------------------------------------------------------------------------------P-----------K----------KDLI--V--------NEP-----------------K-------------T--K-------L----------------------------------------D---------L------S-------------------------------------------------K-------F------------I-E-K--H--K------------------------------------------------------------------------FT-----------F-----DGVFDES-A-------------------------------------NNY--QVYLHTAYPLV-DSIF----HKG------KATCFAYGQTGSGKTHTQMGQ----------------Q----------------G-----D--------GLYALA---------------------------------------------------------------------------------------------------------------------------------------------------------------A--R----D----IFH--RL------------------------------E-----T----Y-----------------------------F--------K-------------------------------------------------------------------------------------------------------------------------------------------------------------------------D--------------------------------------------------------Q-LQ--------------VCISFFEI-YGGK-----------LFDLL------------------------------------------------N------------------------------------------------------------------------------------------------------------------------------------------------------------------E-------------------------------------------R-------------------------------------K--------------------------K------LA-----------CRE----------------------------NE-L--------------------------------------Q-N-VVIVGLSEKHVTSPQELMNCIIDGNKIRSTGSTGVNSD-S--SRSHAILQ---------------------------------------------------I--SL-K-----------------------------------------------------------------------------------------------------NIK--------------------T----N-----------------------------------------------------------------------------------------------------------------------------K--LH------GK--FSFIDLAGSER-G-----SDTY----D--ND------KQ-T--R---KEGADINK------------SLLALKE---------CI-------RALD-------------------------------------------------------------------------QS----------------------------------------------------------------------------------------------------------------------S---K--H-TPFRQSTLTQVLKDSFV-G--N-SRTVMIA-NISPNQSSS--EHTLNTLR-YADRVKELGTSESNSN---

DD_B0217523                    -EESIQAVCRFRPE----TAA----------------------------EQ---TL-----------------------------------------------------G-------------------------------------------------------------------------------------------------------------------------------------------------------------------------------------------------------------------------------------------------PS----E-------------------K-Q--------------------------------------L---------------------------T----------------------------------------------------------------------------IGT---D-------------Q---------S-S----S-------------------------------------------------S-------S------------S-M-A--Q--A------------------------------------------------------------------------FR-----------F-----SKVYQPN-T-------------------------------------TQE--SFYNEVGKPLI-DNIV----NGY------NVGIIAYGQTGAGKTFSLGFSG---------------G----EG----------N-----D-------------S----------------------------------------------------Y------------------------------------------------------------------------------NYNNSHSSW-------------------G--I----M----PRIIKDL------------------------------FIKQDEQ----Q-----------------------------S--------M---------------------------------------------------------------------------------------------------------------------------------------------------------------------N---T-P--------Q-----------------R------------I------K---------FT--------------TKISYLEV-YKEK-----------VYDLL------------------------------------------------S----------------------------------------------------------------------------------------E-------------------------------------------------------------------------G-------------------------------------------G------------------------------------VN--------------------------D------IE-----------IR--------------------------------------------------------------------MADG-G-FIVPDAVQSSIQTFTDFLTHLQHIEKNRKIAETKKNMA-S--SRSHAIFI---------------------------------------------------V--SL-LK----------------------E-------D--------------------------------------------L--E-----N------------------------------------------------------------------------------------------------------------------------------------------------------K-------M----------T--VT------SL--LYLVDLAGSES-A-----SK-I----D--GT------TS-K--I---EETKSINK------------SLYALGG---------VI-------EDM----------------------------------------------------------------------------S---------------------------------------------------------------------K--------------N---------------------SK----------------H-VRYRDSKLTQLLQQCFG-G--N-SKTCLIV-NCSSSNHES--VETIQSLN-FGQRAQSVKNKPLQNV---

DD_B0218612                    -NNCVRVALRVRPL----SKK----------------------------EE---AE-----------------------------------------------------R-S-----------------------------------------ME--------------------------------------------------------V-------------------------------------------VK---------------------------------------------------------Y--------VD-------------------------------------------------------------------------------------------------------------------------------------------------------------------------------------------------------------------GE---P-Q---------V------I-------------------------------------------------M-------G------------D-N-N--Q--T------------------------------------------------------------------------FT-----------F-----DYVFNGK-S-------------------------------------RQQ--EIFDDCVANLV-DCLF----EGY------NSTILAYGQTGSGKTFTMGTTS---T-----------I----------------G-----I------------------------------------------------------------------P------------------------------------------------------------------------------T-----EEL-------------------G--V----I----PRVIDFI------------------------------Y-----D----K-----------------------------I--------D---------------------------------------------------------------------------------------------------------------------------------------------------------------------R---KKD--------T-HQ--------------------------------------------LV--------------LKVSFLEL-YNEE-----------IRDML---NP-------------------------------------------Y----------------------------------------------------------------------------------------P-------------------------------------------------------------------------T-------------------------------------------A-------------------------------------G--------------------------G------LP-----------IRE----------------------------KS-N--------------------------------------G-E-VYIPGLVEQIVRSRQQMEEALIRGSQSRTTGSTLMNSH-S--SRSHAIFS---------------------------------------------------I--IV-EQ----------------------T----------------------------------------------------P--I-----N---------------S----------------------PV---T------SSSTSS---DSLSPNKDDDSSIMIDEDEEDDEEDE-S-----M---D------------------------------------ER-----------N-----------P----------S--IR------SM--FHFVDLAGSER-V-----KK-T----K--AE------GQ-R--L---KEGINING------------GLLALGN---------VI-------SALGD-----------------------------------------------------T------------------RRA---------------------------------------------------------------------T--------------T---------------------KP---K------------H-IPYRDSKLTRMLQSSLG-G--N-SKTLMIA-CVSPADSNF--EETLNTLK-YAYRARNIMNKPVVNI---

DD_B0219839                    -MNSMIVTVRIRPE----SQS----------------------------EI---LN----------------------------------------------------KN-C-----------------------------------------KT--------------------------------------------------------I-------------------------------------------VR---------------------------------------------------------V--------IDDN------------------------M-----L-------------------VFD--------------------------------------PN-----------D----------IDIG--A-F--------------NNNR--------N-----------------------------------------------------------------N---------K-Q----S-------------------------------------------------Q-------Q------------P-V-E--Q--K------------------------------------------------------------------------YI-----------F-----DRVFDQY-A-------------------------------------TQE--EVFENTTKELV-SYVI----SGH------NASVFAYGASGAGKTHTMVGG----------------I----------------N-----T-------------G----------------------------------------------------P------------------------------------------------------------------------------G-------I-------------------M--V----L------TMKEL------------------------------F-----S----L--------------------------------------IE-----K--------------------------------------------------------------------------------------------------------------------------------------------------------------------D--------R-----------------S------------N----QYI---------VS----------------MSYLEV-YNET-----------IRDLL------------------------------------------------I-------------TNT---------G-------------------------------------------G----------GGNS----N-------------------------------------------------------------------------N------K-----------------------------------------------------------------------------------------------------V------LE-----------LCE----------------------------DE-N--------------------------------------K-Q-IVIRDLSWEYPTSADQVFKLLKYGNLNRKQSPTQTNQT-S--SRSHAVLQ---------------------------------------------------I--TV-K-----------------------------------------------------------------------------------------------------Q----------------------Q----N------L----------------------------------------------------------------------------------QD----------KS-----------K----------I--SF------GK--LSLIDLAGSER-A-----SK-T----L--NT------GD-R--L---KEGTSINK------------SLLALGN---------CI-------KALGE-----------------------------------------------L----CK-------------------S--------------------------------------------------------------------------------------------------------------------SNP---N--F-IPYRDSKLTRILKDSLT-G--S-CKTIMIA-NISPNSSSF--EETHNTLK-YAQRAKSIKTQITKNV---

TP_105812                      -KHSIHLTVRVRPP----QTS----------------------------DT---P------------------------------------------------------A-VSI-----------------------------------TDG-------------------------------------------------------------------------------------------------------------------------------------------------------------------------------------------------------------------------------------------------------------------------------------------------------------------------------------------------------------------------------------------------------N----------------V-------------------------------------------------V-------V------------G-G-S--N--S------------------------------------------------------------------------FS-----------Y-----ANRVVVG-K-------------------------------------DQL--VCYDAVTSSLL-PRIR----EGY------SCAVLAYGETGSGKTHSVFGP----------------P----------------N-----A-------------LTE----------------AS-----------------------------LSRN------------------------------------------------------------------------------I-------T-------------------T--L----PDT------------------------------------------------------WGVFPRTVMDLLSIP--------------------N------------------------------------------------------------------------------------------------------------------------------------------------------------------------------------------------------------------------------------VS--------------LQASAIEI-YQNN-----------PYDLF------------------------------------------------N------------------------------------------------------------------------------------------------------------------------------------------------------------------E-------------------------------------------R-------------------------------------K--------------------------L------LQ-----------MPGSRRNSTQTS-I-----------------DS-N--------------------------------------E-D-FATRGTSRKALKTPSDIVQFCQQVELTRTAKSHHLNAR-S--SRSHCLVQ---------------------------------------------------I--HL-RI---------------------------------------------------------------------------------------QKG-------------------------------------------------------------------------------------------------------------------------------------------------S-------S----------F--LQ------PT--FIFVDLAGSER-V-----RK-S----G--VT------GD-A--S---KEAFGINS------------SLTTLGR---------VI-------QLL----------------------------------------------------------------------------G---------------------------------------------------------------------C--------------K---------------------NN---Y------------H-VPYRDSTLTMLLKPLFG-G--S-SFTSVIV-NVSSDAAHK--EESIAALR-FGQRMTLIKNAATVVQ---

TP_107522                      -INGVSIAIRKRPI----FDY----------------------------EL---ER-----------------------------------------------------N-D-----------------------------------------YD--------------------------------------------------------V-------------------------------------------IS---------------------------------------------------------I--------D-----------------------------------------------------------------------------------------------N----------------------TSES--S--------HD-CIL--------------------V-------M--H-----------------------------------H----D-------M---------K------Q-------------------------------------------------M-------L------------I-K-P--T--K------------------------------------------------------------------------YP-----------V-----TAAFDEN-C-------------------------------------SDD--SIYKHIAEPLV-RDAA----NAG------LVTLLMYGQTGCGKSYTMSGI----------------E----------------S-----R--------------------------------------------------------------------------------------------------------------------------------------------------------------------------------------------MAYGL------------------------------F-----E----A-----------------------------V--------D---------------------------------------------------------------------------------------------------------------------------------------------------------------------S---I-R--------------------------V------------K------P---------TI---------------TMQFIEL-CGSK-----------EINDL---FD-------------------------------------------P----------------------------------------------------------------------------------------K-------------------------------------------------------------------------S-------------------------------------------S-------------------------------------G--------------------------D------VK-----------LLD----------------------------ND-D--------------------------------------G-S-VQLVNARTIEIRSPEELLNGINIAKGRRATEATEKNGV-S--SRSHAVCQ---------------------------------------------------I--QI-K-----------------------------------------------------------------------------------------------------G----------------------K----Y------K--------------------------------------------------------------------------------------------------------------------------R------GV--LTLIDCAGSER-R-----HDSM----Y--HS------SE-R--Q---KESAEINA------------SLWALKE---------CI-------RARA-------------------------------------------------------------------------SK----------------------------------------------------------------------------------------------------------------------S---S--R-IPYRNSSLTRILRESLE-N--ENGKLCVIA-CVAPNSTDT--EHTMETLK-TVSTIVGIDD---------

TP_110182                      -SSNVRVGVRIRPL----TSL----------------------------ES---SQ-----------------------------------------------------N-------------------------------------------------------------------------------------------------------------------------------------------------------------------------------------------------------------------------------------------------GH----P-------------------I---------------------------------------------------------------------------------------------------L-------------T--------------------------------------A----SLH-----S---------S------S-------------------------------------------------L-------T------------L-S-K--R--T------------------------------------------------------------------------FT-----------Y-----DAVFDDN-V-------------------------------------SQS--DLYNNVRGELL-DAFL----NGY------NATVLAYGQTGSGKTFTMGSEN---H-----------G----------------G-----S------------------------------------------------------------------E------------------------------------------------------------------------------N-----YSD-------------------G--L----I----PRFMADI------------------------------F-----N----I-----------------------------L--------M---------------------------------------------------------------------------------------------------------------------------------------------------------------------G---RRE--------S-SKNAT---LTE-QSDAL------------I------D---------FK--------------LSATFLEV-YGED-----------IHDLL------------------------------------------------D----------------------------------------------------------------------------------------E-------------------------------------------------------------------------D-------------------------------------------R-------------------------------------K--------------------------S------LP-----------IRE----------------------------DS-N--------------------------------------G-E-VIVVGLRSTQVSSDVEALNVLNTGTMNRTTAATLMNCT-S--SRSHAVFT---------------------------------------------------V--NL-VQ----------------------V----------------------------------------------------V--R-----G--------------------------------------A-----------------------------------------------------------------------------------------------E-----------GV--D-------V----------T--TT------SR--FTFVDLAGSER-M-----KK-T----G--AE------GE-R--A---KEGIKINE------------GLLALGN---------VI-------NALAD-----------------------------------------------------E------------------ERL----------------------------------------------------------------------A-----------------------------------------RG-E-K---V--H-VPYRQSKLTRLLQDALG-G--N-SQTLFLA-CVSPSDTNA--SETLSTLQ-YANRARNIKNVPTRNV---

TP_112325                      -EDKICVCVRKRPL----NDK----------------------------ER---RK-----------------------------------------------------K-E-----------------------------------------HD--------------------------------------------------------A-------------------------------------------VT---------------------------------------------------------C--------L-----------------------------------------------------------------------------------------------H----------------------PTAT--V--------HSA-----------------K-------------L--R-------V----------------------------------------D--------GI------S-------------------------------------------------K-------Y------------L-D-H--N--S------------------------------------------------------------------------FR-----------F-----DHAFDEE-S-------------------------------------TTE--DVYQCTAKPLV-KYVC----GGK------KATVFCYGQTGSGKTHTMSGI----------------Q----------------Q-----M-------------V---------------------------------------------------------------------------------------------------------------------------------------------------------------A--D----D----IFNTLSD------------------------------N-----V----Y-----------------------------D--------G-------------------------------------------------------------------------------------------------------------------------------------------------------------------------D--------------------------------------------------------N-TT--------------CSIAIFEI-YGGR-----------IQDLL------------------------------------------------N------------------------------------------------------------------------------------------------------------------------------------------------------------------N-------------------------------------------R-------------------------------------N--------------------------R------LK-----------VLE----------------------------DG-K--------------------------------------G-E-VVVSGLEEFSANDPNEFLALVEKGHNNRTTHATEANDV-S--SRSHAICQ---------------------------------------------------I--LF-R-----------------------------------------------------------------------------------------------------DVV--------------------T----R-----------------------------------------------------------------------------------------------------------------------------K--LK------GK--LSLVDLAGSER-G-----TDTK----S--HN------RQ-R--R---TESSEINT------------SLLALKE---------CI-------RAID-------------------------------------------------------------------------GK----------------------------------------------------------------------------------------------------------------------S---Q--H-VPYRQSKLTLILKDCFV-S--KLARTAMIA-TLSPGSFST--DHTVNTLR-YADRIKENVVRRV------

TP_116492                      -EMRIRVIVRKRPM----STN----------------------------EA---AE-----------------------------------------------------S-C-----------------------------------------DVDVIH------P-----------------------------------------------------------------------------------------LD---------------------------------------------------------Y--------D-----------------------------------------------------------------------------------------------D-----------H----------GKIL--V--------YQP-----------------K-------------T--K-------L----------------------------------------D---------L------A-------------------------------------------------K-------E------------V-E-T--T--S------------------------------------------------------------------------FA-----------F-----DNVFNED-S-------------------------------------NNL--EIYSRSVQNLI-PGVF----HGK------WATVFGYGQTGSGKTFTMMGS----------------N----------------MT----G-QNSEANLGLYFLA---------------------------------------------------------------------------------------------------------------------------------------------------------------A--Q----D----VFRIAEL------------------------------P-----E----Y----------------------------------------------------------------------------------------------------------------------------------------------------------------------------------------------------------------N--------------------------------------------------------D-IT--------------ISVSLFEI-YGGK-----------LIDLL------------------------------------------------N------------------------------------------------------------------------------------------------------------------------------------------------------------------G-------------------------------------------R-------------------------------------N--------------------------P------VK-----------CLE----------------------------DS-K--------------------------------------G-K-VCFPGLTGHAVHDAEELMDIIEQGSLNRSVGSTSANAD-S--SRSHAVLQ---------------------------------------------------L--CL-R-----------------------------------------------------------------------------------------------------KDV--------------------K----D-----------------------------------------------------------------------------------------------------------------------------K--EH------GR--LTFIDLAGSER-G-----ADTS----K--AS------KT-T--R---MEGAEINT------------SLLALKE---------VI-------RALAT-----------------------------------------------------G------------------SS----------------------------------------------------------------------------------------------------------------------M---K--R-IPFRGSKLTQVLKESFV-G--KNSRTVMVS-CVAPNMKNV--DHTLNTLR-YADRVKE------------

TP_119229                      ------------------------------------------------------------------------------------------------------------------------------------------------------------------------------------------------------------------------------------------------------------------------------------------------------------------------------------------------------------------------------------------------------------------------------------------------------------------------------------------------------------------------------------------------------------------------------------------------------------------------------------------------------------------------------------------------------------------------------------------FT-----------F-----DKCFSGH-A-------------------------------------TQV--ELYQTCVVPLL-NKCL----EGY------NATTLAYGQTGAGKTYTTLGPA---T-----------S------TNEKQHSQEY---------------------------------------D---------------------------------A--------------------------------------------------------------------------------------V-------------------G--I----L----PRALRDL------------------------------F-----R----G-----------------------------G--------S---------------------------------------------------------------------------------------------------------------------------------------------------------------------K---QQP--------F-E---------------------------------------------YQ--------------VKLQFLEL-YGEE-----------IRDLL---TS-------------------------------------------S----------------------------------------------------------------------------------------P-------------------------------------------------------------------------N-------------------------------------------T-------------------------------------Q--------------------------Q------KI-----------VIR----------------------------DA-A--------------------------------------G-D-AEAIGATEVAVADAQEAMVCLTRGMLRRVTGATAMNAE-S--SRSHAIMS---------------------------------------------------V--MV-EQ----------------------I----------------------------------------------------T--R-----S---------------N----------------------S------------------------------------------------------SGEE------------------------------------GG-----------EA--V-------L----------L--NK------SK--FNFVDLAGSER-Q-----KR-T----N--AK------GT-R--L---KEGININK------------GLLVLGN---------VI-------SALAS-----------------------------------------------------G------------------D------------------------------------------------------------------------------------------------------------KA---K------------F-VPFRDSKLTRLLRGSLG-G--N-HKTLMIA-CASPSHKNA--EESLNCLR-YANRAKNIQNLAVVNV---

TP_12124                       -KGRIRVYVRIRPL----SET----------------------------EL---KA-----------------------------------------------------D-------------------------------------------------------------------------------------------------------------------------------------------------------------------------------------------------------------------------------------------------YA----N-------------------V-M--------------------------------------T---------------------------K----------------------------------------------------------------------------E--D-ERT----C-------V---------M------A-------------------------------------------------S-------G------------S-E-I--K--D------------------------------------------------------------------------WE-----------F-----DKIFADG-N-------------------------------------TQE--AVF-KDTSLLI-ISAI----DGF------NVCIFAYGQTGSGKTYTMFGS----------------N----------------D-----R-------------S----------------------------------------------------E------------------------------------------------------------------------------R-------H--Q----------------G--L----A----PRVAHEL------------------------------F-----N----K-----------------------------L--------Q---------------------------------------------------------------------------------------------------------------------------------------------------------------------E---RES--------S-HH--------------------------------------------IE--------------VSVTMLEL-YTDK-----------LGDLL------------------------------------------------------------------------------------------------------------------------------------------------------------------------------------------------------------------------------------------------------------------------------------------------------------------------------------------------------------------------------------------------------TS---------------AEHTSSG-L-VEVEGAKMERATNANELLDIFNRGAKGRASSSTKMNAD-S--SRSHMIAT---------------------------------------------------V--VL-SL----------------------R-------N--------------------------------------------R--R-----T------------------------------------------------------------------------------------------------------------------------------------------------------G-------K----------V--IH------GK--LTLTDLAGSER-V-----AK-S----G--AA------GH-Q--L---KEAQSINK------------SLSALGD---------VI-------GAL----------------------------------------------------------------------------T---------------------------------------------------------------------S--------------G---------------------GR---Q------------H-IPYRNHPLTMLMSDSIG-G--N-AKTLMFV-CCSPADYNR--KETANSLD-FAKRCRNVTNN--------

TP_121289                      -----------------------------------------------------------------------------------------------------------------------------------------------------------------------------------------------------------------------------------------------------------------------------------------------------------------------------------------------------------------------------------------------------------------------------------------------------------------------------------------------------------------------------------------------------------------------------------------------------------------------------------------------------------------E------------------------------------------------------------------------YA-----------Y-----DKVFGED-A-------------------------------------DTSK-IYDELVSDIVE-SVAN----EGI------NGTVFTYGQTSSGKTFTMQGC----------------G----------------K-----D-------------EDG----------------TV-------------------------------G--------------------------------------------------------------------------------------------------------------I----I----QMAAKEI------------------------------F-----G----S-----------------------------I--------K---------------------------------------------------------------------------------------------------------------------------------------------------------------------A---ERS--------E-----------------N-S---------TS------E---------ST--------------VKVSYIEI-YNEE-----------LRDLLTDNKR-------------------------------------------K----------------------------------------------------------------------------------------A-------------------------------------------------------------------------K-------------------------------------------P-------------------------------------T--------------------------A------LT-----------IRE----------------------------DK-R--------------------------------------G-S-IAVENLKEVAVRSLDQLMEVFRVGESNKAVGSTKMNDR-S--SRSHAILR---------------------------------------------------I--TI-EK----------------------K-------T--------------------------------------------V--L-----YSERGS------------------------------------------------------------------------------------------------------------------------------------------------------------------------S------ST--LNLVDLAGSES-V-----RL-T----G--AS------GM-Q--K---KEGGMINQ------------SLLTLSK---------VL-------MSL----------------------------------------------------------------------------G---------------------------------------------------------------------Q--------------K---------------------KT---G------------H-VNYRDSKLTRILKPSLS-G--N-ARMAVIC-CISPSDQYV--DETKSTLQ-FATRAKLVKTNAVANE---

TP_122963                      -QGNIQVCCRIRPM----TGE----------------------------EF---QR-----------------------------------------------------G-------------------------------------------------------------------------------------------------------------------------------------------------------------------------------------------------------------------------------------------------YR----E-------------------V-A--------------------------------------Q---------------------------S----------------------------------------------------------------------------LSETE-------------L-G-------LFY------E-------------------------------------------------R-------T------------R-T-W--K--S------------------------------------------------------------------------FV-----------F-----DKIWGQD-A-------------------------------------SQK--DVF-QDVEPMA-LSVI----DGY------NSCIFAYGQTGSGKTYTMEGD----------------K----------------E-----N-------------N----------------------------------------------------Q------------------------------------------------------------------------------Y---------------------------G--I----S----QRTIHKL------------------------------F-----S----M-----------------------------L--------Q---------------------------------------------------------------------------------------------------------------------------------------------------------------------D---RPS--------R-FE--------------------------------------------YS--------------IEVGMLEI-YNDE-----------VYDLL---SN--D-VTKD---V----------HG-------------------S----------------------------------------------------------------------------------------S-------------------------------------------------------------------------H-------------------------------------------R-------------------------------------K--------------------------S------LD-----------IRQ----------------------------?A-E--------------------------------------S-T-VEVPGLTKEKVTSVSEVLNALDRGNANRATGTTNLNER-S--SRSHMILQ---------------------------------------------------V--EV-TS----------------------G-------------------------------------------------------V-----G------------------------------------------------------------------------------------------------------------------------------------------------------E-------A----------K--HK------AT--LYLIDLAGSER-V-----RK-S----E--VE------GK-A--M---KEAQHINK------------SLSALGN---------VM-------EAL----------------------------------------------------------------------------D---------------------------------------------------------------------R--------------K---------------------S----S------------H-VPYRDSKLTYLLQNSLG-G--N-SRTMMIV-AACPHNNSY--DETTFALK-FATRVRRINLGKAQKN---

TP_123312                      -RGTVRVYCRPKPS----NAE----------------------------TS---I--------------------------------------------------------------------------------------------------------------------------------------------------------------------------------------------------------------------------------------------------------------------------------------------------------------------------------------------------------------------------------------------------------VT--------------------------------------------------------------------------I--PTHDI----L-------V---------L------N-------------------------------------------------E-------D------------T-S-P--V--S------------------------------------------------------------------------FK-----------F-----DRVFSPH-C-------------------------------------SGY--EIF-SELEEPL-ISSL----DGF------NVTLLAFGQGGSGKTHSVLGDY---T-----------F----------------D-----A------------------------------------------------------------------E------------------------------------------------------------------------------G-------S--------------PSLQHG--V----Q----LQSLQQL------------------------------F-----T----I-----------------------------A--------G---------------------------------------------------------------------------------------------------------------------------------------------------------------------H---RTD--------R-YK--------------------------------------------DT--------------FSMTIVEV-HNEK-----------LFDLV---SG-------------------------------------------T----------------------------------------------------------------------------------------P-------------------------------------------------------------------------S-------------------------------------------A-------------------------------------E--------------------------RDG---ELE-----------IRT----------------------------NI-D--------------------------------------G-N-TVVQGLVSIPIESFEDA?TLAKQADRLKR-HGSDVKKH-E--KNSNVITT---------------------------------------------------I--HI-KS----------------------V-------N--------------------------------------------I--A-----T------------------------------------------------------------------------------------------------------------------------------------------------------G-------V----------G--TE------GK--LQFVDMAASDI-A-----H----------GV------KR-D--ASDEDNTHFYNK------------SIDAFND---------VV-------NAR----------------------------------------------------------------------------C---------------------------------------------------------------------Q--------------F---------------------D----R------------S-VPYRNSTLTHLLRDSLE-A--D-TKVLLLC-CVSSEQADF--ADTVGALR-FASRMQKVSIGKATKH---

TP_124560                      -RGNVRVAARIRPF----LPD----------------------------DN---AG-----------------------------------------------------K-------------------------------------------------------------------------------------------------------------------------------------------------------------------------------------------------------------------------------------------------DA----K-------------------P-S--------------------------------------V---------------------------V----------------------------------------------------------------------------A--A-GET----V-------L----------------V-------------------------------------------------V-------RGTTSNDP-----S-H-Q--Y--T------------------------------------------------------------------------FS-----------F-----DRVFAPA-A-------------------------------------GQE--AVF-EEVSEFV-QSAL----DGY------NVCLFSYGQTGSGKTHTMQGT----------------G----------------T-------------------A----------------------------------------------------S------------------------------------------------------------------------------M-------R-------------------G--L----I----PRSIEQI------------------------------G-----N----Y-----------------------------Q--------K---------------------------------------------------------------------------------------------------------------------------------------------------------------------T---LEK--------E-----------------G------------W------V---------YN--------------MEVSFLEI-YNES-----------IRDLL------------------------------------------------R----------------------------------------------------------------------------------------D-------------------------------------------------------------N------P----K-------------------------------------------E-------------------------------------E--------------------------S------KH-----------EI-----------------------------------------------------------------KVG-SDG-R-RTVTNLTIIDPNNKSEVDGVLALAAKRRSIASTDMNTT-S--SRSHSVFT---------------------------------------------------L--SL-TA----------------------Q-------H--------------------------------------------E--E-----L------------------------------------------------------------------------------------------------------------------------------------------------------N-------Q----------I--VR------GT--LNLVDLAGSER-L-----DR-S----N--AA------GK-Q--A---KEAMAINK------------SLSSLTD---------VF-------TAI----------------------------------------------------------------------------R---------------------------------------------------------------------N--------------K---------------------T----S------------H-IPFRNSKLTYLLQPSLS-G--D-GKTLMVV-NLSPTEASV--QESLCSLR-FAQNVNACELGKAK-----

TP_132625                      --------------------------------------------------------------------------------------------------------------------------------------------------------------------------------------------------------------------------------------------------------------------------------------------------------------------------------------------------------------------------------------------------------------------------------------------------------------------------------------------------------------------------------------------------------------------------------------------------------------------------------------------------------------K--K------------------------------------------------------------------------FT-----------Y-----DAVFGPT-S-------------------------------------KQT--EVF-DSIKGII-DAVC----EGY------NGTIVAYGQTGSGKTHTIFGE----------------D----------------G-----F-------------HDN----------------DSAG-----------------------------------------------------------------------------------------------------------------------LV--QR-------SL------K----S----IFH--KI------------------------------ANN--LE----S-----------------------------K--------S---------------------------------------------------------------------------------------------------------------------------------------------------------------------E---D-A--------T-----------------T------------T------R---------TT--------------TKASFFEI-YNER-----------VYDLL------------------------------------------------S----------------------------------------------------------------------------------------T-------------------------------------------------------------NS-----N----L-------------------------------------------E-------------------------------------E--------------------------S------LP-----------VRE----------------------------DA-S--------------------------------------R-G-VYVEGLAGREVGSTLEALDVLRCGMDNRRVAATNMNRV-S--SRSHAVFV---------------------------------------------------L--TV-KS----------------------E----------------------------------------------------I--TS----S--------------------------------------------------------------------------------------------------------------------------------------D-----------GI--S-------K----------V--RV------SK--FTLVDLAGSER-Q-----KA-T----D--TA------GD-R--L---KEASMINN------------SLLCLGQ---------VI-------NSLVD-----------------------------------------------R----EK---------------------------------------------------------------------------------------------------------G---------------------KE---K------------H-VPFRDSKLTFLLRDSWG-G--N-SKTCLVA-TVTPSIESL--TETISTLK-FAQRAKLIKNTAVLNE---

TP_135880                      ---NIQVVVRLRPM----NET----------------------------ER---RH-----------------------------------------------------G-T-----------------------------------------LP--------------------------------------------------------V-------------------------------------------VT---------------------------------------------------------A--------KTQD------------------------R-----I-------------------V---------------------------------------------------------------------------------------------------T-------------V--------------------------------------I----K-------G---------K------G-------------------------------------------------K-------K------------Q-M-K--Y--A------------------------------------------------------------------------YS-----------F-----DNVFTAF-S-------------------------------------TQE--EVFEETVKPVI-CDVM----RGF------ESTVFAYGQTGTGKTHTMEGS----------------L----------------S-----S-------------P----------------------------------------------------E------------------------------------------------------------------------------Y-------Y-------------------G--V----I----PRSAQAI------------------------------F-----E----H-----------------------------L--------K---------------------------------------------------------------------------------------------------------------------------------------------------------------------Q---P-Q--------------------------Y------------K------E---------QV--------------VTCSYLEI-YNEE-----------LRDLL------------------------------------------------D----------------------------------------------------------------------------------------D-------------------------------------------------------------S-----------G-------------------------------------------S-------------------------------------K--------------------------S------RL-----------EIM----------------------------EG-K--------------------------------------D-G-TFCRGLTERQVNSAADVLNLMQKAQHSRIIGETKMNKA-S--SRSHCLFT---------------------------------------------------I--QV-HG----------------------K----------------------------------------------------I--A------------------------------------------------------------------------------------------------------L------------------------------------ID-----------GD--G-------D----------M--EN------GK--LHMVDLAGSEC-A-----KS-A----G--ND------KT-T--P---RERMNINR------------SLLTLGR---------VI-------TTLKE---------------------R--SE--------------------------NK---------------------------------------------------------------------------------------------------------N---------------------AN---A------------R-IPYRDSKLTRILQESLG-G--R-CKTVIVA-TLSPSITAI--EESVSTLN-YAQSANGIINKPISSS---

TP_137385                      -DKRLSVYLRVRPP----VSATGM-------------------------EG---I----------------------------------------------------------------------------------------------------------------------------------------------------------------------------------------------------------------------------------------------------------------------------------------------------------------------------------------------------------------------------------EG------------------------A-------------------------I-------------S--T-----------------------------------I----E-------V---------L------N-------------------------------------------------E-------V------------R-G-V--K--E------------------------------------------------------------------------YA-----------Y-----SGVFGPN-S-------------------------------------TQS--DIYNNVAAPLV-EGLF----PGE------SALLFTLGVTNAGKTHTVMGT----------------G----------------F-----E-------------K---------------------------------------------------------------------------------------------------------------------------------------------------------------K--K----K----QDGSG----------------------------------------------DWGIIPRSLHHMLAR-------------------------------------------------------------------------------------------------------------------------------------------------------------NSLN------------DSN----------AT---FAS--------S-PK--------------------------------------------LQ--------------MYMSYLEI-YNEQ-----------IYDLL---PD--K-A------------------K-------------------A----------------------------------------------------------------------------------------P-------------------------------------------------------------------------RR------PCDG--------------------------------P-------------------------------------P--------------------------A------LK-----------LRE----------------------------SR-R--------------------------------------G-R-IFVRGLAKHPVSNVHQGLELAQEAKNNRHTASNNINAN-S--SRSHSICQ---------------------------------------------------L--EI-AH----------------------F----------------------------------------------------Y--G-----G--------------------------------------------------------------------------------------------------------------------------------------G-----------TVKSA-------K----------R--NS------TI--IWIVDLAGSER-S-----KR-T----G--MA------HT-R--H--QKEAALINA------------SLMNLMR---------CL-------REMLN-----------------------------------------------------H------------------Q-----------------------------------------------------------------------------------------------------------------PKK-T-K---G--GVVPFRESKLTHMFMNHLT-GPSA-SRTCMVV-NVNPAADDF--DETSHVLA-YASTARNVK----------

TP_142737                      ----IQVYLRIRPS----SSS----------------------------LK----Y-----------------------------------------------------Y-ERD-----------------------------------DDP-N-----------------------------------------------------------------ILSFN------------------------------------------------------------------------------------------------------L------------------------P-----K-------------------E---------------------------------------------------------------------------------------------------S-------------D--------------------------------------T----D-------I---------I------N-------------------------------------------------N-------S------------K-S-R--F--S------------------------------------------------------------------------FQ-----------F-----NGILDEK-A-------------------------------------NQR--DVFRAVGIPAI-KNVL----AGY------NSTIFAYGQTGSGKTFTITGG----------------S----------------E-----R-------------Y----------------------------------------------------D------------------------------------------------------------------------------D-------R-------------------G--I----T----PRVISQL------------------------------F-----K----T-----------------------------I--------S---------------------------------------------------------------------------------------------------------------------------------------------------------------------K---S-S--------------------------N------------G------M-------E-YS--------------CFASYLEI-YNQS-----------GYDLL------------------------------------------------M--------------------------------------------------------------------------------------------------------------------------------------------------------------------------------------------------------------E-------------------------------------H--------------------------D------AS-----------FEE------VPKVTML---------------ED-EYGRHHFKNLSMHLVKSEE---------------------------------------EALNLLFLGDTNRAIAATEMNQN-S--TRSHCIFT---------------------------------------------------L--IL-EG----------------------R-------K--------------------------------------------A--G-----A------------------------------------------------------------------------------------------------------------------------------------------------------D-------T----------V--TR------SK--LNIVDLAGSER-V-----SR-T----S--SA------GQ-T--L---REAKYINS------------SLFFLEL---------VI-------VAL----------------------------------------------------------------------------N---------------------------------------------------------------------E--------------K---------------------DKK--V------------F-VPYRNSMMTSVLRDSLG-G--N-CKTMMIA-NISPEPLHT--DESISTCS-FAQRVALVKNKASINE---

TP_151754                      -RGNIRVYVRTRPF----LPN----------------------------DG---AA-----------------------------------------------------R-------------------------------------------------------------------------------------------------------------------------------------------------------------------------------------------------------------------------------------------------GS----S-------------------I-D--------------------------------------I---------------------------L----------------------------------------------------------------------------P--D-GES----L-------T---------I------Q-------------------------------------------------G------------RRG-----D-E-G--H--A------------------------------------------------------------------------FK-----------F-----DKVFAPS-S-------------------------------------GQD--VVF-DEVSEFV-QSAL----DGY------HVCLFSYGQTGSGKTHTMQGS----------------G----------------N-------------------G----------------------------------------------------A------------------------------------------------------------------------------M-------R-------------------G--I----I----PRAVEQI------------------------------L-----S----Q-----------------------------A--------A---------------------------------------------------------------------------------------------------------------------------------------------------------------------M---MQS--------Q-----------------R------------W------T---------FT--------------MKASFLEI-YNEE-----------LRDLL------------------------------------------------V----------------------------------------------------------------------------------------L-------------------------------------------------------------M------N----A-------------------------------------------D-------------------------------------G--------------------------STK---ARL-----------SI-----------------------------------------------------------------KRN-AEG-K-SFVDGIVENKAAGLEQLEAVMVAAARARSVATTKMNAQ-S--SRSHSVFM---------------------------------------------------L--HL-CG----------------------S-------N--------------------------------------------E--E-----S------------------------------------------------------------------------------------------------------------------------------------------------------G-------T----------V--VQ------GA--LNLCDLAGSER-L-----DR-S----GASSD------AR-R--L---KETQAINK------------SLSSLGD---------VF-------TAL----------------------------------------------------------------------------A---------------------------------------------------------------------N--------------G---------------------S----K------------H-VPFRNSKLTYLLQDCLS-G--D-GKALMFV-NLSPTVESS--NESLCSLR-FAQRVNQVELGRATKH---

TP_155696                      -----------------------------------------------------------------------------------------------------------------------------------------------------------------------------------------------------------------------------------------------------------------------------------------------------------------------------------------------------------------------------------------------------------------------------------------------------------------------------------------------------------------------------------------------------------------------------------------------------------------------------------------------------------K--R--R------------------------------------------------------------------------FE-----------F-----DSVFGPM-A-------------------------------------TQRQ-VYEGTAGDMIE-TSIY----KGF------NATILAYGQTGSGKTFTMGTDG---G-----------F----------------EA----N-------------D----------------------------------------------------S------------------------------------------------------------------------------V------------------------DGDG--V----I----ARAVYDL------------------------------FQI--R-----------------------------------N--------S---------------------------------------------------------------------------------------------------------------------------------------------------------------------L---P-Q--------G-----------------K------------D------R---------VK--------------VEMTYLEI-YNEQ-----------AIDLL------------------------------------------------S----------------------------------------------------------------------------------------T-------------------------------------------------------------------------D-------------------------------------------P-------------------------------------NSA------------------------T------LS-----------VHD----------------------------SK-D----------------------------------------G-VVVKNLKSFVVSSPGDVQKKMELASQKRATGSTQMNSV-S--SRSHAICT---------------------------------------------------L--NE-TV----------------------E----------------------------------------------------E--D-----D---------------G----------------------SD----------------------------------------------G-----P---T------------------------------------SS-----------G-----------E----------M--IK------AK--LTLVDLAGSER-I-----KK-T----G--AE------GA-R--M---KEGISINK------------GLFVLGQ---------VV-------SALSE-----------------------------------------------------M------------------GQQNGVFGG----------------------------------------------------------------------------------------------------------KK-S-N---S--H-IPYRDSKLTRLLQDSLG-G--N-SRTVMIA-CISPAESNI--EESVNTLR-YAERTRNIKNSAVRNN---

TP_156428                      -TSQVRVGVRIRPL----TSK----------------------------ES---SE-----------------------------------------------------G-------------------------------------------------------------------------------------------------------------------------------------------------------------------------------------------------------------------------------------------------GR----S-------------------V---------------------------------------------------------------------------------------------------V-------------D--------------------------------------A----NAF-----D---------R------T-------------------------------------------------I-------E------------I-S-K--R--K------------------------------------------------------------------------FT-----------Y-----DMVFHST-V-------------------------------------SNA--DLYNNVAPNIL-RAFL----NGY------NATVLAYGMTGSGKTYTMGSEA---N-----------S----------------G-----S------------------------------------------------------------------L------------------------------------------------------------------------------S-----ERD-------------------G--L----I----PRFVADI------------------------------F-----T----M-----------------------------L--------G---------------------------------------------------------------------------------------------------------------------------------------------------------------------E---RKS--------S-SEKSV---MQSPSSSSL------------V------D---------YK--------------VSASFLEV-YGEA-----------IHDLL------------------------------------------------D----------------------------------------------------------------------------------------E-------------------------------------------------------------------------D-------------------------------------------R-------------------------------------Q--------------------------S------LK-----------LRE----------------------------DS-K--------------------------------------G-E-VFVVGLSTVPVINDAEAMGILNTGTMNRTTAATLMNCT-S--SRSHAVFT---------------------------------------------------I--NL-QQ----------------------T----------------------------------------------------T--R-----G--------------------------------------S-----------------------------------------------------------------------------------------------E-----------GV--D-------I----------T--TT------SR--LTFVDLAGSER-M-----KK-T----G--AE------GE-R--M---REGIKINE------------GLLALGN---------VI-------NALGD-----------------------------------------------------E------------------ERL----------------------------------------------------------------------A-----------------------------------------KG-E-K---V--H-VPYRQSKLTRLLQDALG-G--N-SQTLFLA-CVSPSDTNA--SETISTLQ-YANRARNIRNAPTRNV---

TP_163717                      ------------------------------------------------------------------------------------------------------------------------------------------------------------------------------------------------------------------------------------------------------------------------------------------------------------------------------------------------------------------------------------------------------------------------------------------------------------------------------------------------------------------------------------------------------------------------------------------------------------------------------------------K------------T-T-E--Q--S------------------------------------------------------------------------YN-----------F-----DKVYGEE-A-------------------------------------STQD-VYEDIVKEIVS-SVCH----QGR------NGTVFSYGQTSTGKTYTMHGI----------------I----------------C-----S--------------------------------------------------------------------------------------------------------------------------------------------------------------------------------------------AARDI------------------------------F-----Q----N-----------------------------V--------E---------------------------------------------------------------------------------------------------------------------------------------------------------------------D---R-E--------------------------ESS---------QS------L---------TI--------------VKVACMEL-YNEE-----------LRDLLVNNGN-------------------------------------------S----------------------------------------------------------------------------------------S-------------------------------------------------------------------------S-------------------------------------------S-------------------------------------P--------------------------A------LS-----------IKE----------------------------DR-K--------------------------------------G-N-VQIPNLTEQRVSSVDDLLTVIHAADMNRSVGATAMNQR-S--SRSHTIFR---------------------------------------------------I--TG-GG----------------------S-------Q--------------------------------------------K----------SNKK-------------------------------------------------------------------------------------------------------------------------------------------------V-------V----------T--TV------ST--LNLVDLAGSES-V-----RL-T----N--AS------GV-R--Q---KEGGKINQ------------SLLTLST---------VL-------VKL----------------------------------------------------------------------------G---------------------------------------------------------------------K--------------K---------------------DS---G------------H-INYRDSKLTRILKPSLS-G--N-ARMSAIC-CISPACQYS--EESKSTLD-FASRAMLVRTNAKTNE---

TP_133437                      -----------------------------------------------------------------------------------------------------------------------------------------------------------------------------------------------------------------------------------------------------------------------------------------------------------------------------------------------------------------------------------------------------------------------------------------------------------------------------------------------------------------------------------------------------------------------------------------------------------------------------------------------------------------D------------------------------------------------------------------------FT-----------F-----DKVFDEN-T-------------------------------------PQS--TVYQHAAAPLA-SEVL----EGF------NCALISYGQTGSGKSHTMMGA----------------S----------------D-----G------------------------------------------------------------------K------------------------------------------------------------------------------R-------S-------------------G--M----I----HRLIKDV------------------------------F-----R----Q-----------------------------M--------K---------------------------------------------------------------------------------------------------------------------------------------------------------------------E---S-P--------P-----------------T------------T------E---------YL--------------IRCSFVEI-YLEK-----------VLDLL------------------------------------------------N----------------------------------------------------------------------------------------P-------------------------------------------------------------------------V-------------------------------------------N-------------------------------------H--------------------------S------IR-----------IHS----------------------------SEGD--------------------------------------R-G-VRMEGASEACCFDESDVFSLLVRGNACRTVSSTKMNTD-S--SRSHAIFI---------------------------------------------------M--KI-EQ----------------------K-------D--------------------------------------------N--G-----T------------------------------------------------------------------------------------------------------------------------------------------------------G-------I----------S--KT------SQ--LQMIDMAGSEL-G-----GK-N----Q--AA------VS-E--T---KEARMINK------------SLSALNT---------VV-------KTVVS-----------------------------------------------NQ---EA---------------GGG--G---------------------------------------------------------------------G--------------G---------------------L----H------------E-VPYGQSKLTRLLRDAFG-G--N-CRTSVIL-TASPASYNV--AESIRTMK-FGHICGNVKNYVKPSV---

CE_01083                       -NGNIRVFYRIRPQ----LAS----------------------------ET---D------------------------------------------------------N-QKPVV-----------------------------------------------------------------------------------------------VI----------------------------------------------------------------------------------------------------D---------EMDN------------------------G-----V-------------------V---------------------------------------------------------------------------------------------------H-------------V--------------------------------------S----N-------T---------T------G----------------------------------------------------------------------T-R-K--T--S------------------------------------------------------------------------AG-----------A-----DKVIPTD-F-------------------------------------SQD--QIF-NEVSPII-TSCI----DGY------NVCIFAYGHTGSGKTYTMDGP----------------V----------------T-----M-------------P---------------------------------------------------------------------------------------------------------------------------------------------------------------G--I----N----QRAIMQL------------------------------F-----E----T-----------------------------A--------K---------------------------------------------------------------------------------------------------------------------------------------------------------------------E---RTG--------D-IK--------------------------------------------YD--------------IKVAMMEI-YNEK-----------IRDLL---NT-------------------------------------------SNT-----------------------------------------------------------------------------------------------------------------------------------------------------------------------------------------------------------------------------------------------------------------------------N------LA-----------IR-----------------------------QT-EEGRSSIPGLEEVSVNSAE---------------------------------------EVTETLARGRKNKAVAATEANIE-S--SRSHVIVR---------------------------------------------------V--LV-SA----------------------T-------N--------------------------------------------L--I-----T------------------------------------------------------------------------------------------------------------------------------------------------------K-------A----------T--TV------GR--LNLVDLAGSER-V-----SQ-T----N--AT------GQ-L--L---KEAQAINK------------SLSELGN---------VV-------LAL----------------------------------------------------------------------------R---------------------------------------------------------------------Q--------------N---------------------Q----K------------H-IPFRNCQLTRILEDSLN-G--D-SKTLVIV-HLSPDAKSL--NESISSVN-FAEKIGQVFTKSGTMK---

CE_C06G3.2                     -SQYIKCYGRVRPS----ARL----------------------------GA------------------------------------------------------------------------------------------------------------------------------------------------------------------------------------------------------------------------------------------------------------------------------------------------------------P-----S-------------------ESL--------------------------------------F---------------------------V-----------------------------------------------------------------------------------------GG---R-V---------VTI----E-------------------------------------------------T-------D------------N-G-S--K--R------------------------------------------------------------------------YE-----------L-----HHIFDSS-S-------------------------------------SQE--DVFGTVAKKIV-EDCV----EGY------NGTVFAYGQTGSGKTHTMLGP----------------C----------------D-----S-------------WTD----------------QE-----------------------------LMG--------------------------------------------------------------------------------------------------------------L----I----PRSVEHV------------------------------F-----QHLDTK-----------------------------A------------------------------------------------------------------------------------------------------------------------------------------------------------------------------K---E-C--------Q-----------------K------------L------T---------FS--------------VSVEFVEL-YNEV-----------IYDLL-------------------------------------------------------------------------------------------------------------------------------------------------------------------------------------------------------------------N-------------------------------------------A-------------------------------------K--------------------------N------KV-----------QLR----------------------------DS-G--------------------------------------K-D-IQLVGALSKNVDNPLDLMHLVQKGWQERSTGSTAMNAE-S--SRSHALLI---------------------------------------------------I--RI-KT----------------------Q----------------------------------------------------E--R-----T--------------------------------------------------------------------------------------------------------------------------------------G-----------EL--V-------K----------E--RS------SI--LNLVDLAGSER-Q-----TH-T----K--SS------GD-R--L---KEATNINS------------SLTVLGR---------CI-------RLLAD-----------------------------------------------P----SK---------------------------------------------------------------------------------------------------------A---------------------K----G------------H-VPYRDSHLTHILKNSLG-G--N-SKTAVIV-NMHPDRDFA--QESNSTLM-FAQSCTMIMNIATRNE---

CE_C33H5.4A                    -SQYIKCYGRVRPS----ARL----------------------------GA------------------------------------------------------------------------------------------------------------------------------------------------------------------------------------------------------------------------------------------------------------------------------------------------------------S-----S-------------------ESL--------------------------------------V---------------------------V-----------------------------------------------------------------------------------------GG---R-V---------VTI----D-------------------------------------------------T-------D------------N-G-S--K--R------------------------------------------------------------------------YE-----------L-----HHIFDSS-S-------------------------------------SQE--DVFGTVAKKIV-EDCV----EGY------NGTVFAYGQTGSGKTHTMLGP----------------C----------------D-----S-------------WTD-----------------E-----------------------------LMG--------------------------------------------------------------------------------------------------------------L----I----PRSVEHV------------------------------F-----QHLDTK-----------------------------A------------------------------------------------------------------------------------------------------------------------------------------------------------------------------K---K-C--------Q-----------------K------------L------T---------FS--------------VSVEFVEL-YNEV-----------IYDLL-------------------------------------------------------------------------------------------------------------------------------------------------------------------------------------------------------------------N-------------------------------------------A-------------------------------------K--------------------------N------KV-----------QLR----------------------------DS-G--------------------------------------K-D-IQLVGALPKNVDNPLDLMHLVQKGWQERSTGSTAMNAE------SHALLI---------------------------------------------------I--RI-KT----------------------Q----------------------------------------------------E--R-----T--------------------------------------------------------------------------------------------------------------------------------------G-----------EL--V-------K----------E--RS------SI--LNLVDLAGSER-Q-----TH-T----K--SS------GD-R--L---KEATNINS------------SLTVLGR---------CI-------RLLAD-----------------------------------------------P----SK---------------------------------------------------------------------------------------------------------A---------------------K----G------------H-VPYRDSHLTHILKNSLG-G--N-SKTAVIV-NMHPDRDFA--QESNSTLM-FAQSCTMIMNIATRNE---

CE_C41G7.2                     -RGQIRVAVRVRPL----IKS----------------------------EV---DT-----------------------------------------------------S-------------------------------------------------------------------------------------------------------------------------------------------------------------------------------------------------------------------------------------------------SS----A-------------------I-E--------------------------------------Y---------------------------P-A--------V-------------------------------------------------------------------------------D---AIK---------I------N-------------------------------------------------E-------G------S-----K-P-G--N--V------------------------------------------------------------------------VK-----------F-----ENVFTPV-F-------------------------------------SQK--EVF-ANVEEFI-RSSL----HGY------NVGLIAYGQTGSGKTHTMRGG----------------N----------------G-----E-------------E----------------------------------------------------E----------------------------------------------------------------------------------------------------------G--I----I----PRAAAFL------------------------------F-----A----E-----------------------------S--------K---------------------------------------------------------------------------------------------------------------------------------------------------------------------K---LES--------L-----------------G------------W------K---------FD--------------FSLSFLEV-YNNV-----------AYDLL------------------------------------------------S----------------------------------------------------------------------------------------G-------------------------------------------------------------R------D----V--------------------------------------------------------------------------------------------------------------------V-----------QLR----------------------------LN-D--------------------------------------Q-T-VSMIGLSEHTISNVSDVARLLRVADGGRKTAATKCNGS-S--SRSHAVYM---------------------------------------------------W--KI-KA----------------------H-------Q--------------------------------------------P--S-----T------------------------------------------------------------------------------------------------------------------------------------------------------G-------I----------S--TT------CQ--LKLVDLAGSER-A-----KE-S----G--VS------GD-Q--F---KEMTNINQ------------SLSILQM---------CI-------SQQ----------------------------------------------------------------------------R---------------------------------------------------------------------S--------------Q---------------------K----G------------H-VSYRDSKLTQVLMDCLG-R--G-SSKTMVV-VNLNPCNEQATE-SKRSIE-FASKMRSTHIGSAVQQ---

CE_F23B12.8                    -TSNLRVAVRIRPM----NGT----------------------------ER---SE-----------------------------------------------------K-C-----------------------------------------TN--------------------------------------------------------V-------------------------------------------VK---------------------------------------------------------V--------DKGK------------------------Q-----------------------------------------------------------------------------------------------------------------------------A-------------I--E---------------------------------------------------------------------------------------------------------------------------L------------K-G-K--S--F------------------------------------------------------------------------GP-----------F-----FRTYDPD-T-------------------------------------TQE--EIYSDLVSSQI-KKVI----AGF------NCTVFAYGQTGTGKTFTMEGG----------------R----------------T-----D------------------------------------------------------------------A----------------------------------------------------------------K-------------S-------------ST-------DDPTTG--I----I----PRAVEDI------------------------------F-----E----Q-----------------------------L--------E---------------------------------------------------------------------------------------------------------------------------------------------------------------------R-----C--------GCEE--------------------------------------------YS--------------LRVSYIEL-YNEE-----------LFDLL---AS--T-DNEDRERLR---------I------------------------------------------------------------------------------------------------------------------------------------------------------------------------------------------------------------------------------------------------------------------------------------------------------------------------FDD----------------------------PN-K--------------------------------------K-G-VIVSGVEEVPVRNRSDVFKLLQLGAEKRRTAATLMNMH-S--SRSHSLFM---------------------------------------------------V--NV-VI----------------------R----------------------------------------------------E--N------------------------------------------------------------------------------------------------------T------------------------------------TT-----------GE--E-------L----------V--KQ------GK--LNLVDLAGSEN-I-----GR-S----G--AQ------GN-R--A---KEAGSINQ------------SLLTLGR---------VI-------RLL----------------------------------------------------------------------------T---------------------------------------------------------------------T--------------N---------------------G----Q------------H-IPYRESKLTRLLQDSLG-G--S-TITSLIA-TLSPSSSNF--EESQSTLE-YAMRAANIKNKPVCNT---

CE_K11D9.1A                    -ENRISVCVRKRPL----NKK----------------------------EL---TK-----------------------------------------------------A-E-----------------------------------------VD--------------------------------------------------------V-------------------------------------------IT---------------------------------------------------------I--------P-----------------------------------------------------------------------------------------------S-----------R----------DITI--L--------HQP-----------------Q-------------T--R-------V----------------------------------------D---------L------T-------------------------------------------------K-------Y------------L-D-N--Q--K------------------------------------------------------------------------FR-----------F-----DYSFDEY-A-------------------------------------NNE--LVYRFTAAPLV-KTVF----DNG------TATCFAYGQTGSGKTHTMGGD----------------F----------------S-----G-KKQNASMGIYALT---------------------------------------------------------------------------------------------------------------------------------------------------------------A--R----D----VFRMLEQ------------------------------P-----Q----Y-----------------------------R--------R-------------------------------------------------------------------------------------------------------------------------------------------------------------------------K--------------------------------------------------------D-LS--------------VHCAFFEI-YGTK-----------TYDLL------------------------------------------------N------------------------------------------------------------------------------------------------------------------------------------------------------------------D-------------------------------------------K-------------------------------------A--------------------------E------LR-----------VLE----------------------------DK-M--------------------------------------Q-K-VQVVGLKEEQAHNEQDVLELINKGTLVRTAGTTSANAN-S--SRSHAIFQ---------------------------------------------------I--IL-R-----------------------------------------------------------------------------------------------------Q----------------------G----K-----------------------------------------------------------------------------------------------------------------------------K--VW------GK--FSLIDLAGNER-G-----QDTR----E--CD------RD-T--R---KEGANINT------------SLLALKE---------CI-------RGMA-------------------------------------------------------------------------RN----------------------------------------------------------------------------------------------------------------------S---S--H-VPFRQSKLTMVLRDSFI-G--EKSRTVMIS-MISPGISSS--DHTLNTLR-YADRVKEMGTDGSGEA---

CE_M02B7.3A                    ------------------------------------------------------------------------------------------------------------------------------------------------------------------------------------------------------------------------------------------------------------------------------------------------------------------------------------TPN------------------------V-----------------------------------------------------------------------------------------------------------------------------G-------------Q--V------------------------------------------N---L-N----------------A-------------------------------------------------P-------D------------G-A-A--K--D------------------------------------------------------------------------FT-----------F-----DGAYFMD-S-------------------------------------TGE--QIYNDIVFPLV-ENVI----EGY------NGTVFAYGQTGSGKTFSMQGI----------------E----------------T-----I-------------P----------------------------------------------------A------------------------------------------------------------------------------Q-------R-------------------G--V----I----PRAFDHI------------------------------F-----T----A-----------------------------T--------A---------------------------------------------------------------------------------------------------------------------------------------------------------------------T---T-E--------------------------N------------V------K---------FL--------------VHCSYLEI-YNEE-----------VRDLL------------------------------------------------G----------------------------------------------------------------------------------------A-------------------------------------------------------------D-----------N-------------------------------------------K-------------------------------------Q--------------------------K------LE-----------IKE----------------------------QP-D--------------------------------------R-G-VYVAGLSMHVCHDVPACKELMTRGFNNRHVGATLMNKD-S--SRSHSIFT---------------------------------------------------V--YV-EG----------------------M----------------------------------------------------T--E-----T------------------------------------------------------------------------------------------------------------------------------------------------------G-------S----------I--RM------GK--LNLVDLAGSER-Q-----SK-T----G--AT------GD-R--L---KEATKINL------------SLSALGN---------VI-------SAL----------------------------------------------------------------------------V---------------------------------------------------------------------D--------------G---------------------KS---K------------H-IPYRDSKLTRLLQDSLG-G--N-TKTIMIA-CVSPSSDNY--DETLSTLR-YANRAKNIKNKPTINE---

CE_M01E11.6                    -RGQIRVAVRVRPL----IKS----------------------------EA---DA-----------------------------------------------------S-------------------------------------------------------------------------------------------------------------------------------------------------------------------------------------------------------------------------------------------------SS----A-------------------I-E--------------------------------------Y---------------------------P-A--------I-------------------------------------------------------------------------------D---TIR---------I------N-------------------------------------------------E-------G------S-----K-P-G--I--V------------------------------------------------------------------------VK-----------F-----EKVFTPV-F-------------------------------------SQK--EVF-ANVEEFI-RSSL----HGY------NVGLIAYGQTGSGKTHTMRGG----------------N----------------G-----E-------------E----------------------------------------------------E----------------------------------------------------------------------------------------------------------G--I----I----PRAAAFL------------------------------F-----A----E-----------------------------S--------R---------------------------------------------------------------------------------------------------------------------------------------------------------------------K---LES--------L-----------------G------------W------K---------FD--------------FSLSFLEV-YNNV-----------AYDLL------------------------------------------------S----------------------------------------------------------------------------------------D-------------------------------------------------------------R------A----V--------------------------------------------------------------------------------------------------------------------V-----------QLR----------------------------LN-D--------------------------------------Q-T-VSMIGLSEHTISNVSDVARLLRVADGGRKTAATKCNES-S--SRSHAVYM---------------------------------------------------W--KI-TA----------------------H-------Q--------------------------------------------P--S-----T------------------------------------------------------------------------------------------------------------------------------------------------------G-------I----------S--TS------CQ--LKLVDLAGSER-A-----KE-S----G--VS------GD-Q--F---KEMTNINQ------------SLSILQM---------CI-------SQQ----------------------------------------------------------------------------R---------------------------------------------------------------------S--------------Q---------------------K----G------------H-VSYRDSKLTQVLMDCLG-R--G-NSKTMVV-VNLNPCNEQATE-SKRSIE-FASKMRSTNIGSAVQQ---

CE_M03D4.1A                    -TDSIEVVCRLCPY----TGS----------------------------TP------------------------------------------------------------------------------------------------------------------------------------------------------------------------------------------------------------------------------------------------------------------------------------------------------------S-----L-------------------IAI---------------------DEG--------------------------------------SIQT--V--------LPP-------------------------------A--Q-----------------------------------F----R-------R---------E------N-------------------------------------------------A-------P------------Q-V-E--K--V------------------------------------------------------------------------FR-----------F-----GRVFSEN-D-------------------------------------GQA--TVFERTSVDLI-LNLL----KGQ------NSLLFTYGVTGSGKTYTMTGK----------------P----------------T-----E-------------T---------------------------------------------------------------------------------------------------------------------------------------------------------------GTGL----L----PRTLDVI------------------------------F-----N----S-----------------------------INN-RV---EKCIFYP---------------------SALNT-----------------------------------------------------------------FEIRATLDAHLKRHQMAADRLSTS-------------------------------------EAI-KLSG---YND--------D-MV--------------------------------------------CS--------------VFVTYVEI-YNNY-----------CYDLL---ED-----------A-------------------------------R----------------------------------------------------------------------------------------N-------------------------------------------------------------G-----------V-------------------------------------------L-------------------------------------T--------------------------K------RE-----------IRH----------------------------DR-Q--------------------------------------Q-Q-MYVDGAKDVEVSSSEEALEVFCLGEERRRVSSTLLNKD-S--SRSHSVFT---------------------------------------------------I--KL-VM----------------------A----------------------------------------------------P--R-----A--------------------------------------YETKST------M----------------------------------------------------------------------------------DS-----------S-----------Q----------I--IV------SQ--LCLVDLAGSER-A-----KR-T----Q--NV------GE-R--L---AEANSINQ------------SLMTLRQ---------CI-------EVLRR-----------------------------------------------------N------------------Q-----------------------------------------------------------------------------------------------------------------KSS-S-QNL-E--Q-VPYRQSKLTHLFKNYLE-G--N-GKIRMVI-CVNPKPDDY--DENMSALA-FAEESQTIEVKKQVER---

CE_R05D3.7                     -ECGVQVFCRIRPL----NKT----------------------------EE---KN-----------------------------------------------------A-------------------------------------------------------------------------------------------------------------------------------------------------------------------------------------------------------------------------------------------------DR----F-------------------L-P--------------------------------------K---------------------------F----------------------------------------------------------------------------PSE---D-------------S---------I------S-------------------------------------------------L-------G----------------G--K--V------------------------------------------------------------------------YV-----------F-----DKVFKPN-T-------------------------------------TQE--QVYKGAAYHIV-QDVL----SGY------NGTVFAYGQTSSGKTHTMEGV----------------I----------------G-----D-------------N----------------------------------------------------G------------------------------------------------------------------------------L-------S-------------------G--I----I----PRIVADI------------------------------F-----N----H-----------------------------I--------Y---------------------------------------------------------------------------------------------------------------------------------------------------------------------S---M-D--------E-----------------N------------L------Q---------FH--------------IKVSYYEI-YNEK-----------IRDLL------------------------------------------------D----------------------------------------------------------------------------------------P-------------------------------------------------------------------------E-------------------------------------------K-------------------------------------V--------------------------N------LS-----------IHE----------------------------DK-N--------------------------------------R-V-PYVKGATERFVGGPDEVLQAIEDGKSNRMVAVTNMNEH-S--SRSHSVFL---------------------------------------------------I--TV-KQ----------------------E-------H--------------------------------------------Q--T-----T------------------------------------------------------------------------------------------------------------------------------------------------------K-------K----------Q--LT------GK--LYLVDLAGSEK-V-----SK-T----G--AQ------GT-V--L---EEAKNINK------------SLTALGI---------VI-------SAL----------------------------------------------------------------------------A---------------------------------------------------------------------E--------------G---------------------TK---S------------H-VPYRDSKLTRILQESLG-G--N-SRTTVII-CASPSHFNE--AETKSTLL-FGARAKTIKNVVQINE---

CE_R144.1                      -GDSIIVAVRVRPF----NDR----------------------------EK---TR-----------------------------------------------------N-C-----------------------------------------KL--------------------------------------------------------V-------------------------------------------IE---------------------------------------------------------M--------PDEE------------------------T-----------------------------------------------------------------------------------------------------------------------------T-------------V--I-------R----------------------------------------D---------P------K-----------------------------------TN-----D---EKRF-------T------------Y-D-H--S--Y------------------------------------------------------------------------WSHDGFSEKKNGYL-----EPTDPHY-A-------------------------------------DQR--RVFEDLGRGVL-ANAW----AGY------NCSLFAYGQTGSGKSYSIVGF----------------K----------------N-----N-------------K---------------------------------------------------------------------------------------------------------------------------------------------------------------G--I----V----PIVCEEL------------------------------F-----K----Q-----------------------------I--------A---------------------------------------------------------------------------------------------------------------------------------------------------------------------D---NKK--------K-----------------N------------M------Q---------FE--------------VFVSMMEI-YCEK-----------VRDLL------------------------------------------------S----------------------------------------------------------------------------------------STP-----------------------------------------------------------P-----------P-------------------------------------------K-------------------------------------G--------------------------G------LK-----------VRE----------------------------HP-K--------------------------------------N-G-FYVENLTTVPVNSFKEIEAKIEEGTKSRTIAATQMNAT-S--SRAHTIVK---------------------------------------------------I--TF-NQ----------------------K----------------------------------------------------S--S-----K--------------------------------------Q-----------------------------------------------------------------------------------------------A-----------GG--T-------S----------M--KK------SE--INLVDLAGSER-Q-----SA-A----G--TE------GD-R--L---KEGIVINQ------------SLTTLGR---------VI-------KALHD-----------------------------------------------SQ---KG---------------------------------------------------------------------------------------------------------K----------------------K---T------------Q-IPYRDSVLTCLLKNALG-G--N-SKTIMIA-AISPADINF--EETLSTLR-FADRAKSIKTNAVVNE---

CE_T01G1.1A                    -DTCVQVALRIRPQ----GNR----------------------------EK---LE-----------------------------------------------------G-S-----------------------------------------RV--------------------------------------------------------C-------------------------------------------TS---------------------------------------------------------V--------LP-------------------------------------------------------------------------------------------------------------------------------------------------------------------------------------------------------------------ND-----P---------Q------V-------------------------------------------------T-------I------------G-G-D--R--S------------------------------------------------------------------------FT-----------Y-----DHVFDMP-T-------------------------------------LQY--VVYESCVEKLV-DGLF----DGY------NATVLAYGQTGSGKTHTMGTAF---D-----------A----------------AVT---Q------------------------------------------------------------------K------------------------------------------------------------------------------E-----EDL-------------------G--V----I----PRAIQHT------------------------------F-----R----K-----------------------------I--------A---------------------------------------------------------------------------------------------------------------------------------------------------------------------E---CKA--------Q-AIEQG---LLEP------------------------A---------FE--------------VSVQFVEL-YNDD-----------VLDLL---S------------------------------------------------------------------------------------------------------------------D---DR-------------S-------------------------------------------------------------------------M-------------------------------------------S-------------------------------------S--------------------------S------IR-----------IHE----------------------------DS-R--------------------------------------G-E-IVLHGVEQRSVFDMHGTMDILKNGALNRTVAATNMNEQ-S--SRSHAIFT---------------------------------------------------L--HL-KQ----------------------Q----------------------------------------------------R--V-----A---------------A----------------------NP---LDESGEQK-----------------------------------T-----G---E------------------------------------LE-----------M-----------E----------M--LC------AK--FHFVDLAGSER-M-----KR-T----G--AT------GD-R--A---KEGISINV------------GLLALGN---------VI-------AALGG-----------------------------------------------------A------------------N-------------------------------------------------------------------------------------------------------------------G-K-V---S--H-VPYRDSKLTRLLQDSLG-G--N-SRTLMIA-CCSPSDSDF--VETLNTMK-YANRAKEIKNKVVANQ---

CE_UNC_104                     -MSSVKVAVRVRPF----NQR----------------------------EI---SN-----------------------------------------------------T-S-----------------------------------------KC--------------------------------------------------------V-------------------------------------------LQ---------------------------------------------------------V--------NGNT------------------------T-----------------------------------------------------------------------------------------------------------------------------T-------------I--N-------G----------------------------------------H---------S------I-----------------------------------NKEN--------FSF-------N------------F-D-H--S--Y------------------------------------------------------------------------WS-----------F-----ARNDPHF-I-------------------------------------TQK--QVYEELGVEML-EHAF----EGY------NVCIFAYGQTGSGKSYTMMGK----------------AN---------------D-----P-------------D----------------------------------------------------E------------------------------------------------------------------------------M---------------------------G--I----I----PRLCNDL------------------------------F-----A----R-----------------------------I--------D---------------------------------------------------------------------------------------------------------------------------------------------------------------------N---NND--------K-----------------D------------V------Q---------YS--------------VEVSYMEI-YCER-----------VKDLL------------------------------------------------N----------------------------------------------------------------------------------------P-------------------------------------------------------------N-----------S-------------------------------------------G-------------------------------------G--------------------------N------LR-----------VRE----------------------------HP-L--------------------------------------L-G-PYVDDLTKMAVCSYHDICNLMDEGNKARTVAATNMNST-S--SRSHAVFT---------------------------------------------------I--VL-TQ----------------------K----------------------------------------------------R--H-----C---------------A----------------------D-----------------------------------------------------------------------------------------------S-----------NL--D-------T----------E--KH------SK--ISLVDLAGSER-A-----NS-T----G--AE------GQ-R--L---KEGANINK------------SLTTLGL---------VI-------SKLAE---------------------E--ST---------------------KK---KK---------------------------------------------------------------------------------------------------------S---------------------NK---G------------V-IPYRDSVLTWLLRENLG-G--N-SKTAMLA-ALSPADINF--DETLSTLR-YADRAKQIVCQAVVNE---

CE_W02B12.7                    -RGQIRVAIRVRDF----ERD----------------------------GS---SN-----------------------------------------------------F-SII-----------------------------------SQN-E----------------------------------------------------------------------------------------------------------------------------------------------------------------------------------------------------------------------------------------------------------------------------------------------------------------------------------------------------------------------------------------------------VQ---------L------Q-------------------------------------------------Q-------T------T-----G-Q-S--N--T------------------------------------------------------------------------YS-----------F-----EHVFFPP-T-------------------------------------AQS--GVF-GEIKELI-MCAL----HGK------NVCLIAYGPTGSGKTFTMRGE----------------D----------------S-------------------A----------------------------------------------------D------------------------------------------------------------------------------S-------E-------------------G--V----I----PRAIRFM------------------------------L-----E----Q-----------------------------S--------K---------------------------------------------------------------------------------------------------------------------------------------------------------------------RD--LAM--------I-----------------G------------W------N---------YK--------------FQASFIEV-YNEE-----------VYDLL------------------------------------------------D----------------------------------------------------------------------------------------G-------------------------------------------------------------K------Q----K--------------------------------------------------------------------------------------------------------------------L-----------EVK----------------------------IN-G--------------------------------------S-K-TNVVGLKKIEIGNISDVDVILNLADSQRSVASTASNEH-S--SRSHAIFQ---------------------------------------------------I--FV-DG------------------------------Q--------------------------------------------N--A-----S------------------------------------------------------------------------------------------------------------------------------------------------------G-------E----------M--VQ------CC--LNLVDLAGSER-A-----KE-T----Q--AR------GK-Q--F---TELTNINQ------------SLSTLKK---------CI-------RAQ----------------------------------------------------------------------------M---------------------------------------------------------------------T--------------K---------------------M----S------------H-VPYRDSKLTMVLREYLG-A--G-SSKTMFI-AHANPRDVA--E-TKRTLE-FTSELRSTNLGKAVVQ---

CE_Y43F4B.6                    -DASLRVVVRARPM----NGR----------------------------ET---KE-----------------------------------------------------G-A-----------------------------------------SR--------------------------------------------------------C-------------------------------------------VQ---------------------------------------------------------F--------YE-------------------------------------------------------------------------------------------------------------------------------------------------------------------------------------------------------------------NT-----K---------Q------I-------------------------------------------------V-------I------------N-E-S--A--T------------------------------------------------------------------------FT-----------F-----DAVFADT-S-------------------------------------DQE--SVYETTALPLL-DRIF----AGF------NATVLAYGQTGSGKTYTMGTED---N-----------V----------------G-----T------------------------------------------------------------------D------------------------------------------------------------------------------E-----MRR-------------------G--I----I----PRLVSAL------------------------------F-----Q----R-----------------------------I--------M---------------------------------------------------------------------------------------------------------------------------------------------------------------------N---T-E--------A-----------------P------------E------S---------FA--------------VTVSMFEV-YGDN-----------VYDLL------------------------------------------------R----------------------------------------------------------------------------------------P-------------------------------------------------------------------------D-------------------------------------------K-------------------------------------V--------------------------K------LN-----------VHG----------------------------DE-K--------------------------------------N-C-TVV-NLTAVPVIDLKGALKQLAVGCHYRTKAETAMNAM-S--SRSHAVFT---------------------------------------------------V--FV-EK----------------------T----------------------------------------------------A--T-----A---------------E----------------------C-----------------------------------------------------------------------------------------------------------D-----------S----------A--FS------AK--LQLVDLAGSER-L-----KK-T----E--AE------GN-R--M---KEGINING------------GLLILSQ---------VI-------AALAT-----------------------------------------------------K------------------------------------------------------------------------------------------------------------------------------------------Q---K--H-IPYRNSVITRVLQDSLG-G--N-SFTVFLA-CISPADSNS--QETLNTLR-YADRAKQIKNKPIVNK---

CE_F56E3.3                     -ESAVKVAIRVRPF----NKR----------------------------EL---DL-----------------------------------------------------K-T-----------------------------------------KS--------------------------------------------------------V-------------------------------------------VR---------------------------------------------------------I--------QKEQ------------------------C-----------------------------------------------------------------------------------------------------------------------------V-------------L--H-------H----------------------------------------P------------------------------------------------------I----EEKNSKTF-------T------------F-D-H--S--F------------------------------------------------------------------------CS-----------T-----DPHSYDF-A-------------------------------------SQE--TVSYHLGSGVV-ENAF----SGY------NACIFAYGQTGSGKSYTMMGT----------------P----------------D-----Q-------------P---------------------------------------------------------------------------------------------------------------------------------------------------------------G--I----I----PRVCNDI------------------------------F-----T----R-----------------------------I--------Q---------------------------------------------------------------------------------------------------------------------------------------------------------------------E---TSN--------S-----------------S------------L------S---------FK--------------VEVSYMEI-YNER-----------VRDLL------------------------------------------------D----------------------------------------------------------------------------------------P-------------------------------------------------------------K------K----S-------------------------------------------S-------------------------------------K--------------------------A------LK-----------VRE----------------------------HK-I--------------------------------------L-G-PMVDGLSILAVNSFEQISNLLEEGNKSRTVAATNMNAE-S--SRSHAVFS---------------------------------------------------L--IV-TQ----------------------T----------------------------------------------------L--H-----D---------------L----------------------E-----------------------------------------------------------------------------------------------N-----------GF--S-------G----------E--KV------AK--ISLVDLAGSER-A-----GK-T----G--AV------GK-R--L---EEGGNINKNLVSIFLRNDLESLTTLGM---------VI-------SALAE-----------------------------------------------R----NS---------------------------------------------------------------------------------------------------------K---------------------KD---K------------F-IPYRDSVLTWLLKDSLG-G--N-SRTVMIA-TLSPAADNY--EETLSTLR-YADRAKKIVNHAIINE---

CE_F20C5.2B                    -QETVKVIVRCRPL----SSQ----------------------------EI---AN-----------------------------------------------------N-Y-----------------------------------------SK--------------------------------------------------------I-------------------------------------------VH---------------------------------------------------------M--------RPQR------------------------G-----------------------------------------------------------------------------------------------------------------------------Q-------------I--E-----------------------------------L----K-------N---------P-K----E-------------------------------------------------Q-------D------------E-P-S--K--D------------------------------------------------------------------------FT-----------F-----DAIYDEN-S-------------------------------------TQS--DLYEETFRDLV-DSVL----NGY------NATIFAYGQTGTGKTHTMEGK----------------S----------------S-----D-------------P----------------------------------------------------E------------------------------------------------------------------------------Q-------R-------------------G--V----I----YKCIDHI------------------------------F-----E----H-----------------------------M--------A---------------------------------------------------------------------------------------------------------------------------------------------------------------------A---S-H--------------------------N------------Q------E---------YL--------------VRASYLEI-YQEE-----------LRDLL------------------------------------------------E----------------------------------------------------------------------------------------A-------------------------------------------------------------E-----------S-------------------------------------------N-------------------------------------K--------------------------K------LE-----------IKE----------------------------RP-D--------------------------------------G-G-VYVKDLTSKLTRTVGEIHEVMIRGNGHRSVGRTNMNEH-S--SRSHAIFI---------------------------------------------------I--TV-EC----------------------S----------------------------------------------------R--I------------------------------------------------------------------------------------------------------G------------------------------------ED-----------GE--S-------H----------I--TV------GR--LNLVDLAGSER-Q-----SK-T----G--AT------GE-R--F---KEATKINL------------SLSALGN---------VI-------SAL----------------------------------------------------------------------------V---------------------------------------------------------------------D--------------A---------------------KS---A------------H-IPYRDSKLTRLLQDSLG-G--N-SKT-----------------ETLGTLR-YANRAKNIKNQPKINE---

CE_7499692                     -KQQLTVVVRVRPL----NSG----------------------------EK---SR-----------------------------------------------------K-A-----------------------------------------FQ--------------------------------------------------------C-------------------------------------------VF---------------------------------------------------------P--------LDKK------------------------R-----V-------------------LLV--------------------------------------D---------------------------P-E--------K-----------------------------------------------------------------------------F-E---N-N-------ILR------Q-------------------------------------------------N-------R------------Q-H-E--R--K------------------------------------------------------------------------FE-----------F-----DASFGAT-S-------------------------------------NQE--DVHETTTGPII-DSVV----EGF------NATVFAYGATGSGKTFTMIGT----------------K----------------D-----R-------------P---------------------------------------------------------------------------------------------------------------------------------------------------------------G--L----M----TLMTKTL------------------------------Y-----E----K-----------------------------L--------D---------------------------------------------------------------------------------------------------------------------------------------------------------------------N------------------------------------------------------------Q-YQ--------------VLLSYMEI-YNEI-----------IRDLL------------------------------------------------N----------------------------------------------------------------------------------------P-------------------------------------------------------------------------S-------------------------------------------G-------------------------------------G--------------------------D------LE-----------LLE----------------------------DE-R--------------------------------------G-N-IRVP---------------------------------------------------------------------------------------------------------------------------------------------------------------------------------------------------------------------------------------------------------------------------------------------------------------------------------------------------------------------------------------------------------------------------------------------------------------------------------------------------------------------------------------------------------------ET----------------------------------------------------------------------------------------------------------------------T---K--F-VNYRDSKLTRLLKDSLG-G--T-AKTCMIA-HVTPSSSNF--EETYNTLM-YASRAMNITNKPMRNR---

CE_K12F2.2A                    --RTIPKLRLCASI----SSE----------------------------DV---AH-----------------------------------------------------G-R-----------------------------------------CS--------------------------------------------------------L-------------------------------------------------------------------------------------------------------------------------------------------------------------------------------------------------------------------------------------------------------------------------------------------------------------------------------------T---D-Q-------HLQ------I-------------------------------------------------E-------G------------K-N-Y--S--K------------------------------------------------------------------------TT-----------F-----DHIFRTD-A-------------------------------------TQD--DMYTAFLSDTI-NSVF----AGN------DATVLAMGAKTNGKDERLYGN----------------S----------------V-----S-------------R----------------------------------------------------NG------------------------------------------------------------------------------------------------------------L----V----QMAITQL------------------------------M-----N----A-----------------------------L--------D---------------------------------------------------------------------------------------------------------------------------------------------------------------------D---N-K--------------------------D------------S------E-------ERIQ--------------VRMSAIMV-SQNESSIVDLLSPFNP----------------------------------------------------D----------------------------------------------------------------------------------------P-------------------------------------------------------------------------R-------------------------------------------H-------------------------------------R--------------------------V------VK-----------IVD----------------------------DA-R--------------------------------------T-G-VFIDNESEIRVETIDQALFYLNTAVD----HRMIQDEH-T--HRTSHVFI---------------------------------------------------S--LS-LYSYK-------------------M----------------------------------------------------------------------------------------------------------------------------------------------------------------------------------------------------G-----------DK--M-------Q----------G--GR------RR--LCFL--------------------------D------MGIG--E---RNSTNGGM------------TMPALGS---------IL-------LAM----------------------------------------------------------------------------V---------------------------------------------------------------------Q--------------R---------------------N----K------------H-IPSRDSSVCQLIRCALS-T--S-RFTTFVF-SFGAKSDDN--E---------------------------

CR_C_1030008                   -KGKIRVFCRVRPM----LTF----------------------------ES---DK-----------------------------------------------------G-------------------------------------------------------------------------------------------------------------------------------------------------------------------------------------------------------------------------------------------------QT----A-------------------A-L--------------------------------------M---------------------------I----------------------------------------------------------------------------P--D-ELT----V-------L---------W------K-------------------------------------------------D-------E------------K-K-P--R--E------------------------------------------------------------------------YS-----------F-----DTVFQPG-T-------------------------------------SQD--QVF-EDTKHLV-QSAV----DGY------NVCIFAYGQTGSGKTFTIYGN----------------E----------------R-----D-------------P---------------------------------------------------------------------------------------------------------------------------------------------------------------G--L----T----PRGVAEL------------------------------F-----R----I-----------------------------I--------N---------------------------------------------------------------------------------------------------------------------------------------------------------------------R---DGG--------K-YT--------------------------------------------FS--------------VSVYMLEL-YQDS-----------LQDLL---LP-------------------------------------------P--------------------------------------------------------------------------A-------------R-------------------------------------------------------------Q------P----P-------------------------------------------E-------------------------------------P--------------------------P------KL-----------DI-----------------------------------------------------------------KKD-PKG-M-VTVVGATVVEVTSGKELMAAIEAGQARRHVASTQMNRE-S--SRSHLIIS---------------------------------------------------I--II-ES----------------------T-------N--------------------------------------------L--Q-----T------------------------------------------------------------------------------------------------------------------------------------------------------Q-------S----------V--AK------GK--LSFVDLAGSER-V-----KK-S----G--ST------GE-N--L---KEAQAINK------------SLSALGD---------VI-------SAL----------------------------------------------------------------------------A---------------------------------------------------------------------T--------------E---------------------Q----Q------------H-IPYRNHKLTMLMSDSLG-G--N-AKTLMFV-NVSPTDANI--DETQNSLQ-YATRVRTIKNDASKNE---

CR_C_120136                    -RGNIRVYCRVRPH----PSP----------------------------ST----R-----------------------------------------------------I-APD------------------------------------------------------------------------------------------------------------------------------------------------------------------------------------------------------------------------------------------------------------------------------------------------------------------------------------------------------------------------------------------------------------------G---------GSIA------------------------------L-------------------------------------------------Q-------A------D-----G-K-D--H--T------------------------------------------------------------------------FA-----------Y-----DRVFGPD-S-------------------------------------SQE--SVF-SAVSELV-QSAL----DGF------HVCIFSYGQTGAGKTHTMQGG----------------E----------------S-------------------P----------------------------------------------------N------------------------------------------------------------------------------A-------R-------------------G--I----I----PRAVEKI------------------------------L-----S----Q-----------------------------A--------R---------------------------------------------------------------------------------------------------------------------------------------------------------------------K---LEE--------Q-A---------------E------------W------S---------YS--------------MEASFIEI-YNNQ-----------LRDLL------------------------------------------------G----------------------------------------------------------------------------------------G-------------------------------------------------------------G------P----------------GGAAT-----------------------------------------------------------------------------------------------YINDLH-----------AI-----------------------------------------------------------------KHDPDGG-H-TVVAGVSKVPVTDAECAAQLVRRAAAARAVEATAMNSQ-S--SRSHSVFM---------------------------------------------------L--YI-SG----------------------W-------H--------------------------------------------A--G-----T------------------------------------------------------------------------------------------------------------------------------------------------------A-------T----------R--LQ------GC--LCLVDLAGSER-L-----DR-S----L--AE------GQ-A--K---KEACAINQ------------SLSALGD---------VF-------SSL----------------------------------------------------------------------------S---------------------------------------------------------------------S--------------K---------------------S----S------------H-VPYRNTKLTYLLQPCLG-G--S-GKTLMFV-NINPEPASA--GESLCSLR-FAAKVSGCETGARGGA---

CR_C_120157                    -ESNVCVAVKIRPL----VPA----------------------------EV---DD-----------------------------------------------------G-C-----------------------------------------RE--------------------------------------------------------T-------------------------------------------LF---------------------------------------------------------V--------TP-------------------------------------------------------------------------------------------------------------------------------------------------------------------------------------------------------------------GL-----P---------Q------I-------------------------------------------------S-------T------------G-Q-H--N---------------------------------------------------------------------------FTY----------D-----HVFGEEG-A-------------------------------------SPD--QLYPRCVAPLV-AGLF----KGY------NATVFAYGQTGSGKTYTMGSEY---K-----------P----------------G-----G------------------------------------------------------------------K------------------------------------------------------------------------------C-------R-------------------G--V----I----PDAINDI------------------------------F-----S----R-----------------------------I--------E---------------------------------------------------------------------------------------------------------------------------------------------------------------------A---SKD--------S-A---------------------------------------------IT--------------VRVSFVEI-HKEE-----------IKDLL---MP-----------------------------------------------------------------------------------------------------------------A---TG-------------G-------------------------------------------------------------------------P-------------------------------------------R-------------------------------------P--------------------------A------IT-----------IRE----------------------------TQ-S--------------------------------------G-G-VALYGAVEREVHSREEMAEVLEMGTLCRSTASTNMNNR-S--SRSHAIFS---------------------------------------------------I--TL-EQ----------------------R----------------------------------------------------R--Q-----V---------------A----------------------AP---A------NDGASTPGG-----------------DDEGDEEDEA------------AAE-----------------E--------------GE-----------GV--E-------D----------Y--LC------AK--MHLVDLAGSER-A-----KR-T----K--AE------GA-R--L---REGIHINR------------GLLALGN---------VI-------NAIVD-----------------------------------------------------N------------------H-----------------------------------------------------------------------------------------------------------------K------------H-VPYRDSKLTRLLQDSLG-G--N-SRTVMIA-CVSPADSNF--EESLNTLR-YADRARHIRNKPVVNR---

CR_C_1310024                   -AATLTVAVRARPL----VRA----------------------------EI---AK----------------------------------------------------GG-R-----------------------------------------RD--------------------------------------------------------I-------------------------------------------IR---------------------------------------------------------V--------LDGR------------------------V-----V-------------------LVL--------------------------------------D---------------------------P-D--------------------------------------------------------------------------D--TKDYL----D-------Q---------V------Q-------------------------------------------------N-------R------------T-K-E--K--R------------------------------------------------------------------------YT-----------F-----DVAFGAN-S-------------------------------------TNR--DVYNGTVRDLL-GGVL----QGI------NTTVFAYGATGSGKTYTMVGS----------------P----------------H-----D-------------P---------------------------------------------------------------------------------------------------------------------------------------------------------------G--L----M----VLCLEKI------------------------------F-----S----D-----------------------------R--------D---------------------------------------------------------------------------------------------------------------------------------------------------------------------T---M-H--------------------------R------------D------E-------E-FS--------------VTCSYLEV-YNEI-----------IYDLL------------------------------------------------V----------------------------------------------------------------------------------------K-------------------------------------------------------------------------N-------------------------------------------S-------------------------------------S--------------------------P------LE-----------LRE----------------------------DP-E--------------------------------------L-G-VVVAGLKHITVTSAAEIMSLLEEGNRRRKTEATDANAS-S--SRSHAVLE---------------------------------------------------I--TV-R-----------------------------------------------------------------------------------------------------R----------------------T----P------K-----------------------------------N-----H---Y-------------------------------------------------------------K----------VTQLR------GK--LSLVDLAGSER-A-----AE-T----N--NA------GQ-K--L---RDGANINR------------SLLALAN---------CI-------NALGK-----------------------------------------------------A------------------NS-----------------------------------------------------------------------------------------------------------------K---AA---S--Y-VPYRNSKLTRLLKDGLS-G--N-SRTAMVA-TVSGSSDQY--HHSINTLK-YADRAKEIKTHVVQNV---

CR_C_1350007                   -NDSVRVFVRVRPA----TSQ----------------------------EL---TH-----------------------------------------------------D-K---------------------------------------------------------------------------------------------------------------------------------------------------------------------------------------------------------------------HE------------------------Q-----C-------------------LSV--------------------------------------I---------------------------G-S--------RS------------------I-------------Q--------------------------------------L----N-------M---------K------E-------------------------------------------------K-------Q------------N-T-T--H--S------------------------------------------------------------------------FH-----------F-----DQVLPET-T-------------------------------------TQQ--DVFDLAGVAAV-DNCL----AGY------NSSIFAYGQTGAGKTFTIIGN----------------I----------------A-----N-------------P----------------------------------------------------E------------------------------------------------------------------------------K-------R-------------------G--L----A----PRVFDYL------------------------------FSKIGEN----E-----------------------------N--------T---------------------------------------------------------------------------------------------------------------------------------------------------------------------R---G-P--------E-----------------T------------V------K---------YN--------------CRASFLEI-YNEN-----------IGDLL------------------------------------------------S----------------------------------------------------------------------------------------P-------------------------------------------------------------------------S-------------------------------------------G-------------------------------------H--------------------------S------LP-----------IRE----------------------------DP-E--------------------------------------K-G-PYVEGLTEPPALNVDEMLSLLLKGAENRHTGETRLNHE-S--SRSHSVFV---------------------------------------------------C--TV-EK----------------------T----------------------------------------------------V--T-----S--------------------------------------------------------------------------------------------------------------------------------------N-----------GI--S-------K----------C--FY------AK--LNLVDLAGSER-IASGAHGG-S----N--VT------GE-H--F---KEACNINK------------SLTALGR---------VT-------TELVK-----------------------------------------------SQ---KA---------------------------------------------------------------------------------------------------------G---------------------GG---G------------H-VPYRDSKLTFLLQSSLG-G--N-AKTLIIA-NVSPSSVCS--QETLSTLR-FAKQTKHIRNDAKVNW---

CR_C_1480016                   -SEKVWVGVRVRPL----LQH----------------------------EV---DA-----------------------------------------------------K-E-----------------------------------------TVAWRA------ADNC-------------------------------------------------------------------------------------------------------------------------------------------------------------------------------------------------------------------------------------------------------------------------------------------------------------------------------------T-----------------------------------L----K-C---E-K-------GST------SH------------------------------------------------Q-------Q------------KNVQQ--N--A------------------------------------------------------------------------FL-----------Y-----DRVFADS-C-------------------------------------SSE--EVYASAAQPMV-QSAM----EGY------NCTLFAYGQTGSGKTTTMRSV----------------M----------------Q-----H--------------------------------------------------------------------------------------------------------------------------------------------------------------------------------------------AAKDI------------------------------F-----M----H-----------------------------I--------S---------------------------------------------------------------------------------------------------------------------------------------------------------------------R---T-R--------------------------D------------R------N---------FV--------------LRMCAIEV-YNEV-----------VHDLF------------------------------------------------V----------------------------------------------------------------------------------------D-------------------------------------------------------------------------T-------------------------------------------D-------------------------------------T--------------------------N------LK-----------IND----------------------------DK-E--------------------------------------K-G-PVVVDLSEQNIESEEHLMKMLKAVEGRRQVRETKMNQK-S--SRSHLVVR---------------------------------------------------L--YV-ES----------------------R-------P--------------------------------------------A--VASDEDN-SDEEGS--------L----------------------A-----------------------------------------------------------------------------------------------S-----------DD--S--GAGVQA----------P--RM------ST--INFVDLAGSER-L-----TQ-AS-DVD--KE------KL-R--Q---KEASNINV------------SLLTLGK---------VI-------RALGA---------------------A--AS---------------------K----RG---------------------------------------------------------------------------------------------------------G---------------------GG---E------------H-VPYRESNLTRILQPSLA-G--N-SRMAIIC-NLSPASGSV--DNSRAALH-FANHAKNVMMRPVVNE---

CR_C_160226                    -GECVKVAVRCRPL----NGK----------------------------EK---GD-----------------------------------------------------N-R-----------------------------------------AT--------------------------------------------------------I-------------------------------------------VE---------------------------------------------------------V--------DNKT------------------------G-----------------------------------------------------------------------------------------------------------------------------Q-------------V--T-----------------------------------L----N-------N---------P------K-------------------------------------------------G-------D------------E-P-P--K--T------------------------------------------------------------------------FT-----------F-----DNAFDWN-V-------------------------------------TQR--DVYDVVARPIV-NSVM----DGY------NGTIFAYGQTGTGKTHTMEGF----------------P----------------T-----P------------------------------------------------------------------E------------------------------------------------------------------------------L-------Q-------------------G--I----I----PNCFDHV------------------------------F-----E----T-----------------------------V--------N---------------------------------------------------------------------------------------------------------------------------------------------------------------------S---S-T--------------------------G------------K------Q---------WM--------------VRASYLEI-YNEE-----------VRDLL------------------------------------------------S----------------------------------------------------------------------------------------K-------------------------------------------------------------D-----------P-------------------------------------------K-------------------------------------N--------------------------K------LE-----------LKE----------------------------HK-D--------------------------------------S-G-VYVKGLNAFVVKGVPELKNVLEVGKKNRSVGATLMNQD-S--SRSHSIFT---------------------------------------------------I--TI-ET----------------------I----------------------------------------------------E--Q-----T---------------Q----------------------A-----------------------------------------------------------------------------------------------Q-----------PE--G-------H----------I--RV------GK--LNLVDLAGSER-Q-----SK-T----G--AT------GD-R--L---KEATKINL------------SLSALGN---------VI-------SAL----------------------------------------------------------------------------V---------------------------------------------------------------------D--------------G---------------------KS---G------------H-VPYRDSKLTRLLQDSLG-G--N-TKTIMCA-NMGPADWNY--DETLSTLR-YANRAKNIKNKPKINE---

CR_C_1880008                   -SESVKVVVRCRPL----NGK----------------------------EK---AD-----------------------------------------------------G-R-----------------------------------------SR--------------------------------------------------------I-------------------------------------------VD---------------------------------------------------------M--------DVDA------------------------G-----------------------------------------------------------------------------------------------------------------------------Q-------------V--K-----------------------------------V----R-N---P-K---------A------D-------------------------------------------------A-------S------------E-P-P--K--A------------------------------------------------------------------------FT-----------F-----DQVYDWN-C-------------------------------------QQR--DVFDITARPLI-DSCI----EGY------NGTIFAYGQTGTGKSHTMEGK----------------D----------------E-----P-------------P----------------------------------------------------E------------------------------------------------------------------------------L-------R-------------------G--L----I----PNTFRYV------------------------------F-----E----I-----------------------------I--------A---------------------------------------------------------------------------------------------------------------------------------------------------------------------RD--S-G--------------------------T------------K------E---------FL--------------VRSSYLEI-YNEE-----------VRDLL------------------------------------------------G----------------------------------------------------------------------------------------K-------------------------------------------------------------D-----------H-------------------------------------------S-------------------------------------K--------------------------K------ME-----------LKE----------------------------SP-D--------------------------------------R-G-VYVKDLSQFVCKNYEEMNKVLLAGKDNRQVGATLMNQD-S--SRSHSIFT---------------------------------------------------I--TI-EC----------------------I----------------------------------------------------E--K-----L---------------E----------------------SA---AAQK----------------------------------------------PGAK------------------------------------KD-----------DS--N-------H----------V--RV------GK--LNLVDLAGSER-Q-----DK-T----G--AT------GD-R--L---KEGIKINL------------SLTALGN---------VI-------SAL----------------------------------------------------------------------------V---------------------------------------------------------------------D--------------G---------------------KS---G------------H-IPYRDSKLTRLLQDSLG-G--N-TKTVMVA-NIGPADWNY--DETMSTLR-YANRAKNIQNKPKINE---

CR_C_250150                    -VAGIDIFVRVKPV----PKP----------------------------SP----R-----------------------------------------------------L-GID-----------------------------------NSE-N-----------------------------------------------------------------KVEFN------------------------------------------------------------------------------------------------------I------------------------P-----R-------------------N---------------------------------------------------------------------------------------------------E-------------A--------------------------------------A----G-------L---------V------N-------------------------------------------------N-------Q------------R-E-H--F--E------------------------------------------------------------------------FR-----------F-----NGILQAD-A-------------------------------------KQD--EVFERVARPVV-MGAM----EGY------NGTIFAYGQTGSGKTFTITGG----------------P----------------E-----R-------------Y----------------------------------------------------V------------------------------------------------------------------------------D-------R-------------------G--I----I----PRSISAI------------------------------F-----S----E-----------------------------I--------S---------------------------------------------------------------------------------------------------------------------------------------------------------------------K---R-H--------------------------D------------Y------Q---------YS--------------VHISYLEI-YNNE-----------GYDLL------------------------------------------------D----------------------------------------------------------------------------------------A-------------------------------------------------------------E-----------R-------------------------------------------E-------------------------------------I---------------------------------KA-----------LED------LQQVHVG---------------EG-EDGTVSYRNLSMYRANNEE---------------------------------------EALNLLFLGDTNRTISETPMNQA-S--SRSHCIFT---------------------------------------------------I--HV-EA----------------------R-------K--------------------------------------------T--G-----E------------------------------------------------------------------------------------------------------------------------------------------------------D-------V----------V--RR------SK--LNLVDLAGSER-V-----SK-T----G--VD------GT-T--L---REAKYINL------------SLHYLEQ---------VI-------IAL----------------------------------------------------------------------------Q---------------------------------------------------------------------E--------------K---------------------SMGLRP------------H-IPYRNSMMTMALKDSLG-G--N-CRTVMVA-TINSAQDQL--DESISTCR-FAQRVAMVRNTVLLNE---

CR_C_260066                    P-NRIQVL--------------------------------------------------------------------------------------------------------------------------------------------------------------------------------LPDRL------TGGAVLPGATRSGARS------------------------------YEFD-----------A---------------------------------------------------------C--------LPGQ------------------------T-------------------------------------------------------------------------------------------------------------------------------------------------------------------------------------------------------------------------------------------------------------------------------------------------------------------------------------------------------------------------------------------------------------------------------------------TQEELYDI-CGLSELV-DAAL----DGY------CVTVFAFGQTGSGKTHTIIGP----------------R----------------L-----S-------------R---------------------------------------------------------------------------------------------------------------------------------------------------------------G--A----A----ATATTSRLGSAGSASDEHGGAGGSASGSRRGGAAAGPM-----E----A-----------------------------R--------S---------------------------------------------------------------------------------------------------------------------------------------------------------------------A---G-G--------------------------G------------V------E---------FN--------------VSASVVEL-YNES-----------VTDLL------------------------------------------------A----------------------------------------------------------------------------------------L-------------------------------------------------------------D-----------K-------------------------------------------S-------------------------------------K--------------------------T------LA-----------VRK----------------------------DA-R--------------------------------------D-G-FAVTGLTQVACPSDAAAVRYLVKALQYRHTRGHKLNEY-S--SRSHCIMT---------------------------------------------------F--VF-AS----------------------K----------------------------------------------------E--A------------------------------------------------------------------------------------------------------G------------------------------------PE-----------GQ--T--GAKGGI----------R--RY------GK--LALVDLAGSER-L-----KD-T----G--NT------EKGA--V---RETGAINK------------SLFTLGQ---------VL-------SALSA------------------------------------------------------------------------RSS---------------------------------------------------------------------G--------------A---------------------AS---T------------F-VPYRDSKLTQLLWDGLR-G--S-GRCLMLA-CLGPMRSAA--EESLNTLH-FATMATRIKAEPVVLL---

CR_C_260133                    -SSSIQVAVRVRPL----NPR----------------------------ER---DE-----------------------------------------------------G-L-----------------------------------------RA--------------------------------------------------------C-------------------------------------------VN---------------------------------------------------------F--------DE-------------------------------------------------------------------------------------------------------------------------------------------------------------------------------------------------------------------ET-----R--VDKNTLLQ------L-------------------------------------------------R-------G------------A-T-A--K--G------------------------------------------------------------------------YA-----------F-----DRRYGQD-V-------------------------------------TSD--AIYDDCVAQLV-EAVF----KGY------NATVLAYGQTGSGKTHTMAGGA---G-----------I----------------H-----G------------------------------------------------------------------V------------------------------------------------------------------------------V-----EQ--------------------G--I----T----PRVIQHI------------------------------F-----------------------------------------------------------------------------------------------------------------------------------------------------------------------------------------------------------------------A---LAE--------A-IRKKE---KPGE------------------------K---------TQ--------------IAAYGLEL-YNED-----------LRDLA---LA--G-GRDE---SAKGWDG-------------------------N----------------------------------------------------------------------------------------P-------------------------------------------------------------S------A----L-------------------------------------------K-------------------------------------LQ-------------------------E------RP-----------VGK----------------------------EG-R--------------------------------------V-V-PEVVGVTERVVSSAEELTNFFNQCVDNRSTSSTKLNDR-S--SRSHAIFT---------------------------------------------------I--TI-------------------------Q----------------------------------------------------R--T-----I---------------V----------------------EV---LNELGSDL-----------------------------------K-----A---K------------------------------------VR-----------T-----------S----------E--FT------SK--LHLVDLAGSER-V-----KR-S----G--VT------GK-E--L---KEATHINS------------GLLALGN---------VI-------VALAG---------------------E--DR---------GAEGSAKKETP-------V------------------E-------------------------------------------------------------------------------------------------------------------K-K-K---A--H-VPYRDSKLTRLLQDSLG-G--N-SLTVLIS-CISPSEADF--EETNNTLK-YANRACKIKNQPLPNR---

CR_C_340020                    ---------------------------------------------------------------------------------------------------------------------------------------------------------------------------------------------------------------------------------------------------------------------------------------------------------------------------------------------------------------------------------------------------------------------------------------------------------------------------------------------------------------------------------------------------------------------------------------------------------------------------------------------------------------------------------------------------------------------------------------------------------------------------------------------------------------------MVGPLV-ESCF----DGF------NVTVLAYGQTGSGKTFTMGTGEAPGG-----------E----------------E-----G------------------------------------------------------------------A--------------------------------------------------------------------------------------L-------------------G--I----A----PRVIRHI------------------------------F-----Q----G-----------------------------I--------E---------------------------------------------------------------------------------------------------------------------------------------------------------------------A---RRE--------Q-AA--------------------------------------------FY--------------VRAQFLEI-YNED-----------VKDLL---AP-------------------------------------------PTEQVTK--WI---S--------------------------------------------------------------------------R-------------------------------------------------------------D-----------V-------------------------------------------G---------------------------------------------SSQSAGGGLGGTQAAPGGISLRDAGD--------------------------------------------------------------------------------------------------------GTIIVIGAREEPAEATSSTLANEQ-S--SRSHAILT---------------------------------------------------I--II-EQ----------------------H----------------------------------------------------S--L-----V---------------H----------------------AS---L------NSSTSSGGG-----------------SGSGDGAGGVG-----L---M------------------------------------AA-----------G-----------E----------V--RT------AK--LHLVDLAGSER-S-----SM-Q----G--QL------GA-R--F---RETVNINQ------------GLLALGN---------VI-------SALGD-----------------------------------------------------E------------------R-------------------------------------------------------------------------------------------------------------------R-R-G---S--H-VPYRESKLTRLLQDSLG-G--N-SRTAMIA-CVSPADEVL--EETLNTLK-YANRAKNIRNKPVVNR---

CR_C_460075                    -MDAFKVFVRVKPV----MTE----------------------------DL---KS-----------------------------------------------------G-L-----------------------------------------HRE----------------------------------------------------------------------------------------------------A---------------------------------------------------------V--------TVGE------------------------R-----D-------------------G---------------------------------------------------------------------------------------------------KV-------------LSIL----------------------------------------S------------------------------------------------------------G-----K---EKEK-------E------------K-D-W--W--F------------------------------------------------------------------------SSFD-----------------GLLTE-A-------------------------------------TNQ--QVFDAMAKDLM-PALM----GGI------NATIMAYGQTGSGKTYTIFGS----------------N----------------E-----S-------------D----------------------------------------------------Q------------------------------------------------------------------------------Q-------Q-------------------V--H-----------GLLHL------------------------------A-----L----Y------------------------------------------------------------------------------------------------------------------------------------------------------------------------------------------------------------------H--------I-NEKLF---IGTP------------------------N---------AQ--------------LCMSVFEV-YNEE-----------LFSLL----------------------------------------------------------------------------------------------------------------------D------------------------------------------------------------------------------------------------------------------------------------------------------------------------------A--------------------------A------GP-----------ARK----------------------------KL-E--------------------------------------R-G-M-FYVHKSHAVASVDEAVQLVMAALQLRAQDSTVRNQT-S--SRSHAFVR---------------------------------------------------L--QV-VQ----------------------P-------F--------------------------------------------A--G-----ADGRGL------------------------------------------------------------------------------------------------------------------------------------------------------------------------S------GT--LYLVDLAGSES-I-----SH------A--SS------NE-Q--Q---RETVHINR------------SLSALGR---------VV-------LQE----------------------------------------------------------------------------G---------------------------------------------------------------------L--------------D---------------------P-------------------------------------N--N-ARVALIT-TVSSFQADV--AVTKDTLM-FAQRARNVRTYAQSNP---

CR_C_50080                     -KQAVKVFVRTRPT----ATS----------------------------GS---G------------------------------------------------------L-KLG-----------------------------------PDG-Q-----------------------------------------------------------------SVSVN------------------------------------------------------------------------------------------------------V------------------------P-----K-------------------D---------------------------------------------------------------------------------------------------L-------------S--------------------------------------A----G-------P---------V------N-------------------------------------------------N-------Q------------Q-E-Q--F--S------------------------------------------------------------------------FKFD-----------------GVLEN-V-------------------------------------SQE--AAYTTLAHEVV-DSLM----AGY------NGTIFAYGQTGAGKTFTMSGG----------------G----------------T-----A-------------Y----------------------------------------------------A------------------------------------------------------------------------------H-------R-------------------G--L----I----PRAIHHV------------------------------F-----R----E-----------------------------V--------D---------------------------------------------------------------------------------------------------------------------------------------------------------------------M---R-A--------------------------D------------K------M---------YR--------------VHVSYLEI-YNEQ-----------LYDLL------------------------------------------------G----------------------------------------------------------------------------------------D-------------------------------------------------------------T-----------P-------------------------------------------G-------------------------------------TSDA-------------------------------------------------------LAVL---------------ED-SNSNTYVRGLTLVPVRSEE---------------------------------------EALAQFFLGEQGRTTAGHVLNAE-S--SRSHTVFT---------------------------------------------------I--HV-EM----------------------R-------------------------------------------------------T------------------------------------------------------------------------------------------------------S------------------------------------DA-----------AS--E-------R----------A--VL------SK--LNLVDLAGSER-T-----KK-T----G--VT------GQ-T--L---KEAQFINR------------SLSFLEQ---------TV-------NAL----------------------------------------------------------------------------S---------------------------------------------------------------------R--------------K---------------------D----T------------Y-VPFRQTKLTAVLRDALG-G--N-CKTVMVA-NIWAEPSHN--EETLSTLR-FASRVRTLTTDLALNE---

CR_C_510041                    -KGSIRVFCRVRPL----GTT----------------------------GD---SA-----------------------------------------------------D-GCL-----------------------------------DVG-LE--------------------------------------------------------G-------------------------------------------QL---------------------------------------------------------A--------V---------------------------------------------------------------------------------------------------------------------------------------------------------------------------------------------------------------------------Y---------E------R-------------------------------------------------E-------K------------D-R-R--A--V------------------------------------------------------------------------YR-----------F-----DKVFAGN-S-------------------------------------TQA--AVY-EDVQTLI-RSVM----DGY------NVCIFAYGQTGSGKTHTMTGS----------------N----------------T-----E-------------D----------------------------------------------------S------------------------------------------------------------------------------S-------G--R----------------G--I----N----YRALDDL------------------------------F-----A----L-----------------------------K--------A---------------------------------------------------------------------------------------------------------------------------------------------------------------------Q---RDQ--------E-MH--------------------------------------------YS--------------IRAQMLEI-YNES--IRDLLVDNNSSS--------------------------------------------------G----------------------------------------------------------------------------------------G-------------------------------------------------------------G------P--------------------------------------------------------------------------------------N--------------------------V------LQ-----------LL-----------------------------ST-QPSGENVPGANKVEVTTTE---------------------------------------DVLHMMRIGARNRHMAATNMNDR-S--SRSHQVLT---------------------------------------------------I--VV-DG----------------------E-------N--------------------------------------------R--L-----T------------------------------------------------------------------------------------------------------------------------------------------------------R-------A----------R--TH------AC--LHLVDLAGSER-T-----DK-S----G--VE------GD-R--L---REANNINS------------SLSALGS---------VM-------HAL----------------------------------------------------------------------------A---------------------------------------------------------------------N--------------K---------------------Q----K------------H-VPFRNSKLTELLQDSLG-G--N-AKVCMLM-HVAPEATSY--GESVSTLN-FGNRVAAVTLGQAKAN---

CR_C_530027                    -GVNVNVLLRCRPL----SDK----------------------------EI---AE-----------------------------------------------------R-T-----------------------------------------PQ--------------------------------------------------------V-------------------------------------------IS---------------------------------------------------------C--------NEAL------------------------R-----E-------------------A---------------------------------------------------------------------------------------------------T-------------L--Y-----------------------------------I----Q-------S---------V------G-------------------------------------------------G-------K------------Q-T-S--K--T------------------------------------------------------------------------FR-----------F-----DRVFSPE-S-------------------------------------SQE--KLFKQAIVPIV-QEVM----EGF------NCTIFAYGQTGTGKTYTMEGG----------------P----------------R-----R------------------------------------------------------------------S------------------------------D-------------------------------DG----------------------------KV-------LSAEAG--V----I----PRSIKQI------------------------------F-----D----T-----------------------------I--------E---------------------------------------------------------------------------------------------------------------------------------------------------------------------A-----N--------N-TD--------------------------------------------ST--------------VKVTFLEL-YNEE-----------LTDLL---STFDD-GKE---------------------------------------------------------------------------------------------------------------------------------------------------------------------------------------------------------------------------------------------------D-------------------------------------G--------------------------K------RL-----------RLL----------------------------ED-R--------------------------------------S-G-VVVQGLEEVVVKSAAEIYQVLDRGTAKRRTAETLLNKR-S--SRSHSVFS---------------------------------------------------I--TI-HM----------------------R----------------------------------------------------E--V------------------------------------------------------------------------------------------------------T------------------------------------PE-----------GE--D-------V----------V--KV------GK--LNLVDLAGSEN-I-----SR-S----G--AK------DG-R--A---REAGSINQ------------SLLTLGR---------VI-------TAL----------------------------------------------------------------------------V---------------------------------------------------------------------E--------------H---------------------S----G------------H-VPYRDSKLTRLLRESLG-G--K-TKTCIIA-TIAPTVQCQ--EETISTLD-YAHRAKNIRNRPEVNQ---

CR_C_570090                    ------------------------------------------------------------------------------------------------------------------------------------------------------------------------------------------------------------------------------------------------------------------------------------------------------------------------------------------------------------------------------------------------------------------------------------------------------------------------------------------------------------------------------------------------------------------------------------------------------------------------------------------------------------------------------------------------------------------------------------------------------------------------------------------------------------------CEAYIRPLV-RNVC----AGI------NCAVFAYGQTSSGKTYTMGIGKGPGGPQHPYCPHQHSG----------------G-----G------------------------------------------------------------------A------------------------------------------------------------------------------E-------D-------------------L--V----I----PYALRQL------------------------------F-----G----C-----------------------------V--------E---------------------------------------------------------------------------------------------------------------------------------------------------------------------A---AKG--------A-RA--------------------------------------------FT--------------LMVSFVEV-YMEK-----------FYDL----------------------------------------------------------------------------------------------------------------------------L-------------S-------------------------------------------------------------------------G-------------------------------------------R-------------------------------------A--------------------------P------VA-----------AKT----------------------------SR-E--------------------------------------G-E-VLLVGAALRQVTCMEEVVRLLQIGGHARVTKGTNQNDR-S--SRSHAVLT---------------------------------------------------I--HV-TS----------------------R----------------------------------------------------A--L-----P---------------------------------------------------------------------------------------PS---SSSSS--------GAPPPEPSSASAS-GASPTSASASAALSAA-----------LA--A-------P----------P--LS------AR--LHLVDLAGSES-D-----LI-Q----M--LA------AP-K--------------------------------------------------------------------------------------------------------------------------------PPA---------------------------------------------------------------------G--------------A---------------------PP---R------------V-LPYRDSKLTQLLRDALG-G--N-SSTLFVA-CVSPADCNA--AMTMSTLE-FATTARRIRTQLTVNI---

CR_C_60218                     -KGNIRVYCRVRPV----SAA----------------------------EA---ADPAH--------------------------------------------------D-------------------------------------------------------------------------------------------------------------------------------------------------------------------------------------------------------------------------------------------------SE----M-------------------S-L--------------------------------------D---------------------------F----------------------------------------------------------------------------P--TSGDLLGRGL-------S---------V------V-------------------------------------------------V-------PGNLTGQA-----P-Q-K--H--Q------------------------------------------------------------------------FA-----------F-----DRVFSPG-T-------------------------------------GQE--MVF-DEISELV-QSAL----DGH------KVCIFAYGQTGSGKTYTMLGS----------------R----------------D-----Q-------------P---------------------------------------------------------------------------------------------------------------------------------------------------------------G--V----I----PRAMQQI------------------------------F-----T----S-----------------------------G--------Q---------------------------------------------------------------------------------------------------------------------------------------------------------------------K---LAA--------Q-----------------D------------W------R---------FN--------------MQASMLEI-YNED-----------IRDLL------------------------------------------------S----------------------------------------------------------------------------------------R-------------------------------------------------------------K------K----D-------------------------------------------D-------------------------------------G--------------------------K------KH-----------NV-----------------------------------------------------------------THD-SNG-V-TNVSDMTMVDVNRPEAVEQLLAQAMEKRTVGCTHLNEQ-S--SRSHMVFT---------------------------------------------------M--RI-EG----------------------D-------N--------------------------------------------T--A-----T------------------------------------------------------------------------------------------------------------------------------------------------------G-------A----------K--VS------GV--LNLIDLAGSER-V-----KE-S----G--AT------GQ-R--L---KEAQAINK------------SLSALGD---------VI-------MAL----------------------------------------------------------------------------A---------------------------------------------------------------------N--------------K---------------------Q----E------------H-VPFRNSKLTYLLQPCLG-G--D-SKTLMFL-NVAPTREFA--HESMCSLR-FGSKVNACEINVPKKN---

CR_C_620070                    -------------------------------------------------------------------------------------------------------------------------------------------------------------------------------------------------------------------------------------------------------------------------------------------------------------------------------------------------------------------------------------------------------------------------------------------------------------------------------------------------------------------------------------------------------------------------------------------------------------------------------------------------------------------------------------------------------------------------------------------------------------------------------------------------------------------------MV-AAAA----AGF------HATVFAYGQTGSGKTYTMEGY----------------R----------------Y-----V-------------GASGAGAASAGKAGAARSVSS-----------------------------TPVA------------------------------------------------------------------------------Q-------L-------------------G--I----I----PRAVRDL------------------------------F-----A----A-----------------------------M--------H---------------------------------------------------------------------------------------------------------------------------------------------------------------------K---S-R--------------------------D------------R------H---------YT--------------IKCSFVQI-YREQ-----------VYDLL------------------------------------------------N----------------------------------------------------------------------------------------P-------------------------------------------------------------------------A-------------------------------------------SL----------------GQQQQRGLAGGAGAGAAGVGG--------------------------P------LK-----------LRW----------------------------SK-A--------------------------------------E-E-FYLENLFMPEVETAEEAMAAFQTGVANKVMSSHRLNAA-S--SRSHCLFT---------------------------------------------------L--HV-SS----------------------S----------------------------------------------------P--A-----A---------------S----------------------R---------------------------------------------------------------------------------------------------------------L-------E----------L--TS------SR--LTLVDLAGSER-A-----AH-T----G--AT------EGAL--R---DESVAINK------------SLFTLRQ---------VI-------TALTDAAASAAA---------------------AQVTAASSTASAEGA---------------------AQPAA---PQA---------------------------------------------------------------------R--------------T---------------------AP---P------------H-IPYRDSKLTCLLKHSLG-G--N-SWTLMLA-CLSPADRFY--EENASTLD-YAARARKITNQVAVNE---

CR_C_670066                    -KGNIRVLCRVRPM----LDK----------------------------ER---GG-----------------------------------------------------L-------------------------------------------------------------------------------------------------------------------------------------------------------------------------------------------------------------------------------------------------DA----A-------------------A-A--------------------------------------A---------------------------A----------------------------------------------------------------------------SPTEETVR----V-------A---------A------V-------------------------------------------------D-------N------------K-A-E--K--E------------------------------------------------------------------------FE-----------F-----DRVLSPE-E-------------------------------------GQD--KLY-DEVAALV-VSVL----DGY------NVAIMAYGQTGSGKTFTMEGP----------------E----------------G-----N-------------P---------------------------------------------------------------------------------------------------------------------------------------------------------------G--V----N----LRALGDL------------------------------F-----R----L-----------------------------A--------E---------------------------------------------------------------------------------------------------------------------------------------------------------------------E---RAA--------E-YA--------------------------------------------FS--------------FSASVLEI-YNEQ-----------IYDLL---MN-------------------------------------------GA--------------------------------------------------------------------Q---DG-----------------------------------------------------------------------------------------------------------------------------------K-------------------------------------------------------------------------------------L-----------------------------------------------------------------DVKQGPD-G-MYVPGLKLEEVKDMGEVTAMIGRGKANRSTYATNMNEH-S--SRSHLVLS---------------------------------------------------V--YI-TA----------------------V-------S--------------------------------------------K--Q-----N------------------------------------------------------------------------------------------------------------------------------------------------------G-------T----------T--LK------GK--LHLIDLAGSER-L-----SR-T----G--AQ------GD-R--L---KEAQAINK------------SLSALGD---------VI-------QAL----------------------------------------------------------------------------Q---------------------------------------------------------------------Q--------------R---------------------N----A------------H-IPYRNSKLTRLLEDSLG-G--N-SKCVMIV-NVSPAAENV--SETKCSLE-FASRARKVELGKARVN---

CR_C_710026                    -SENFKVVVRIRPP----LRR----------------------------EL---QG-----------------------------------------------------T-G-----------------------------------------LR--------------------------------------------------------A-------------------------------------------YQ---------------------------------------------------------C--------TTAV------------------------E------------------------------------------------------------------PG-----------D----------RNII--L--------SE--------------------------------P--A-----------------------------------V----I-S---Q-H-------GGI------T-------------------------------------------------D-------L------------Y-N-T--Y--R------------------------------------------------------------------------FT-----------F-----DCVYDQQ-C-------------------------------------PQE--RVYRQSAQQVV-LSIL----QGY------NAAIIAYGQTGTGKTFTMEGAM---------------E------------------------------------------------------------------------------------------------------------------------------------------------------------------------------------------------GPDRG--I----I----PRTVEDI------------------------------FTF--I-----------------------------------V--------N---------------------------------------------------------------------------------------------------------------------------------------------------------------------D---P-E--------P-----------------S------------S------K---------YL--------------VRSSYLQI-YNEV-----------VSDLL------------------------------------------------K----------------------------------------------------------------------------------------P-------------------------------------------------------------------------E-------------------------------------------R-------------------------------------S--------------------------S------LA-----------IRE----------------------------DR-R--------------------------------------R-G-VFVEGLSEWVVRSPAEVYGLIQRGQSLRATGATKLNEV-S--SRSHAVCV---------------------------------------------------I--IV-EK----------------------C-------T--------------------------------------------T--P-----Q----------------------QAADGGEGGGWRAAEV--------------------------------------------------------DAS------------------------------------GQ-----------VI--Q-------S----------I--KV------GK--LNLVDLAGSER-V-----HV-T----G--AV------GR-R--L---EESKKINA------------SLSALGN---------VI-------AAL----------------------------------------------------------------------------T---------------------------------------------------------------------D------------R-R---------------------ER---S------------H-IPYRDSKLTRLLEDSLG-G--N-CRTTMIA-TIAPSLEAF--QESLSTLK-FANRAKNIQNEAHVNE---

CR_C_730040                    P-PKIRVVVRKRPI----SKK----------------------------ER---ER-----------------------------------------------------G-D-----------------------------------------DD--------------------------------------------------------V-------------------------------------------VD---------------------------------------------------------V--------LAK---------------------------------------------------------------------------------------------N----------------------NTVV--V--------NEE-----------------K-------------V--K-------V----------------------------------------D---------L------T-------------------------------------------------K-------Y------------L-E-K--H--A------------------------------------------------------------------------FK-----------F-----DESLDEN-V-------------------------------------SNE--AVYQLTVGPLV-RTLF----RNG------RASCFAYGQTGSGKTYTMSPL----------------P----------------I-----R-------------A---------------------------------------------------------------------------------------------------------------------------------------------------------------S--A----D----IFTFMAQ------------------------------Q-----Q----Y-----------------------------R--------D------------------------------------------------------------------------------------------------------------------------------------------------------------------------------------------------------------------------------------IS--------------LCVSCFEI-YGNK-----------VFDLL------------------------------------------------N------------------------------------------------------------------------------------------------------------------------------------------------------------------A-------------------------------------------R-------------------------------------K--------------------------K------LN-----------ILE----------------------------DG-K--------------------------------------K-K-VVVVGLKEFGVDDVDGVKALIEESAKNRSTGSTAANAD-S--SRSHSIMQ---------------------------------------------------F--AL-K-----------------------------------------------------------------------------------------------------R----------------------A----A------PAPA--------------------------------G-----E---D------------------------------------AP-----------E-----------P----------R--VV------GK--ISFIDLAGSER-G-----ADTF----D--NN------RQ-T--R---LEGAEINK------------SLLALKE---------CI-------RALD-------------------------------------------------------------------------SD----------------------------------------------------------------------------------------------------------------------A---R--H-VPFRGSKLTAVLRDSFV-G--DQARTVMIA-NISPCSSSV--EHTLNTLR-YADRVKELRKDKADRT---

CR_C_790050                    -------------------------------------------------------------------------------------------------------------------------------------------------------------------------------------------------------------------------------------------------------------------------------------------------------------------------------------------------------------------------------------------------------------------------------------------------------------------------------------------------------------------------------------------------------------------------M------D-------------------------------------------------G-------G------------R-Q-G--S--A------------------------------------------------------------------------DD-----------F-----PPVLGPS-C-------------------------------------SQA--DVYTSAVSDVV-ADVL----RGY------NGTILAYGQTGAGKTYTLGNT----------------A----------------P-----D-------------A----------------------------------------------------I------------------------------------------------------------------------------G-------M-------------------I--P----R------AAAEL------------------------------F-----A----A--------------------------------------AA-----R------------------------------------------------------------------------------------------------------------------------------------------------------------------D-P--------------------------L------------H------S---------YH--------------VTMSYIQI-YMEM-----------IQDLL------------------------------------------------N----------------------------------------------------------------------------------------P-------------------------------------------------------------------------T-------------------------------------------A-------------------------------------D--------------------------N------LP-----------IRE----------------------------DG-S----------------------------------------G-VFVAGACEVPVASLEECLHYLELGEQNRVFAFTHLNAH-S--SRSHAVVM---------------------------------------------------L--TA-VK----------------------G----------------------------------------------------R--K-----Y-------TNEERAAAE----------------------A------------------------------------------------------PDQD------------------------------------GV-----------VT--Q-------K----------V--TV------GK--LYMVDLAGSER-L-----KK-S----K--SV------GL-R--A---TEARSINL------------SLTMLGM---------CI-------SAR----------------------------------------------------------------------------A------------------------------------------------------------------------------------------------------------------------------------------QESLG-G--N-AKTSLIL-CLSDVRQHA--DESLQSLQ-FGARAACVRNKPMVNE---

GL_7874                        ---------RVRPL----IER----------------------------EI---RA-----------------------------------------------------R-E-----------------------------------------EE--------------------------------------------------------V-------------------------------------------IQ---------------------------------------------------------I--------SDES------------------------K-----V-------------------ITI--------------------------------------L---------------------------E-----------------------------PM-------------I--S-----------------------------------S----T-------V---------D------T-------------------------------------------------A-------A------------Y-A-R--H--S------------------------------------------------------------------------FT-----------F-----NQVFGPN-V-------------------------------------SQA--QVYNQQCKQII-DSVF----RGF------NATILAYGQTGTGKSFTISGT----------------P----------------T-----E-------------P---------------------------------------------------------------------------------------------------------------------------------------------------------------G--I----I----PRAIEDI------------------------------F-----A----K-----------------------------I--------H---------------------------------------------------------------------------------------------------------------------------------------------------------------------E---A-K--------------------------D------------T------Q---------FL--------------LRASFLQL-YKEQ-----------LQDLL------------------------------------------------D----------------------------------------------------------------------------------------T-------------------------------------------------------------------------R-------------------------------------------T-------------------------------------K--------------------------N------LR-----------IRE----------------------------QQTG--------------------------------------V-L-IYVDNLSEFIVRNPQELFQLLEHGGKNRKIGPTHMNVE-S--SRSHSVFS---------------------------------------------------L--TI-EQ----------------------R----------------------------------------------------S--T-----T-------------------------------------------------------------------------------------------------------------------------------------CD-----------G-----------G----------I--IL------SK--LNIVDLAGSER-I-----SM-T----K--VN------GE-R--L---EETKKINS------------SLTALGN---------VI-------AALID-----------------------------------------------L----EK---------------------------------------------------------------------------------------------------------G---------------------KR---S------------H-IPYRDSKLTKLLQDSLG-G--N-CKTIFIA-NVTPSSSSY--QETLNTLK-FADRARKIQ----------

GL_8886                        ---RLRPSTAVTSP----GGTD---------------------------GG---I-----------------------------------------------------------------------------------------------RF--------------------------------------------------------------------------------------------------------------------------------------------------------------EFPD---------SATDK-----------------------R-----L-------------------ISL--------------------------------------F---------------------------G-R--------AE------------------K-------------S--------------------------------------L----D-------G---------M------K-------------------------------------------------V-------R------------R-A-E--H--S------------------------------------------------------------------------YE-----------F-----DRVYSMD-A-------------------------------------TQQ--DIW-NDVSELV-QSAL----DGF------RVCIFAYGQTASGKTHTMLGP----------------S----------------S-----G-------------S--W---------------AT-----------------------------MAPE------------------------------------------------------------------------------D-------K-------------------G--I----M----PRAVEQI------------------------------F-----L----F-----------------------------A--------S---------------------------------------------------------------------------------------------------------------------------------------------------------------------E---TAR--------D-----------------K------------W------S---------YE--------------LTASFFEI-YNDT-----------VQDLL------------------------------------------------V----------------------------------------------------------------------------------------Q-------------------------------------------------------------K------S----G-------------------------------------------S-------------------------------------N--------------------------TGK---KCQ-----------IMR----------------------------DA-N--------------------------------------G-N-AYVDNLFKKNVASPEELNWLLCQAFDNRAVGSTDMNAR-S--SRSHAIFQ---------------------------------------------------L--DI-NA----------------------S-------N--------------------------------------------E--E-----H------------------------------------------------------------------------------------------------------------------------------------------------------N-------Q----------Q--LH------GQ--LNLIDLAGSEN-V-----EK-S----G--AK------EE-R--L---AEAIAINK------------SLTALSS---------VI-------CSL----------------------------------------------------------------------------V---------------------------------------------------------------------T--------------K---------------------T----P------------H-VPYRDSKLTSILQPSLS-G--D-SKTMVVV-TLAPEESNY--QEAVSSLK-FAARIAGVE----------

GL_10137                       ---------RVRPP----GAN----------------------------PA---MK-----------------------------------------------------V---------------------------------------------TGNV------KENYS-----------------------------------------I-------------------------------------------DH---------------------------------------------------------V--------DNRL------------------------G-----------------------------------------------------------------------------------------------------------------------------L-------------V--------------------------------------V----N-------N---------S------G-------------------------------------------------V-------G------------R-K-D--H--T------------------------------------------------------------------------FT-----------F-----DHIYDPQ-S-------------------------------------TQE--EVYNRLAQPVI-TDFI----NGF------NCTIFAYGQTGSGKSYTMTGG----------------S----------------G-----S-------------Y----------------------------------------------------N------------------------------------------------------------------------------D-------R-------------------G--L----M----PRALEQV------------------------------F-----G----F-----------------------------V--------A---------------------------------------------------------------------------------------------------------------------------------------------------------------------N---S-T--------------------------E------------T------R-------E-YE--------------VWLSYIQI-FNEI-----------GYDLL---GI-----------P----------G-----------------------------------------------------------------------------------------------------------------------------------------------------------------------------------------------------------------------------------E-------------------------------------N--------------------------N------PR-----------LED------LPRVTLQ---------------ED-SEGALHVRGLSAHKATNVE---------------------------------------GALNVLWNGDLNRVVCATSQNQA-S--SRSHCIFT---------------------------------------------------I--HI-RS----------------------R-------E--------------------------------------------P--G-----S------------------------------------------------------------------------------------------------------------------------------------------------------D-------V----------V--RQ------SK--FNFVDLAGSER-V-----AK-T----H--AD------GA-I--L---QQARYINQ------------SLFYLEQ---------VI-------HAL----------------------------------------------------------------------------G---------------------------------------------------------------------K--------------K---------------------KT---D----PD---C--H-VPYRNSMMTMFLRDSIG-G--N-CRTIMLA-TIAVETQNM--NESVSTAQ-FAMSVGQIE----------

GL_11442                       ---------RVRPF----LPG----------------------------EV------------------------------------------------------------V-----------------------------------------------------------------------------------------------------------------------------------------------------------------------------------------------------------------------------------------------PN----P-------------------V---------------------------------------------------------------------------------------------------I-------------T--------------------------------------A----R-------D---------P------T-------------------------------------------------N-------S------------M-V-V--T--S------------------------------------------------------------------------HP-----------F-----DIALGPS-S-------------------------------------TQD--NAY-ETISNDI-YRVM----CGV------PMLLLAYGVTSAGKTYTLFGE----------------G----------------K-----D-------------T---------------------------------------------------------------------------------------------------------------------------------------------------------------G--L----Y----GRAVNDL------------------------------Y-----R----L-----------------------------I--------D---------------------------------------------------------------------------------------------------------------------------------------------------------------------I---SAI--------A-KS--------------------------------------------AL--------------VSISVVQI-YMNN-----------VMDLL---NK-------------------------------------------GEPLKLH-----------------------------------------------------------------------------------------------------------------------------------------------------------------------------------------------------------------------------------------------------------------------------------------------------------------------------G-A--------------------------------------G-T-DPLPGRKWIDVDSAASCLSLTRRALQNREMSSTALNTM-S--SRSHCIVF---------------------------------------------------L--RI-LD----------------------T-------A--------------------------------------------T--G-----Q------------------------------------------------------------------------------------------------------------------------------------------------------A-----------------------------SG--LTVVDLAGSE--P-----HM-P----G--AS------KQ-V--Q---QESSFIRT------------SLLMLDR---------AM-------KDLCT-----------------------------------------------------R------------------T-----------------------------------------------------------------------------------------------------------------T------------S-VSFRSSPLTMALRPYLQ-P--A-SDFSLPC-NAVIFLNGF--FSNKETLQ-LGLVAKSVK----------

GL_13797                       ---------RMRPM----LQH----------------------------EK---EE-----------------------------------------------------L-KTS-----------------------------------KFRSDE--------------------------------------------------------H-------------------------------------------TL---------------------------------------------------------Q--------LK-------------------------------------------------------------------------------------------------------------------------------------------------------------------------------------------------------------------LP-----Y---------G------V-------------------------------------------------A-------S------------Q-E-N--Y--S------------------------------------------------------------------------FD-----------F-----YKILDET-K-------------------------------------TQE--DVF-HDMSHLL-KSVI----DGY------NVCVLAYGCTGSGKTFTLIGD----------------D----------------S-----E-------------T---------------------------------------------------------------------------------------------------------------------------------------------------------------A--VRLGLL----PRSIVEL------------------------------F-----N----L-----------------------------I--------E---------------------------------------------------------------------------------------------------------------------------------------------------------------------A---DTS--------Q-----------------S------------Q------R---------YE--------------LRCAMIEH-YLDN-----------ILDLL------------------------------------------------H----------------------------------------------------------------------------------------T-------------------------------------------------------------E------D----------------DTRTQLPS------------------------N-------------------------------------S--------------------------D------KL-----------VV-----------------------------------------------------------------RQT-AKG-E-TYIQNLSYKTVASAEELVGYLGYGLERRHIAATKLNSL-S--SRSHTVFL---------------------------------------------------I--EI-TS----------------------Y----------------------------------------------------R--E-----T--------------------------------------------------------------------------------------------------------------------------------------A-----------KG--T-------R----------T--AR------SV--LTFADLAGSEN-V-----TK-S----H--SN------GL-R--L---KEAQHINT------------SLCALGD---------VI-------AAL----------------------------------------------------------------------------S---------------------------------------------------------------------R--------------K---------------------K----V-----A---S--Y-VPYRNNKLTMILQQSLG-N--N-SKTLLFA-NISPLPNLL--YETLSTLS-FAARVKNVK----------

GL_13825                       ---------RFRPF----NEK----------------------------FE---PI-----------------------------------------------------S-N-----------------------------------------PC--------------------------------------------------------V-------------------------------------------EF---------------------------------------------------------Q--------G---------------------------------------------------------------------------------------------------------------------------------------------------------------------------------------------------------------------D---Q-Q-------VNF------T-------------------------------------------------G-------L------------D-S-T--K--T------------------------------------------------------------------------FM-----------F-----NRVFQCD-T-------------------------------------TQE--TVFDVSARHVL-TQFL----AGC------NGTIFCYGQTGAGKSYTMTGPS---------------I----------------D-----S-------------F----------------------------------------------------T------------------------------------------------------------------------------D-------K-------------------G--L----M----PRVFNYL------------------------------FDQLSAE-----------------------------------------------------------------------------------------------------------------------------------------------------------------------------------------------------------------S---Q-Q--------E-----------------I------------F------T---------HV--------------VKCSFFEI-YMER-----------IRDLL------------------------------------------------A-------------EEP---------G------------------------------------------PQ---SPSSISYGGNVNANLP-------------------------------------------------------------V-----------G-------------------------------------------P-------------------------------------S--------------------------N------LQ-----------IRE----------------------------SK-E--------------------------------------K-G-VYVENLTAYRVDSATELLQYLKKGNANRVTAATNMNDT-S--SRSHSVLN---------------------------------------------------I--FL-ET----------------------E-------D--------------------------------------------R--L-----S------------------------------------------------------------------------------------------------------------------------------------------------------G-------A----------K--RR------SQ--LYLIDLAGSEK-A-----SK-T----G--AE------GI-R--L---DEARLINL------------SLSTLGN---------VI-------SAL----------------------------------------------------------------------------S---------------------------------------------------------------------E--------------G---------------------RS---K------------H-VPYRDSKLTRILQDSLG-G--T-SSTSLII-CCSPSKYNE--IETLSTLR-FGERAKNVK----------

GL_14070                       ---------RLRPP----ISA----------------------------DE---IT-----------------------------------------------------N-P-----------------------------------------QCLFSQ------DC---------------------------------------------------------------------------------------------------------------------------------------------------------------------------------------------------------------------------------------------------------------------------------------------------------------------------------------T-----------------------------------V----V-------V---------R------P-------------------------------------------------P-------F------------A-N-I--R--S------------------------------------------------------------------------FT-----------L-----DGVYGPN-V-------------------------------------TSV--DVHDSSLGPLV-ADFL----DGY------SCTCFVYGQTGSGKTHTMGFEA---D-----------T----------------P-----A------------------------------------------------------------------L------------------------------------------------------------------------------S-------E--------------DRASLG--V----C----GIFFNRL------------------------------F-----H----K-----------------------------LQ-------Q---------------------------------------------------------------------------------------------------------------------------------------------------------------------K---H-N--------------------------F------------A------T---------SQ--------------LLLSMVQI-YNDE-----------LEDLL------------------------------------------------L----------------------------------------------------------------------------------------P-------------------------------------------------------------R------R----R-----------------------------------------------------------------------------------------------------------IS------L--------------R----------------------------EA-G--------------------------------------G-F-FYISNATCVSVSTAADAMAVVRVGLQNRTTAPTMMNKS-S--SRSHTVLC---------------------------------------------------V--AL-CK----------------------R----------------------------------------------------A--L-----G--------------------------------------D-----------------------------------------------------------------------------------------------K-----------FD--A-------P----------A--FE------AI--FYLCDLAGSER-V-----KA-S----K--SD------GV-R--L---SEATHINQ------------SLSALGN---------VV-------SALSK-----------------------------------------------------Q------------------A-----------------------------------------------------------------------------------------------------------------LGK-K-I---S--H-VPYRDSLLTKLLKPSLA-G--E-SRMVAIV-TLSPDLASL--PETLSTLA-FAERCKSLP----------

GL_15134                       ---------RIRPI----IDQ----------------------------ET---AV-----------------------------------------------------I-T-----------------------------------------GD--------------------------------------------------------S-------------------------------------------RS------------------------------------------------------------------------------------------------------------------------------------------------------------------------------------------------------------------------------------------R--T-----------------------------------L----T-------L---------T------S-------------------------------------------------P-------G------------T-A-T--K--C------------------------------------------------------------------------YR-----------F-----DHVFDSH-A-------------------------------------TQA--DVFAKVAKDVI-QRVL----LGF------NGALLAYGATFSGKTYTVSGP----------------H----------------Y-----S------------------------------------------------------------------S------------------------------------------------------------------------------S-------E------------------RG--L----I----PRTISYL------------------------------F-----Q----F-----------------------------F--------E---------------------------------------------------------------------------------------------------------------------------------------------------------------------E-----S--------N-S-----------PTFTI------------E------N---------YS--------------ISISFVEI-YMEK-----------LRDLL------------------------------------------------A-------------APS---------V-------------------------------------------A------------------E-------------------------------------------------------------------------G-------------------------------------------E-------------------------------------Y--------------------------S------LPVYSRSNSA---LP-----------------------------------------------------------------P--TERT-R-VEISGLTKLPITSPQQAQQVLERANSNKVVASNRINQH-S--SRSHTILI---------------------------------------------------I--TI-NY----------------------T-------F--------------------------------------------R--T-----TEAP----------------------------------------------------------------------------------------------------------------------------------NL-----------L-----------H----------Q--RS------SK--LHIADLAGSES-I-----LR-T----R--AE------GE-R--L---TESKYINT------------SLLALGK---------II-------NQL----------------------------------------------------------------------------STD-------------------------------------------------SHKPA-------------S--------------P---------------------C----K------------H-ISYRDSLLTRILQNCLS-G--D-SITAILV-HFNPDLYSL--HESLSTLK-FATRAAHVR----------

GL_15962                       ---------RVRPL----VSS----------------------------EQ---KPA-------------------------------------------------------------------------------------------------------------------------------------------------------------------------------------------------------W---------------------------------------------------------I--------VSDN------------------------T-----I-------------------S---------------------------------------------------------------------------------------------------------------------------------------------------------------P---L-E-------TSK------H-------------------------------------------------Q-------G------------A-S-L--Q--R------------------------------------------------------------------------FS-----------F-----DGVYDPS-V-------------------------------------TTR--ELYAQTMANFA-AHIV----EGY------NCTCFAYGQSCSGKTFTIFGD----------------C----------------L-----E------------------------------------------------------------------A------------------------------N-------------------------------SSS-------------T-------------SS-------LHTCPG--I----L----PLCVKDL------------------------------F-----N----N-----------------------------L--------Q---------------------------------------------------------------------------------------------------------------------------------------------------------------------S---V-T--------------------------N------------R------F---------FV--------------VYFTYWEL-YNEE-----------LKDLL------------------------------------------------A----------------------------------------------------------------------------------------G-------------------------------------------------------------------------E-------------------------------------------K-------------------------------------H--------------------------R------LE-----------IRY----------------------------T--K----------------------------------------H-SMQVSCVEKRVGSLEDVLSYLRFGNRLREVAATDLNTV-S--SRSHAIAR---------------------------------------------------L--TI-ES----------------------V-------DTAPPPDS-------------------------------------E--K------------------------------------------------------------------------------------------------------L------------------------------------SD-----------YD--I-------S----------Y--RT------AT--LTIVDLAGSER-Q-----VK-T----N--AI------GE-R--F---KEANNINK------------SLLTLGR---------VF-------SAITS-----------------------------------------------------N------------------A-----------------------------------------------------------------------------------------------------------------A------------H-VPYRDSNLTKILQTSLQ-G--N-CYTTMIA-CISLASEHI--EETLSTLR-YASNASSIE----------

GL_16161                       ---------RIRPL----IDR----------------------------EK---SA-----------------------------------------------------G-D-----------------------------------------RI--------------------------------------------------------I-------------------------------------------VS---------------------------------------------------------A--------NDTQ------------------------V-----V-------------------IKE--------------------------------------Q---------------------------T-G----------------------------------------------------------------------------------------N---P-A---------I------D-------------------------------------------------A-------Y------------A-P-Q--H--R------------------------------------------------------------------------FT-----------F-----DRVFGPS-T-------------------------------------TQE--EIFDSYVKDTV-ELVL----QGI------NSTIFTYGQTSSGKTYTMVGG----------------S----------------S-----P------------------------------------------------------------------Q------------------------------------------------------------------------------T-------L-------------------G--I----V----PRAVVKI------------------------------F-----D----L-----------------------------I--------A------LQSGDKTVPYSRE-------------------------------------LAEEEHLQINAQDGDL---------------------------------------------------------------------------------------------L---R-V--------------------------R------------R------K---------YL--------------LWVSYMQI-YNES-----------INDLL------------------------------------------------S----------------------------------------------------------------------------------------Q-------------------------------------------------------------D-----------P-------------------------------------------T-------------------------------------K--------------------------D------IK-----------VRE----------------------------NS-K--------------------------------------N-E-TFCDGLTEHICKTPADILRLVQRGNSVRSTELTRMNEL-S--SRSHAILS---------------------------------------------------I--AV-EQ----------------------A----------------------------------------------------V--Q-----V---------------N----------------------T------------------------------------------------------SDRT------------------------------------SE-----------PT--E-------I----------F--KM------AK--LNLVDLAGSER-V-----SQ-S----K--VD------GQ-R--L---EEAKRINS------------SLTVLGN---------VI-------SALIA-----------------------------------------------Q----SQ---------------------------------------------------------------------------------------------------------G---------------------KR---S------------H-IPYRDSKLTRVLQDSLG-G--N-CISVLCT-NISPASSCF--QESLNTLK-FADRAKQIK----------

GL_16224                       ---------RARPL----FST----------------------------EK---R--------------------------------------------------------------------------------------------------------------------------------------------------------------------------------------------------------------------------------------------------------------------------------------------------------------S-------------------CEL--------------------------------------V---------------------------S-----------------------------------------------------------------------------------------EG---R-Q---------IGL----A-------------------------------------------------Y-------N------------G-A-K--L--L------------------------------------------------------------------------FG-----------I-----PQLFSEE-V-------------------------------------TNG--EVADSILPPVI-DKAI----GGC------ISAVIAYGQTNSGKTYTILGD----------------E----------------H-----L-------------FLS----------------DTRRKRGFSAKKSS----------------------------------------------------------------------------------------------------------------PIE-------PGND------------------GLI------------------------------I-----Q----G-----------------------------L--------R---------------------------------------------------------------------------------------------------------------------------------------------------------------------R---I-Y--------------------------N------------L------G---------FM--------------VKLSFLEV-YCER-----------LYDLQ------------------------------------------------T----------------------------------------------------------------------------------------S-------------------------------------------------------------N-----------T-------------------------------------------P-------------------------------------Y--------------------------S------VM-----------IDH----------------------------SS-N--------------------------------------P-D-GTFKNLTETVCDTLQQAFSCLKSACKQRMTASTVRNDV-S--SRSHFLAI---------------------------------------------------I--TI-LC----------------------K----------------------------------------------------P--P------------------------------------------------------------------------------------------------------N------------------------------------LA-----------G---G-------Y----------S--PL------GK--IYFCDLAGSER-FNAFGAGH-K----A--RE------ER-R--L---AEGIDINK------------SLLTLRK---------VL-------EDL----------------------------------------------------------------------------A---------------------------------------------------------------------S--------------R---------------------K----N------------H-VPYRASMLTKILRTPFE-N--G-YVTFLAT-VNASNTTET--KRTLDYAC-ITRRIT-------------

GL_16425                       ---------RARPL----NTR----------------------------EV---AH-------------------------------------------------------S---------------------------------------------------------------------------------------------------------------------------------------------------------------------------------------------------------------------SK------------------------S-----V-------------------VRI--------------------------------------N---------------------------T-S--------A-----------------------------------------------------------------------------N-V---I-E-------ISQ------Q-------------------------------------------------N-------R------------Q-Q-A--K--T------------------------------------------------------------------------YF-----------F-----DKVFDET-A-------------------------------------SQE--FFYRQVVSPVV-KDFL----DGF------NCTLFAYGQTGTGKTYTMIGD----------------Q----------------G-----H------------------------------------------------------------------F------------------------------------------------------------------------------T-------------GDVKYVDFSTIPHAG--M----I----PRVSNEI------------------------------F-----S----V-----------------------------L--------D---------------------------------------------------------------------------------------------------------------------------------------------------------------------S-----Q--------N-AD--------------------------------------------YQ--------------VRVSHMEV-YCEE-----------IYDLL---KD--S-SDER---EA---------LKEERSSYGVTPKGHRADEAKE-------------------------S-------------------------------------------T---AL-------------P-------------------------------------------------------------------------S-------------------------------------------T-------------------------------------N--------------------------L------LQ-----------PGD----------------------------KA-G--------------------------------------G-R-LVILGLEEVLVKSPGEIMSLLIKSTENRRVAETKMNSS-S--SRSHSIFT---------------------------------------------------I--CL-IV----------------------K----------------------------------------------------E--T------------------------------------------------------------------------------------------------------A-SSN-----------------N--------------NT-----------DI--D-------V----------I--RI------SK--LNLVDLAGSES-A-----GK-S----G--AS------GD-R--Q---QEASKINK------------SLLTLGR---------VI-------NAL----------------------------------------------------------------------------T---------------------------------------------------------------------E--------------T---------------------K----Q------------H-IPYRESKLTRLLQDSLG-G--R-TKTCIIA-TITTADLAL--DETTNTLE-YMSRAKKIK----------

GL_16456                       ---------RVRPF----NKR----------------------------EE---QE-----------------------------------------------------G-A-----------------------------------------TE--------------------------------------------------------I-------------------------------------------IE---------------------------------------------------------M--------DKTL------------------------C-----T-------------------VTL--------------------------------------H---------------------------K-----------------------------PV------------GA--G-----------------------------------S----A-------T---------S------E-------------------------------------------------C-------L------------P-S-K--K--V------------------------------------------------------------------------FT-----------Y-----DAVYPSN-S-------------------------------------TQV--EVFDESVREMI-DGCL----EGY------NATVFAYGQTGSGKTHTMMGQ----------------K----------------D-----N-------------P---------------------------------------------------------------------------------------------------------------------------------------------------------------G--M----I----PLAFQRI------------------------------F-----D----F-----------------------------I--------A---------------------------------------------------------------------------------------------------------------------------------------------------------------------Q---A-K--------------------------D------------D------Q---------FL--------------VRASFVEI-YNED-----------LKDLL------------------------------------------------T----------------------------------------------------------------------------------------G-------------------------------------------------------------------------A-------------------------------------------T-------------------------------------H---------------------------------LQ-----------LKE----------------------------DP-V--------------------------------------K-G-VFIKDLSEHPVSDERHIDKLIQKGNESRAVAATLMNAT-S--SRSHSIFQ---------------------------------------------------V--VL-ER----------------------M-------------------------------------------------------T------------------------------------------------------------------------------------------------------V------------------------------------ID-----------GR--E-------C----------I--RV------GK--LNLVDLAGSER-Q-----EK-T----G--AT------GD-R--L---KEAAKINL------------SLTTLGC---------VI-------SKL----------------------------------------------------------------------------V---------------------------------------------------------------------E--------------G---------------------S----K------------H-IPYRDSKLTRLLQDSLG-G--N-SKTLMVV-AVSPASTNY--DETMSTLR-YADRAKQIK----------

GL_16650                       ---------RIRPL----VRA----------------------------EL---MD----------------------------------------------------GG----------------------------------------------------------------------------------------------------------------------------------------------------------------------------------------------------------------------GVS------------------------V-----------------------------------------------------------------------------------------------------------------------------Q-------------A--R-------G----------------------------------------S---------S------I-------------------------------------------------F-------L------------Q-N-D--T--S------------------------------------------------------------------------YM-----------F-----DSVLGPE-S-------------------------------------SQE--DVSAEVLNGLL-APFI----QGY------NCTAFAYGQTGAGKSYTIGVPN----------------------ANKESHA---------V-------------S----------------------------------------------------D------------------------------------------------------------------------------V-------D--VDPQT-------KFASVG--L----I----PRFIVQL------------------------------F-----D----A-----------------------------L--------A---------------------------------------------------------------------------------------------------------------------------------------------------------------------S-----I--------Q-SV--------------------------------------------WK--------------VRVSFLEV-YNET-----------LRDLL---SP--E-T-----------------------------------------D--SSS-------------------------------------------------------------------------------------------------------------------------------------------------------------------------------------------------------------------------------------------------------------------------------L-----------CIR----------------------------DY-K--------------------------------------G-K-VVVQNLTEREVSSAKDAARCFVNGGILRVTAVTAMNER-S--SRSHSIFT---------------------------------------------------V--TL-ER----------------------V----------------------------------------------------Q--D--------------------------------------------------------------------------------------------------------------------------------------------------------N-----------K----------K--FL------SK--FSFVDLAGSER-A-----KK-S----G--AT------GL-Q--F---KEMVGINS------------GLLALGN---------VI-------SALAA-----------------------------------------------------N------------------Q-----------------------------------------------------------------------------------------------------------------DSR-E-K---R--H-VPYRDSKLTRLLQDSLG-G--S-STTIMIA-NISPFIGNF--DETNSTIL-YAARARNII----------

GL_16945                       ---------RKRPI----NPK----------------------------EL---SQ-----------------------------------------------------N-Q-----------------------------------------RD--------------------------------------------------------V-------------------------------------------VT---------------------------------------------------------A--------D-----------------------------------------------------------------------------------------------G-----------W----------NQVS--I--------HEP-----------------K-------------V--K-------V----------------------------------------D---------L------T-------------------------------------------------K-------Y------------T-D-L--H--T------------------------------------------------------------------------FK-----------F-----DHVFNEQ-S-------------------------------------DNQ--EIYQYAAKPLI-RSVF----EGK------NCTVFAYGQTGSGKSFTMMHK----------------D----------------N-----G-------------IYV-----------------L-------------------------------AC--------------------------------------------------------------------------------------F-------------------D--I----L----EY-----------------------------------------------YN---------------------------G--------S---------------------------------------------------------------------------------------------------------------------------------------------------------------------Q---G-N--------N-----------------S------------K------F---------LV--------------PVVSFFEI-YGGK-----------LFDLL------------------------------------------------N------------------------------------------------------------------------------------------------------------------------------------------------------------------N-------------------------------------------R-------------------------------------Q--------------------------R------LQ-----------ALE----------------------------DG-K--------------------------------------G-N-VQITGLTEKQISSVDAMLNLIDSGLTLRAVGATGANAD-S--SRSHAILQ---------------------------------------------------I--AL-K-----------------------------------------------------------------------------------------------------YTK--------------------S----G-----------------------------------------------------------------------------------------------------------------------------K--EY------SR--ISFIDLAGSER-A-----SDVQ----N--SD------RQ-T--R---MEGAEINK------------SLLALKE---------CI-------RAMD-------------------------------------------------------------------------KS----------------------------------------------------------------------------------------------------------------------N---A--H-IPFRGSKLTMVLRDSFI-G--N-SQTVMIA-NISPNDKSC--DNTLNTLR-YADRVKELQ----------

GL_17264                       ---------RVRPS----IPE----------------------------DL---HP-----------------------------------------------------N-P-----------------------------------------VDEWCV------QILDM---IVPPDWYDVDRV--------------------------------------R------------------------------------------------------------------------------------------------------I------------------------P-----Y-------------------T---------------------------------------------------------------------------------------------------P-------------F--------------------------------------I----R-------L---------R------R-------------------------------------------------T-------M------------H-E-R--R--D------------------------------------------------------------------------FK-----------F-----DAVLPHF-T-------------------------------------TQE--DTYEIVARQRI-NDVL----NGV------NASIIMYGQTGSGKSYTSFGP----------------P----------------D-----D-------------P----------------------------------------------------L------------------------------------------------------------------------------L-------T-------------------G--VHSGLV----PRAISEI------------------------------F-----N----K-----------------------------L--------N---------------------------------------------------------------------------------------------------------------------------------------------------------------------E-----S--------T-VP--------------------------------------------YT--------------ATLSYVQI-YKDQ-----------VFDLL---SN--L-DAN------------------------------------T----------------------------------------------------------------------------------------T-------------------------------------------------------------N------H--------------------------------------------------------------------------------------------------------------LPLQ------I--------------R----------------------------ED-K--------------------------------------G-G-IFVNNVMHLPVYQATNVFAAIMFAAKRRAVAATQMNSN-S--SRSHVLLT---------------------------------------------------L--TV-ER---------------------------------------------------------------------------R--Y-----S------------------------------------------------------------------------------------------------------------------------------------------------------T-------T----------T--KR------GV--LTFVDLAGSER-V-----SK-T----M--SD------GE-R--L---SEAKKINQ------------SLSALGN---------CV-------VAL----------------------------------------------------------------------------S---------------------------------------------------------------------T--------------N---------------------R----S------------F-VPFRDSPLTRLLTESLS-G--N-SKTLIVA-TIGPSSYNY--DESYSTLQ-FATRCMSLR----------
[truncated: 1,638,042 more chars]
