# Supplementary material for: Comprehensive comparative analysis of kinesins in photosynthetic eukaryotes
Source: BMC Genomics. 2006 Jan 31;7:18. doi: 10.1186/1471-2164-7-18 (PMC1434745; doi:10.1186/1471-2164-7-18)
Supplement: Additional file 15 — Supplemental Fig 15. Data matrix for Bayesian analysis of kinesin motor domains using only amino acid characters. [file 1471-2164-7-18-S15.txt]

[Supplemental File 15.  Data matrix for parsimony analysis of kinesin motor domains using both amino acid and gap characters]begin paup;

   set autoclose=yes warnreset=no notifybeep=no warntsave=no maxtrees=10000 increase=auto;

   set crit=parsimony;

end;


#NEXUS

[!matrix with indels coded according to Simmons & Ochoterena (2000) - simple coding]

[!compiled on Fri Apr 01 09:37:43 MST 2005 with SeqState version 1.2 build 17.03.2005]


BEGIN CHARACTERS;

DIMENSIONS newtaxa ntax=529 NCHAR=7236;

FORMAT SYMBOLS= " A C D E F G H I K L M N P Q R S T V W Y * 0 1 2 3 4 B" MISSING=? GAP=- INTERLEAVE;

CHARSTATELABELS

	6047	indel1_2_30

	6048	indel2_37_383

	6049	indel3_39_42

	6050	indel4_45_45

	6051	indel5_46_672

	6052	indel6_47_58

	6053	indel7_47_64

	6054	indel8_47_248

	6055	indel9_51_58

	6056	indel10_60_63

	6057	indel11_60_233

	6058	indel12_65_166

	6059	indel13_65_233

	6060	indel14_66_164

	6061	indel15_66_173

	6062	indel16_66_919

	6063	indel17_67_164

	6064	indel18_68_164

	6065	indel19_69_164

	6066	indel20_71_131

	6067	indel21_135_137

	6068	indel22_158_201

	6069	indel23_166_166

	6070	indel24_166_173

	6071	indel25_166_174

	6072	indel26_166_702

	6073	indel27_168_173

	6074	indel28_168_174

	6075	indel29_168_245

	6076	indel30_168_752

	6077	indel31_171_173

	6078	indel32_175_233

	6079	indel33_175_335

	6080	indel34_175_348

	6081	indel35_175_785

	6082	indel36_175_807

	6083	indel37_175_888

	6084	indel38_175_919

	6085	indel39_176_199

	6086	indel40_176_232

	6087	indel41_176_233

	6088	indel42_176_245

	6089	indel43_176_246

	6090	indel44_177_515

	6091	indel45_178_700

	6092	indel46_179_233

	6093	indel47_184_187

	6094	indel48_196_201

	6095	indel49_205_205

	6096	indel50_208_232

	6097	indel51_232_233

	6098	indel52_235_245

	6099	indel53_235_350

	6100	indel54_235_701

	6101	indel55_235_752

	6102	indel56_236_245

	6103	indel57_247_348

	6104	indel58_247_390

	6105	indel59_247_672

	6106	indel60_247_702

	6107	indel61_247_752

	6108	indel62_248_348

	6109	indel63_249_331

	6110	indel64_249_353

	6111	indel65_249_1043

	6112	indel66_249_1210

	6113	indel67_251_425

	6114	indel68_252_348

	6115	indel69_256_737

	6116	indel70_333_335

	6117	indel71_333_425

	6118	indel72_338_348

	6119	indel73_338_590

	6120	indel74_338_1098

	6121	indel75_338_1471

	6122	indel76_339_348

	6123	indel77_350_426

	6124	indel78_350_435

	6125	indel79_350_1086

	6126	indel80_351_425

	6127	indel81_351_427

	6128	indel82_351_672

	6129	indel83_351_805

	6130	indel84_352_362

	6131	indel85_352_515

	6132	indel86_355_360

	6133	indel87_362_501

	6134	indel88_363_989

	6135	indel89_364_375

	6136	indel90_364_1079

	6137	indel91_365_989

	6138	indel92_366_425

	6139	indel93_369_372

	6140	indel94_378_752

	6141	indel95_385_439

	6142	indel96_389_396

	6143	indel97_413_457

	6144	indel98_427_501

	6145	indel99_427_964

	6146	indel100_427_1081

	6147	indel101_428_593

	6148	indel102_434_501

	6149	indel103_440_952

	6150	indel104_441_672

	6151	indel105_441_719

	6152	indel106_448_557

	6153	indel107_462_515

	6154	indel108_472_1178

	6155	indel109_503_515

	6156	indel110_503_934

	6157	indel111_517_672

	6158	indel112_517_719

	6159	indel113_517_986

	6160	indel114_595_700

	6161	indel115_674_700

	6162	indel116_674_702

	6163	indel117_674_905

	6164	indel118_674_1081

	6165	indel119_680_698

	6166	indel120_702_868

	6167	indel121_702_894

	6168	indel122_702_986

	6169	indel123_702_1081

	6170	indel124_702_1098

	6171	indel125_703_868

	6172	indel126_703_920

	6173	indel127_703_930

	6174	indel128_703_1080

	6175	indel129_704_719

	6176	indel130_704_752

	6177	indel131_704_868

	6178	indel132_704_964

	6179	indel133_704_1080

	6180	indel134_704_1098

	6181	indel135_704_1187

	6182	indel136_721_752

	6183	indel137_721_867

	6184	indel138_721_914

	6185	indel139_722_752

	6186	indel140_723_752

	6187	indel141_729_747

	6188	indel142_730_747

	6189	indel143_745_807

	6190	indel144_754_785

	6191	indel145_754_806

	6192	indel146_754_867

	6193	indel147_754_964

	6194	indel148_754_1522

	6195	indel149_755_785

	6196	indel150_755_890

	6197	indel151_755_920

	6198	indel152_758_785

	6199	indel153_760_785

	6200	indel154_787_805

	6201	indel155_787_868

	6202	indel156_787_919

	6203	indel157_787_1057

	6204	indel158_787_1098

	6205	indel159_807_807

	6206	indel160_807_867

	6207	indel161_807_934

	6208	indel162_807_964

	6209	indel163_807_970

	6210	indel164_807_1081

	6211	indel165_808_1080

	6212	indel166_808_1105

	6213	indel167_809_812

	6214	indel168_809_829

	6215	indel169_809_867

	6216	indel170_810_867

	6217	indel171_811_964

	6218	indel172_821_1062

	6219	indel173_831_883

	6220	indel174_833_905

	6221	indel175_844_894

	6222	indel176_847_867

	6223	indel177_869_918

	6224	indel178_869_1085

	6225	indel179_870_894

	6226	indel180_870_905

	6227	indel181_891_923

	6228	indel182_896_905

	6229	indel183_896_964

	6230	indel184_908_914

	6231	indel185_908_964

	6232	indel186_917_920

	6233	indel187_920_920

	6234	indel188_920_934

	6235	indel189_920_953

	6236	indel190_920_1050

	6237	indel191_920_1080

	6238	indel192_922_922

	6239	indel193_922_934

	6240	indel194_922_1050

	6241	indel195_922_1081

	6242	indel196_924_929

	6243	indel197_924_942

	6244	indel198_924_1029

	6245	indel199_925_964

	6246	indel200_931_1023

	6247	indel201_933_1079

	6248	indel202_936_964

	6249	indel203_936_1079

	6250	indel204_936_1081

	6251	indel205_937_937

	6252	indel206_937_951

	6253	indel207_937_964

	6254	indel208_937_1050

	6255	indel209_937_1079

	6256	indel210_938_964

	6257	indel211_938_986

	6258	indel212_939_949

	6259	indel213_940_970

	6260	indel214_941_964

	6261	indel215_942_989

	6262	indel216_944_948

	6263	indel217_944_952

	6264	indel218_946_964

	6265	indel219_947_964

	6266	indel220_955_964

	6267	indel221_966_986

	6268	indel222_966_989

	6269	indel223_966_1061

	6270	indel224_966_1098

	6271	indel225_972_986

	6272	indel226_978_1273

	6273	indel227_988_989

	6274	indel228_988_1043

	6275	indel229_988_1062

	6276	indel230_988_1079

	6277	indel231_988_1160

	6278	indel232_988_1190

	6279	indel233_989_989

	6280	indel234_991_1029

	6281	indel235_991_1062

	6282	indel236_991_1081

	6283	indel237_991_1098

	6284	indel238_991_1187

	6285	indel239_992_1080

	6286	indel240_1031_1058

	6287	indel241_1031_1098

	6288	indel242_1031_1111

	6289	indel243_1031_1210

	6290	indel244_1035_1035

	6291	indel245_1038_1187

	6292	indel246_1045_1058

	6293	indel247_1052_1056

	6294	indel248_1052_1058

	6295	indel249_1052_1081

	6296	indel250_1052_1085

	6297	indel251_1059_1061

	6298	indel252_1060_1060

	6299	indel253_1060_1479

	6300	indel254_1061_1085

	6301	indel255_1061_1609

	6302	indel256_1063_1098

	6303	indel257_1063_1125

	6304	indel258_1064_1079

	6305	indel259_1068_1079

	6306	indel260_1081_1081

	6307	indel261_1081_1098

	6308	indel262_1081_1174

	6309	indel263_1082_1163

	6310	indel264_1083_1085

	6311	indel265_1083_1098

	6312	indel266_1086_1098

	6313	indel267_1087_1098

	6314	indel268_1088_1098

	6315	indel269_1100_1110

	6316	indel270_1100_1111

	6317	indel271_1100_1118

	6318	indel272_1100_1125

	6319	indel273_1100_1165

	6320	indel274_1100_1174

	6321	indel275_1100_1179

	6322	indel276_1100_1208

	6323	indel277_1100_1210

	6324	indel278_1102_1169

	6325	indel279_1112_1179

	6326	indel280_1113_1118

	6327	indel281_1120_1120

	6328	indel282_1120_1125

	6329	indel283_1120_1179

	6330	indel284_1122_1125

	6331	indel285_1127_1141

	6332	indel286_1127_1162

	6333	indel287_1127_1163

	6334	indel288_1127_1176

	6335	indel289_1127_1179

	6336	indel290_1127_1187

	6337	indel291_1127_1208

	6338	indel292_1127_1209

	6339	indel293_1127_1337

	6340	indel294_1128_1179

	6341	indel295_1129_1162

	6342	indel296_1133_1163

	6343	indel297_1148_1194

	6344	indel298_1156_1179

	6345	indel299_1160_1162

	6346	indel300_1165_1165

	6347	indel301_1165_1172

	6348	indel302_1167_1169

	6349	indel303_1167_1172

	6350	indel304_1168_1177

	6351	indel305_1174_1176

	6352	indel306_1179_1179

	6353	indel307_1181_1187

	6354	indel308_1181_1193

	6355	indel309_1181_1208

	6356	indel310_1181_1234

	6357	indel311_1189_1195

	6358	indel312_1189_1208

	6359	indel313_1189_1210

	6360	indel314_1189_1212

	6361	indel315_1190_1190

	6362	indel316_1190_1203

	6363	indel317_1197_1208

	6364	indel318_1210_1210

	6365	indel319_1210_1212

	6366	indel320_1212_1212

	6367	indel321_1212_1239

	6368	indel322_1214_1236

	6369	indel323_1214_1239

	6370	indel324_1214_1348

	6371	indel325_1238_1239

	6372	indel326_1238_1323

	6373	indel327_1241_1318

	6374	indel328_1241_1323

	6375	indel329_1309_1310

	6376	indel330_1323_1323

	6377	indel331_1325_1336

	6378	indel332_1338_1348

	6379	indel333_1339_1348

	6380	indel334_1340_1424

	6381	indel335_1341_1348

	6382	indel336_1342_1348

	6383	indel337_1343_1409

	6384	indel338_1343_1470

	6385	indel339_1346_1346

	6386	indel340_1350_1403

	6387	indel341_1350_1666

	6388	indel342_1405_1409

	6389	indel343_1411_1424

	6390	indel344_1411_1609

	6391	indel345_1426_1470

	6392	indel346_1427_1430

	6393	indel347_1427_1616

	6394	indel348_1432_1470

	6395	indel349_1432_1471

	6396	indel350_1473_1473

	6397	indel351_1475_1522

	6398	indel352_1475_1677

	6399	indel353_1525_1609

	6400	indel354_1611_1612

	6401	indel355_1612_1612

	6402	indel356_1616_1616

	6403	indel357_1621_1624

	6404	indel358_1624_1624

	6405	indel359_1628_1676

	6406	indel360_1628_1678

	6407	indel361_1629_1633

	6408	indel362_1630_1633

	6409	indel363_1633_1633

	6410	indel364_1635_1641

	6411	indel365_1643_1649

	6412	indel366_1651_1656

	6413	indel367_1652_1656

	6414	indel368_1658_1666

	6415	indel369_1658_1703

	6416	indel370_1669_1678

	6417	indel371_1674_1676

	6418	indel372_1678_2537

	6419	indel373_1680_2413

	6420	indel374_1681_1986

	6421	indel375_1687_1703

	6422	indel376_1705_1709

	6423	indel377_1705_2955

	6424	indel378_1712_1797

	6425	indel379_1712_1890

	6426	indel380_1712_1921

	6427	indel381_1713_1722

	6428	indel382_1713_1797

	6429	indel383_1724_1797

	6430	indel384_1799_1802

	6431	indel385_1799_1890

	6432	indel386_1799_1921

	6433	indel387_1799_2341

	6434	indel388_1799_2381

	6435	indel389_1800_1803

	6436	indel390_1800_1890

	6437	indel391_1805_1890

	6438	indel392_1807_1853

	6439	indel393_1863_1953

	6440	indel394_1892_1896

	6441	indel395_1892_1921

	6442	indel396_1893_1896

	6443	indel397_1894_1896

	6444	indel398_1894_1987

	6445	indel399_1898_1901

	6446	indel400_1898_1916

	6447	indel401_1898_1921

	6448	indel402_1898_1962

	6449	indel403_1898_1980

	6450	indel404_1898_1987

	6451	indel405_1898_2413

	6452	indel406_1903_1910

	6453	indel407_1903_1912

	6454	indel408_1916_1921

	6455	indel409_1923_1924

	6456	indel410_1923_1987

	6457	indel411_1923_2349

	6458	indel412_1925_1953

	6459	indel413_1925_1954

	6460	indel414_1926_1953

	6461	indel415_1955_1987

	6462	indel416_1956_1959

	6463	indel417_1956_1984

	6464	indel418_1956_1986

	6465	indel419_1958_2119

	6466	indel420_1968_1987

	6467	indel421_1968_2122

	6468	indel422_1987_2341

	6469	indel423_1988_2361

	6470	indel424_1989_2018

	6471	indel425_1989_2052

	6472	indel426_1989_2066

	6473	indel427_1989_2075

	6474	indel428_1989_2098

	6475	indel429_1989_2349

	6476	indel430_1990_2361

	6477	indel431_1991_2066

	6478	indel432_1992_2066

	6479	indel433_2020_2050

	6480	indel434_2053_2123

	6481	indel435_2054_2066

	6482	indel436_2068_2096

	6483	indel437_2068_2098

	6484	indel438_2068_2123

	6485	indel439_2068_2342

	6486	indel440_2068_2349

	6487	indel441_2068_2412

	6488	indel442_2099_2349

	6489	indel443_2100_2119

	6490	indel444_2100_2120

	6491	indel445_2100_2339

	6492	indel446_2100_2343

	6493	indel447_2100_2345

	6494	indel448_2100_2349

	6495	indel449_2101_2120

	6496	indel450_2122_2122

	6497	indel451_2122_2123

	6498	indel452_2122_2349

	6499	indel453_2125_2233

	6500	indel454_2235_2339

	6501	indel455_2244_2339

	6502	indel456_2341_2341

	6503	indel457_2343_2361

	6504	indel458_2344_2349

	6505	indel459_2345_2345

	6506	indel460_2345_2349

	6507	indel461_2347_2349

	6508	indel462_2351_2359

	6509	indel463_2351_2361

	6510	indel464_2363_2385

	6511	indel465_2363_2413

	6512	indel466_2363_2495

	6513	indel467_2363_3036

	6514	indel468_2387_2393

	6515	indel469_2387_2413

	6516	indel470_2389_2681

	6517	indel471_2395_2412

	6518	indel472_2415_2432

	6519	indel473_2415_2436

	6520	indel474_2415_2682

	6521	indel475_2415_3291

	6522	indel476_2435_2436

	6523	indel477_2435_2680

	6524	indel478_2435_2946

	6525	indel479_2438_2526

	6526	indel480_2439_2526

	6527	indel481_2440_2458

	6528	indel482_2479_2542

	6529	indel483_2480_2758

	6530	indel484_2504_3022

	6531	indel485_2528_2531

	6532	indel486_2528_2537

	6533	indel487_2528_2758

	6534	indel488_2528_2946

	6535	indel489_2528_4108

	6536	indel490_2534_2535

	6537	indel491_2537_2537

	6538	indel492_2537_2709

	6539	indel493_2537_3291

	6540	indel494_2539_2542

	6541	indel495_2539_2709

	6542	indel496_2539_2946

	6543	indel497_2540_2542

	6544	indel498_2544_2709

	6545	indel499_2544_2749

	6546	indel500_2544_2955

	6547	indel501_2544_2965

	6548	indel502_2555_2709

	6549	indel503_2697_2749

	6550	indel504_2711_2714

	6551	indel505_2711_2749

	6552	indel506_2711_2946

	6553	indel507_2711_3926

	6554	indel508_2713_2713

	6555	indel509_2716_2749

	6556	indel510_2719_2752

	6557	indel511_2751_2756

	6558	indel512_2751_2922

	6559	indel513_2751_2946

	6560	indel514_2751_2955

	6561	indel515_2751_2988

	6562	indel516_2751_3173

	6563	indel517_2751_3181

	6564	indel518_2751_3953

	6565	indel519_2752_2756

	6566	indel520_2752_3014

	6567	indel521_2754_2755

	6568	indel522_2757_2781

	6569	indel523_2758_2894

	6570	indel524_2758_2946

	6571	indel525_2758_2955

	6572	indel526_2758_2965

	6573	indel527_2760_2767

	6574	indel528_2764_2983

	6575	indel529_2770_2810

	6576	indel530_2787_2861

	6577	indel531_2813_2819

	6578	indel532_2813_3074

	6579	indel533_2821_2829

	6580	indel534_2836_2946

	6581	indel535_2840_2893

	6582	indel536_2865_2865

	6583	indel537_2882_2883

	6584	indel538_2891_2891

	6585	indel539_2896_2897

	6586	indel540_2900_2921

	6587	indel541_2901_2946

	6588	indel542_2904_2930

	6589	indel543_2925_2946

	6590	indel544_2926_2935

	6591	indel545_2933_2933

	6592	indel546_2937_2946

	6593	indel547_2948_2955

	6594	indel548_2948_2965

	6595	indel549_2948_3080

	6596	indel550_2949_2955

	6597	indel551_2951_2955

	6598	indel552_2957_2965

	6599	indel553_2957_3036

	6600	indel554_2957_3080

	6601	indel555_2958_2965

	6602	indel556_2958_2989

	6603	indel557_2967_2983

	6604	indel558_2967_3014

	6605	indel559_2968_2983

	6606	indel560_2970_2983

	6607	indel561_2975_3245

	6608	indel562_2985_2988

	6609	indel563_2985_3014

	6610	indel564_2985_3036

	6611	indel565_2985_3072

	6612	indel566_2985_3181

	6613	indel567_2986_2988

	6614	indel568_2990_3010

	6615	indel569_2990_3014

	6616	indel570_2990_3173

	6617	indel571_2990_4051

	6618	indel572_2991_3072

	6619	indel573_2991_3173

	6620	indel574_2994_2996

	6621	indel575_3001_3072

	6622	indel576_3016_3031

	6623	indel577_3016_3036

	6624	indel578_3016_3074

	6625	indel579_3016_3078

	6626	indel580_3016_3173

	6627	indel581_3022_3031

	6628	indel582_3033_3036

	6629	indel583_3038_3070

	6630	indel584_3038_3072

	6631	indel585_3038_3252

	6632	indel586_3042_3072

	6633	indel587_3074_3080

	6634	indel588_3074_3173

	6635	indel589_3077_3080

	6636	indel590_3082_3172

	6637	indel591_3082_3173

	6638	indel592_3082_3247

	6639	indel593_3175_3181

	6640	indel594_3183_3245

	6641	indel595_3183_3246

	6642	indel596_3183_3247

	6643	indel597_3183_3289

	6644	indel598_3247_3291

	6645	indel599_3248_3288

	6646	indel600_3249_3252

	6647	indel601_3249_3353

	6648	indel602_3254_3288

	6649	indel603_3254_4050

	6650	indel604_3292_4133

	6651	indel605_3293_3293

	6652	indel606_3297_3309

	6653	indel607_3298_3299

	6654	indel608_3298_3309

	6655	indel609_3298_4004

	6656	indel610_3309_3309

	6657	indel611_3311_3418

	6658	indel612_3312_3994

	6659	indel613_3312_4050

	6660	indel614_3312_4464

	6661	indel615_3313_3418

	6662	indel616_3314_3315

	6663	indel617_3314_3538

	6664	indel618_3314_4006

	6665	indel619_3317_3325

	6666	indel620_3317_3353

	6667	indel621_3317_3372

	6668	indel622_3317_3418

	6669	indel623_3317_3532

	6670	indel624_3317_3657

	6671	indel625_3317_3998

	6672	indel626_3317_4018

	6673	indel627_3320_3325

	6674	indel628_3327_3332

	6675	indel629_3327_3353

	6676	indel630_3327_3532

	6677	indel631_3334_3335

	6678	indel632_3334_3372

	6679	indel633_3334_3418

	6680	indel634_3334_3532

	6681	indel635_3334_3564

	6682	indel636_3337_3353

	6683	indel637_3355_3386

	6684	indel638_3355_3387

	6685	indel639_3355_3421

	6686	indel640_3355_3657

	6687	indel641_3356_3356

	6688	indel642_3356_3418

	6689	indel643_3357_3825

	6690	indel644_3358_3372

	6691	indel645_3358_3373

	6692	indel646_3358_3386

	6693	indel647_3358_3418

	6694	indel648_3358_3881

	6695	indel649_3359_3372

	6696	indel650_3361_3372

	6697	indel651_3361_3390

	6698	indel652_3374_3386

	6699	indel653_3374_3418

	6700	indel654_3375_3385

	6701	indel655_3375_3386

	6702	indel656_3375_3564

	6703	indel657_3375_3908

	6704	indel658_3377_3386

	6705	indel659_3378_3825

	6706	indel660_3388_3825

	6707	indel661_3388_3953

	6708	indel662_3389_3418

	6709	indel663_3393_3418

	6710	indel664_3402_3418

	6711	indel665_3410_3418

	6712	indel666_3420_3424

	6713	indel667_3420_3432

	6714	indel668_3420_3538

	6715	indel669_3420_3564

	6716	indel670_3420_3642

	6717	indel671_3420_3657

	6718	indel672_3420_3825

	6719	indel673_3420_3934

	6720	indel674_3420_3955

	6721	indel675_3421_3532

	6722	indel676_3421_3538

	6723	indel677_3421_3564

	6724	indel678_3421_3771

	6725	indel679_3422_3825

	6726	indel680_3422_3908

	6727	indel681_3423_3424

	6728	indel682_3426_3426

	6729	indel683_3426_3427

	6730	indel684_3426_3998

	6731	indel685_3428_3429

	6732	indel686_3428_3934

	6733	indel687_3430_3432

	6734	indel688_3431_3431

	6735	indel689_3434_3564

	6736	indel690_3436_3452

	6737	indel691_3445_3468

	6738	indel692_3454_3531

	6739	indel693_3454_3532

	6740	indel694_3454_3537

	6741	indel695_3454_3564

	6742	indel696_3486_3505

	6743	indel697_3534_3534

	6744	indel698_3534_3537

	6745	indel699_3534_3556

	6746	indel700_3534_3564

	6747	indel701_3534_3881

	6748	indel702_3534_3908

	6749	indel703_3539_3934

	6750	indel704_3540_3564

	6751	indel705_3561_3564

	6752	indel706_3566_3584

	6753	indel707_3566_3642

	6754	indel708_3566_3657

	6755	indel709_3566_3825

	6756	indel710_3566_4013

	6757	indel711_3568_3642

	6758	indel712_3603_3642

	6759	indel713_3611_3638

	6760	indel714_3612_3642

	6761	indel715_3642_3642

	6762	indel716_3644_3649

	6763	indel717_3644_3657

	6764	indel718_3644_3771

	6765	indel719_3645_3649

	6766	indel720_3651_3657

	6767	indel721_3651_3764

	6768	indel722_3651_3771

	6769	indel723_3651_3881

	6770	indel724_3651_3910

	6771	indel725_3652_3657

	6772	indel726_3655_3657

	6773	indel727_3659_3661

	6774	indel728_3659_3664

	6775	indel729_3659_3764

	6776	indel730_3659_3771

	6777	indel731_3659_3814

	6778	indel732_3659_3825

	6779	indel733_3659_3907

	6780	indel734_3659_3908

	6781	indel735_3659_3934

	6782	indel736_3660_3716

	6783	indel737_3660_3765

	6784	indel738_3661_3825

	6785	indel739_3661_3998

	6786	indel740_3663_3825

	6787	indel741_3666_3779

	6788	indel742_3666_3908

	6789	indel743_3721_3825

	6790	indel744_3766_3881

	6791	indel745_3766_3956

	6792	indel746_3768_3768

	6793	indel747_3770_3911

	6794	indel748_3773_3825

	6795	indel749_3781_3825

	6796	indel750_3783_3885

	6797	indel751_3817_3825

	6798	indel752_3827_3834

	6799	indel753_3827_3868

	6800	indel754_3827_3869

	6801	indel755_3827_3881

	6802	indel756_3827_3889

	6803	indel757_3827_3908

	6804	indel758_3827_3926

	6805	indel759_3827_3955

	6806	indel760_3837_3849

	6807	indel761_3853_3858

	6808	indel762_3871_3881

	6809	indel763_3883_3887

	6810	indel764_3883_3908

	6811	indel765_3883_3926

	6812	indel766_3883_3934

	6813	indel767_3884_3908

	6814	indel768_3884_3958

	6815	indel769_3885_3908

	6816	indel770_3886_3966

	6817	indel771_3887_3887

	6818	indel772_3890_3908

	6819	indel773_3910_3914

	6820	indel774_3910_3926

	6821	indel775_3910_3953

	6822	indel776_3911_3934

	6823	indel777_3912_3914

	6824	indel778_3916_3926

	6825	indel779_3916_4137

	6826	indel780_3928_3934

	6827	indel781_3928_3956

	6828	indel782_3936_3937

	6829	indel783_3936_3950

	6830	indel784_3936_3953

	6831	indel785_3936_4128

	6832	indel786_3936_4135

	6833	indel787_3946_3953

	6834	indel788_3955_3955

	6835	indel789_3955_3956

	6836	indel790_3955_4057

	6837	indel791_3957_3994

	6838	indel792_3957_4002

	6839	indel793_3957_4051

	6840	indel794_3957_4054

	6841	indel795_3957_4056

	6842	indel796_3957_4057

	6843	indel797_3958_3963

	6844	indel798_3958_3994

	6845	indel799_3967_3998

	6846	indel800_3969_3994

	6847	indel801_3971_3994

	6848	indel802_3996_3998

	6849	indel803_3996_4002

	6850	indel804_3996_4093

	6851	indel805_4000_4002

	6852	indel806_4000_4054

	6853	indel807_4000_4057

	6854	indel808_4001_4002

	6855	indel809_4004_4014

	6856	indel810_4004_4048

	6857	indel811_4004_4056

	6858	indel812_4004_4057

	6859	indel813_4004_4059

	6860	indel814_4004_4134

	6861	indel815_4005_4005

	6862	indel816_4020_4047

	6863	indel817_4021_4047

	6864	indel818_4022_4094

	6865	indel819_4022_4138

	6866	indel820_4032_4051

	6867	indel821_4032_4096

	6868	indel822_4053_4054

	6869	indel823_4055_4055

	6870	indel824_4059_4059

	6871	indel825_4059_4108

	6872	indel826_4061_4088

	6873	indel827_4062_4088

	6874	indel828_4090_4093

	6875	indel829_4096_4096

	6876	indel830_4097_5451

	6877	indel831_4098_4101

	6878	indel832_4103_4108

	6879	indel833_4110_4123

	6880	indel834_4125_4128

	6881	indel835_4130_4132

	6882	indel836_4140_4143

	6883	indel837_4141_4145

	6884	indel838_4143_4174

	6885	indel839_4145_4156

	6886	indel840_4146_4232

	6887	indel841_4147_4161

	6888	indel842_4148_4156

	6889	indel843_4148_4161

	6890	indel844_4150_4158

	6891	indel845_4152_4156

	6892	indel846_4158_4158

	6893	indel847_4158_4177

	6894	indel848_4161_4232

	6895	indel849_4165_4167

	6896	indel850_4167_4167

	6897	indel851_4167_4170

	6898	indel852_4167_4172

	6899	indel853_4167_4173

	6900	indel854_4169_4170

	6901	indel855_4174_4887

	6902	indel856_4176_4287

	6903	indel857_4179_4229

	6904	indel858_4193_4213

	6905	indel859_4223_4229

	6906	indel860_4231_4232

	6907	indel861_4231_4732

	6908	indel862_4231_4914

	6909	indel863_4233_4408

	6910	indel864_4235_4263

	6911	indel865_4235_4287

	6912	indel866_4235_4413

	6913	indel867_4235_4876

	6914	indel868_4236_4263

	6915	indel869_4236_4658

	6916	indel870_4265_4287

	6917	indel871_4265_4463

	6918	indel872_4265_4739

	6919	indel873_4266_4271

	6920	indel874_4266_4287

	6921	indel875_4266_4300

	6922	indel876_4266_4390

	6923	indel877_4266_4413

	6924	indel878_4266_4919

	6925	indel879_4267_4390

	6926	indel880_4269_4287

	6927	indel881_4272_4893

	6928	indel882_4273_4275

	6929	indel883_4273_4287

	6930	indel884_4282_4284

	6931	indel885_4283_4317

	6932	indel886_4283_4318

	6933	indel887_4289_4293

	6934	indel888_4289_4300

	6935	indel889_4289_4390

	6936	indel890_4289_4395

	6937	indel891_4289_4658

	6938	indel892_4289_4732

	6939	indel893_4302_4390

	6940	indel894_4302_4395

	6941	indel895_4304_4314

	6942	indel896_4320_4328

	6943	indel897_4334_4732

	6944	indel898_4335_4390

	6945	indel899_4388_4390

	6946	indel900_4392_4395

	6947	indel901_4392_4410

	6948	indel902_4392_4821

	6949	indel903_4392_4864

	6950	indel904_4392_4876

	6951	indel905_4394_4395

	6952	indel906_4397_4408

	6953	indel907_4397_4658

	6954	indel908_4397_4732

	6955	indel909_4397_4821

	6956	indel910_4398_4408

	6957	indel911_4402_4408

	6958	indel912_4402_4845

	6959	indel913_4410_4410

	6960	indel914_4410_4463

	6961	indel915_4410_4488

	6962	indel916_4410_4582

	6963	indel917_4410_4607

	6964	indel918_4410_4676

	6965	indel919_4410_4717

	6966	indel920_4410_4732

	6967	indel921_4410_4865

	6968	indel922_4410_4915

	6969	indel923_4412_4413

	6970	indel924_4412_4414

	6971	indel925_4412_4893

	6972	indel926_4415_4717

	6973	indel927_4415_4887

	6974	indel928_4416_4887

	6975	indel929_4417_4845

	6976	indel930_4417_4865

	6977	indel931_4417_4876

	6978	indel932_4417_4896

	6979	indel933_4419_4463

	6980	indel934_4465_4469

	6981	indel935_4465_4488

	6982	indel936_4467_4488

	6983	indel937_4472_5005

	6984	indel938_4474_4488

	6985	indel939_4487_4655

	6986	indel940_4490_4499

	6987	indel941_4490_4654

	6988	indel942_4490_4658

	6989	indel943_4490_4732

	6990	indel944_4490_4821

	6991	indel945_4490_4845

	6992	indel946_4490_4865

	6993	indel947_4490_4876

	6994	indel948_4490_4909

	6995	indel949_4491_4499

	6996	indel950_4491_4582

	6997	indel951_4501_4506

	6998	indel952_4501_4821

	6999	indel953_4501_4887

	7000	indel954_4502_4608

	7001	indel955_4504_4506

	7002	indel956_4504_4654

	7003	indel957_4505_4506

	7004	indel958_4508_4582

	7005	indel959_4508_4658

	7006	indel960_4508_4717

	7007	indel961_4508_4821

	7008	indel962_4508_4896

	7009	indel963_4510_4732

	7010	indel964_4516_4566

	7011	indel965_4577_4660

	7012	indel966_4584_4641

	7013	indel967_4584_4658

	7014	indel968_4610_4641

	7015	indel969_4613_4641

	7016	indel970_4643_4654

	7017	indel971_4643_4658

	7018	indel972_4643_4887

	7019	indel973_4658_4658

	7020	indel974_4660_4660

	7021	indel975_4660_4717

	7022	indel976_4660_4876

	7023	indel977_4660_4887

	7024	indel978_4661_4865

	7025	indel979_4664_4683

	7026	indel980_4673_4676

	7027	indel981_4681_4717

	7028	indel982_4685_4717

	7029	indel983_4705_4717

	7030	indel984_4719_4732

	7031	indel985_4719_4876

	7032	indel986_4734_4743

	7033	indel987_4734_4821

	7034	indel988_4734_4876

	7035	indel989_4735_4736

	7036	indel990_4735_4821

	7037	indel991_4745_4821

	7038	indel992_4823_4845

	7039	indel993_4823_4865

	7040	indel994_4823_4876

	7041	indel995_4847_4863

	7042	indel996_4847_4865

	7043	indel997_4867_4869

	7044	indel998_4867_4871

	7045	indel999_4867_4876

	7046	indel1000_4867_4887

	7047	indel1001_4867_4893

	7048	indel1002_4867_4903

	7049	indel1003_4868_4876

	7050	indel1004_4871_4876

	7051	indel1005_4878_4880

	7052	indel1006_4878_4882

	7053	indel1007_4878_4887

	7054	indel1008_4889_4891

	7055	indel1009_4889_4893

	7056	indel1010_4895_4896

	7057	indel1011_4898_4903

	7058	indel1012_4905_4906

	7059	indel1013_4908_4909

	7060	indel1014_4911_4914

	7061	indel1015_4918_5092

	7062	indel1016_4923_5005

	7063	indel1017_4923_5051

	7064	indel1018_4923_5056

	7065	indel1019_5007_5012

	7066	indel1020_5007_5056

	7067	indel1021_5008_5012

	7068	indel1022_5008_5027

	7069	indel1023_5008_5160

	7070	indel1024_5009_5012

	7071	indel1025_5014_5027

	7072	indel1026_5015_5027

	7073	indel1027_5019_5027

	7074	indel1028_5029_5051

	7075	indel1029_5029_5087

	7076	indel1030_5029_5092

	7077	indel1031_5053_5055

	7078	indel1032_5053_5056

	7079	indel1033_5053_5083

	7080	indel1034_5058_5083

	7081	indel1035_5060_5083

	7082	indel1036_5060_5139

	7083	indel1037_5060_5159

	7084	indel1038_5085_5087

	7085	indel1039_5085_5116

	7086	indel1040_5086_5086

	7087	indel1041_5089_5092

	7088	indel1042_5089_5115

	7089	indel1043_5089_5213

	7090	indel1044_5094_5113

	7091	indel1045_5094_5115

	7092	indel1046_5098_5160

	7093	indel1047_5115_5115

	7094	indel1048_5117_5141

	7095	indel1049_5118_5137

	7096	indel1050_5118_5138

	7097	indel1051_5140_5141

	7098	indel1052_5140_5451

	7099	indel1053_5143_5148

	7100	indel1054_5143_5150

	7101	indel1055_5143_5151

	7102	indel1056_5153_5158

	7103	indel1057_5161_5177

	7104	indel1058_5162_5174

	7105	indel1059_5176_5176

	7106	indel1060_5180_5213

	7107	indel1061_5192_5231

	7108	indel1062_5217_5268

	7109	indel1063_5220_5220

	7110	indel1064_5222_5230

	7111	indel1065_5233_5255

	7112	indel1066_5257_5268

	7113	indel1067_5257_5759

	7114	indel1068_5271_5274

	7115	indel1069_5271_5453

	7116	indel1070_5276_5451

	7117	indel1071_5277_5299

	7118	indel1072_5277_5329

	7119	indel1073_5277_5337

	7120	indel1074_5277_5349

	7121	indel1075_5277_5451

	7122	indel1076_5277_5453

	7123	indel1077_5284_5308

	7124	indel1078_5301_5302

	7125	indel1079_5301_5349

	7126	indel1080_5305_5315

	7127	indel1081_5305_5329

	7128	indel1082_5305_5337

	7129	indel1083_5305_5669

	7130	indel1084_5307_5317

	7131	indel1085_5317_5329

	7132	indel1086_5317_5451

	7133	indel1087_5317_5545

	7134	indel1088_5320_5329

	7135	indel1089_5322_5323

	7136	indel1090_5331_5337

	7137	indel1091_5331_5669

	7138	indel1092_5332_5334

	7139	indel1093_5332_5337

	7140	indel1094_5332_5349

	7141	indel1095_5336_5337

	7142	indel1096_5339_5349

	7143	indel1097_5351_5451

	7144	indel1098_5351_5545

	7145	indel1099_5351_5589

	7146	indel1100_5351_5681

	7147	indel1101_5351_5705

	7148	indel1102_5361_5465

	7149	indel1103_5366_5451

	7150	indel1104_5453_5453

	7151	indel1105_5453_5622

	7152	indel1106_5453_5669

	7153	indel1107_5453_5671

	7154	indel1108_5454_5578

	7155	indel1109_5454_5676

	7156	indel1110_5454_5681

	7157	indel1111_5455_5574

	7158	indel1112_5455_5575

	7159	indel1113_5455_5719

	7160	indel1114_5456_5574

	7161	indel1115_5457_5622

	7162	indel1116_5461_5545

	7163	indel1117_5461_5670

	7164	indel1118_5473_5574

	7165	indel1119_5482_5486

	7166	indel1120_5547_5574

	7167	indel1121_5576_5587

	7168	indel1122_5576_5589

	7169	indel1123_5577_5670

	7170	indel1124_5577_5671

	7171	indel1125_5579_5587

	7172	indel1126_5589_5589

	7173	indel1127_5589_5825

	7174	indel1128_5591_5604

	7175	indel1129_5591_5619

	7176	indel1130_5591_5622

	7177	indel1131_5591_5638

	7178	indel1132_5592_5622

	7179	indel1133_5593_5622

	7180	indel1134_5608_5622

	7181	indel1135_5618_5712

	7182	indel1136_5624_5638

	7183	indel1137_5624_5669

	7184	indel1138_5624_5728

	7185	indel1139_5640_5669

	7186	indel1140_5640_5681

	7187	indel1141_5640_5703

	7188	indel1142_5641_5667

	7189	indel1143_5671_5676

	7190	indel1144_5671_5680

	7191	indel1145_5671_5681

	7192	indel1146_5671_5703

	7193	indel1147_5671_5705

	7194	indel1148_5672_5680

	7195	indel1149_5673_5673

	7196	indel1150_5673_5676

	7197	indel1151_5675_5676

	7198	indel1152_5678_5680

	7199	indel1153_5678_5681

	7200	indel1154_5678_5703

	7201	indel1155_5683_5687

	7202	indel1156_5685_5687

	7203	indel1157_5689_5702

	7204	indel1158_5689_5703

	7205	indel1159_5694_5703

	7206	indel1160_5705_5705

	7207	indel1161_5705_5708

	7208	indel1162_5705_5713

	7209	indel1163_5707_5708

	7210	indel1164_5707_5799

	7211	indel1165_5711_5726

	7212	indel1166_5718_5719

	7213	indel1167_5723_5727

	7214	indel1168_5724_5726

	7215	indel1169_5728_5728

	7216	indel1170_5728_5731

	7217	indel1171_5730_5731

	7218	indel1172_5731_5731

	7219	indel1173_5733_5735

	7220	indel1174_5733_5737

	7221	indel1175_5733_5794

	7222	indel1176_5737_5737

	7223	indel1177_5739_5758

	7224	indel1178_5761_5817

	7225	indel1179_5762_5793

	7226	indel1180_5797_5797

	7227	indel1181_5802_5802

	7228	indel1182_5804_5814

	7229	indel1183_5805_5810

	7230	indel1184_5805_5811

	7231	indel1185_5813_5814

	7232	indel1186_5816_5817

	7233	indel1187_5816_5818

	7234	indel1188_5819_5820

	7235	indel1189_5825_5825

	7236	indel1190_5829_5829

;


MATRIX


                                [1234567891111111111222222222233333333334444444444555555555566666666667777777777888888888899999999991111111111111111111111111111111111111111111111111111111111111111111111111111111111111111111111111111222222222222222222222222222222222222222222222222222222222222222222222222222222222222222222222222222233333333333333333333333333333333333333333333333333333333333333333333333333333333333333333333333333334444444444444444444444444444444444444444444444444444444444444444444444444444444444444444444444444444555555555555555555555555555555555555555555555555555555555555555555555555555555555555555555555555555566666666666666666666666666666666666666666666666666666666666666666666666666666666666666666666666666667777777777777777777777777777777777777777777777777777777777777777777777777777777777777777777777777777888888888888888888888888888888888888888888888888888888888888888888888888888888888888888888888888888899999999999999999999999999999999999999999999999999999999999999999999999999999999999999999999999999991111111111111111111111111111111111111111111111111111111111111111111111111111111111111111111111111111111111111111111111111111111111111111111111111111111111111111111111111111111111111111111111111111111111111111111111111111111111111111111111111111111111111111111111111111111111111111111111111111111111111111111111111111111111111111111111111111111111111111111111111111111111111111111111111111111111111111111111111111111111111111111111111111111111111111111111111111111111111111111111111111111111111111111111111111111111111111111111111111111111111111111111111111111111111111111111111111111111111111111111111111111111111111111111111111111111111111111111111111111111111111111111111111111111111111111111111111111111111111111111111111111111111111111111111111111111111111111111111111111111111111111111111111111111111111111111111111111111111111111111111111111111111111111111111111111111111111111111111111111111111111111111111111111111111111111111111111111111111111111111111111111111111111111111111111111111111111222222222222222222222222222222222222222222222222222222222222222222222222222222222222222222222222222222222222222222222222222222222222222222222222222222222222222222222222222222222222222222222222222222222222222222222222222222222222222222222222222222222222222222222222222222222222222222222222222222222222222222222222222222222222222222222222222222222222222222222222222222222222222222222222222222222222222222222222222222222222222222222222222222222222222222222222222222222222222222222222222222222222222222222222222222222222222222222222222222222222222222222222222222222222222222222222222222222222222222222222222222222222222222222222222222222222222222222222222222222222222222222222222222222222222222222222222222222222222222222222222222222222222222222222222222222222222222222222222222222222222222222222222222222222222222222222222222222222222222222222222222222222222222222222222222222222222222222222222222222222222222222222222222222222222222222222222222222222222222222222222222222222222222222222222222222222222233333333333333333333333333333333333333333333333333333333333333333333333333333333333333333333333333333333333333333333333333333333333333333333333333333333333333333333333333333333333333333333333333333333333333333333333333333333333333333333333333333333333333333333333333333333333333333333333333333333333333333333333333333333333333333333333333333333333333333333333333333333333333333333333333333333333333333333333333333333333333333333333333333333333333333333333333333333333333333333333333333333333333333333333333333333333333333333333333333333333333333333333333333333333333333333333333333333333333333333333333333333333333333333333333333333333333333333333333333333333333333333333333333333333333333333333333333333333333333333333333333333333333333333333333333333333333333333333333333333333333333333333333333333333333333333333333333333333333333333333333333333333333333333333333333333333333333333333333333333333333333333333333333333333333333333333333333333333333333333333333333333333333333333333333333333333333334444444444444444444444444444444444444444444444444444444444444444444444444444444444444444444444444444444444444444444444444444444444444444444444444444444444444444444444444444444444444444444444444444444444444444444444444444444444444444444444444444444444444444444444444444444444444444444444444444444444444444444444444444444444444444444444444444444444444444444444444444444444444444444444444444444444444444444444444444444444444444444444444444444444444444444444444444444444444444444444444444444444444444444444444444444444444444444444444444444444444444444444444444444444444444444444444444444444444444444444444444444444444444444444444444444444444444444444444444444444444444444444444444444444444444444444444444444444444444444444444444444444444444444444444444444444444444444444444444444444444444444444444444444444444444444444444444444444444444444444444444444444444444444444444444444444444444444444444444444444444444444444444444444444444444444444444444444444444444444444444444444444444444444444444444444444444444555555555555555555555555555555555555555555555555555555555555555555555555555555555555555555555555555555555555555555555555555555555555555555555555555555555555555555555555555555555555555555555555555555555555555555555555555555555555555555555555555555555555555555555555555555555555555555555555555555555555555555555555555555555555555555555555555555555555555555555555555555555555555555555555555555555555555555555555555555555555555555555555555555555555555555555555555555555555555555555555555555555555555555555555555555555555555555555555555555555555555555555555555555555555555555555555555555555555555555555555555555555555555555555555555555555555555555555555555555555555555555555555555555555555555555555555555555555555555555555555555555555555555555555555555555555555555555555555555555555555555555555555555555555555555555555555555555555555555555555555555555555555555555555555555555555555555555555555555555555555555555555555555555555555555555555555555555555555555555555555555555555555555555555555555555555555555566666666666666666666666666666666666666666666666

                                          0123456789012345678901234567890123456789012345678901234567890123456789012345678901234567890000000000111111111122222222223333333333444444444455555555556666666666777777777788888888889999999999000000000011111111112222222222333333333344444444445555555555666666666677777777778888888888999999999900000000001111111111222222222233333333334444444444555555555566666666667777777777888888888899999999990000000000111111111122222222223333333333444444444455555555556666666666777777777788888888889999999999000000000011111111112222222222333333333344444444445555555555666666666677777777778888888888999999999900000000001111111111222222222233333333334444444444555555555566666666667777777777888888888899999999990000000000111111111122222222223333333333444444444455555555556666666666777777777788888888889999999999000000000011111111112222222222333333333344444444445555555555666666666677777777778888888888999999999900000000001111111111222222222233333333334444444444555555555566666666667777777777888888888899999999990000000000000000000000000000000000000000000000000000000000000000000000000000000000000000000000000000111111111111111111111111111111111111111111111111111111111111111111111111111111111111111111111111111122222222222222222222222222222222222222222222222222222222222222222222222222222222222222222222222222223333333333333333333333333333333333333333333333333333333333333333333333333333333333333333333333333333444444444444444444444444444444444444444444444444444444444444444444444444444444444444444444444444444455555555555555555555555555555555555555555555555555555555555555555555555555555555555555555555555555556666666666666666666666666666666666666666666666666666666666666666666666666666666666666666666666666666777777777777777777777777777777777777777777777777777777777777777777777777777777777777777777777777777788888888888888888888888888888888888888888888888888888888888888888888888888888888888888888888888888889999999999999999999999999999999999999999999999999999999999999999999999999999999999999999999999999999000000000000000000000000000000000000000000000000000000000000000000000000000000000000000000000000000011111111111111111111111111111111111111111111111111111111111111111111111111111111111111111111111111112222222222222222222222222222222222222222222222222222222222222222222222222222222222222222222222222222333333333333333333333333333333333333333333333333333333333333333333333333333333333333333333333333333344444444444444444444444444444444444444444444444444444444444444444444444444444444444444444444444444445555555555555555555555555555555555555555555555555555555555555555555555555555555555555555555555555555666666666666666666666666666666666666666666666666666666666666666666666666666666666666666666666666666677777777777777777777777777777777777777777777777777777777777777777777777777777777777777777777777777778888888888888888888888888888888888888888888888888888888888888888888888888888888888888888888888888888999999999999999999999999999999999999999999999999999999999999999999999999999999999999999999999999999900000000000000000000000000000000000000000000000000000000000000000000000000000000000000000000000000001111111111111111111111111111111111111111111111111111111111111111111111111111111111111111111111111111222222222222222222222222222222222222222222222222222222222222222222222222222222222222222222222222222233333333333333333333333333333333333333333333333333333333333333333333333333333333333333333333333333334444444444444444444444444444444444444444444444444444444444444444444444444444444444444444444444444444555555555555555555555555555555555555555555555555555555555555555555555555555555555555555555555555555566666666666666666666666666666666666666666666666666666666666666666666666666666666666666666666666666667777777777777777777777777777777777777777777777777777777777777777777777777777777777777777777777777777888888888888888888888888888888888888888888888888888888888888888888888888888888888888888888888888888899999999999999999999999999999999999999999999999999999999999999999999999999999999999999999999999999990000000000000000000000000000000000000000000000000000000000000000000000000000000000000000000000000000111111111111111111111111111111111111111111111111111111111111111111111111111111111111111111111111111122222222222222222222222222222222222222222222222222222222222222222222222222222222222222222222222222223333333333333333333333333333333333333333333333333333333333333333333333333333333333333333333333333333444444444444444444444444444444444444444444444444444444444444444444444444444444444444444444444444444455555555555555555555555555555555555555555555555555555555555555555555555555555555555555555555555555556666666666666666666666666666666666666666666666666666666666666666666666666666666666666666666666666666777777777777777777777777777777777777777777777777777777777777777777777777777777777777777777777777777788888888888888888888888888888888888888888888888888888888888888888888888888888888888888888888888888889999999999999999999999999999999999999999999999999999999999999999999999999999999999999999999999999999000000000000000000000000000000000000000000000000000000000000000000000000000000000000000000000000000011111111111111111111111111111111111111111111111111111111111111111111111111111111111111111111111111112222222222222222222222222222222222222222222222222222222222222222222222222222222222222222222222222222333333333333333333333333333333333333333333333333333333333333333333333333333333333333333333333333333344444444444444444444444444444444444444444444444444444444444444444444444444444444444444444444444444445555555555555555555555555555555555555555555555555555555555555555555555555555555555555555555555555555666666666666666666666666666666666666666666666666666666666666666666666666666666666666666666666666666677777777777777777777777777777777777777777777777777777777777777777777777777777777777777777777777777778888888888888888888888888888888888888888888888888888888888888888888888888888888888888888888888888888999999999999999999999999999999999999999999999999999999999999999999999999999999999999999999999999999900000000000000000000000000000000000000000000000

                                                                                                                                    0123456789012345678901234567890123456789012345678901234567890123456789012345678901234567890123456789012345678901234567890123456789012345678901234567890123456789012345678901234567890123456789012345678901234567890123456789012345678901234567890123456789012345678901234567890123456789012345678901234567890123456789012345678901234567890123456789012345678901234567890123456789012345678901234567890123456789012345678901234567890123456789012345678901234567890123456789012345678901234567890123456789012345678901234567890123456789012345678901234567890123456789012345678901234567890123456789012345678901234567890123456789012345678901234567890123456789012345678901234567890123456789012345678901234567890123456789012345678901234567890123456789012345678901234567890123456789012345678901234567890123456789012345678901234567890123456789012345678901234567890123456789012345678901234567890123456789012345678901234567890000000000111111111122222222223333333333444444444455555555556666666666777777777788888888889999999999000000000011111111112222222222333333333344444444445555555555666666666677777777778888888888999999999900000000001111111111222222222233333333334444444444555555555566666666667777777777888888888899999999990000000000111111111122222222223333333333444444444455555555556666666666777777777788888888889999999999000000000011111111112222222222333333333344444444445555555555666666666677777777778888888888999999999900000000001111111111222222222233333333334444444444555555555566666666667777777777888888888899999999990000000000111111111122222222223333333333444444444455555555556666666666777777777788888888889999999999000000000011111111112222222222333333333344444444445555555555666666666677777777778888888888999999999900000000001111111111222222222233333333334444444444555555555566666666667777777777888888888899999999990000000000111111111122222222223333333333444444444455555555556666666666777777777788888888889999999999000000000011111111112222222222333333333344444444445555555555666666666677777777778888888888999999999900000000001111111111222222222233333333334444444444555555555566666666667777777777888888888899999999990000000000111111111122222222223333333333444444444455555555556666666666777777777788888888889999999999000000000011111111112222222222333333333344444444445555555555666666666677777777778888888888999999999900000000001111111111222222222233333333334444444444555555555566666666667777777777888888888899999999990000000000111111111122222222223333333333444444444455555555556666666666777777777788888888889999999999000000000011111111112222222222333333333344444444445555555555666666666677777777778888888888999999999900000000001111111111222222222233333333334444444444555555555566666666667777777777888888888899999999990000000000111111111122222222223333333333444444444455555555556666666666777777777788888888889999999999000000000011111111112222222222333333333344444444445555555555666666666677777777778888888888999999999900000000001111111111222222222233333333334444444444555555555566666666667777777777888888888899999999990000000000111111111122222222223333333333444444444455555555556666666666777777777788888888889999999999000000000011111111112222222222333333333344444444445555555555666666666677777777778888888888999999999900000000001111111111222222222233333333334444444444555555555566666666667777777777888888888899999999990000000000111111111122222222223333333333444444444455555555556666666666777777777788888888889999999999000000000011111111112222222222333333333344444444445555555555666666666677777777778888888888999999999900000000001111111111222222222233333333334444444444555555555566666666667777777777888888888899999999990000000000111111111122222222223333333333444444444455555555556666666666777777777788888888889999999999000000000011111111112222222222333333333344444444445555555555666666666677777777778888888888999999999900000000001111111111222222222233333333334444444444555555555566666666667777777777888888888899999999990000000000111111111122222222223333333333444444444455555555556666666666777777777788888888889999999999000000000011111111112222222222333333333344444444445555555555666666666677777777778888888888999999999900000000001111111111222222222233333333334444444444555555555566666666667777777777888888888899999999990000000000111111111122222222223333333333444444444455555555556666666666777777777788888888889999999999000000000011111111112222222222333333333344444444445555555555666666666677777777778888888888999999999900000000001111111111222222222233333333334444444444555555555566666666667777777777888888888899999999990000000000111111111122222222223333333333444444444455555555556666666666777777777788888888889999999999000000000011111111112222222222333333333344444444445555555555666666666677777777778888888888999999999900000000001111111111222222222233333333334444444444555555555566666666667777777777888888888899999999990000000000111111111122222222223333333333444444444455555555556666666666777777777788888888889999999999000000000011111111112222222222333333333344444444445555555555666666666677777777778888888888999999999900000000001111111111222222222233333333334444444444555555555566666666667777777777888888888899999999990000000000111111111122222222223333333333444444444455555555556666666666777777777788888888889999999999000000000011111111112222222222333333333344444444445555555555666666666677777777778888888888999999999900000000001111111111222222222233333333334444444444555555555566666666667777777777888888888899999999990000000000111111111122222222223333333333444444444455555555556666666666777777777788888888889999999999000000000011111111112222222222333333333344444444445555555555666666666677777777778888888888999999999900000000001111111111222222222233333333334444444444555555555566666666667777777777888888888899999999990000000000111111111122222222223333333333444444444455555555556666666666777777777788888888889999999999000000000011111111112222222222333333333344444444445555555555666666666677777777778888888888999999999900000000001111111111222222222233333333334444444

                                                                                                                                                                                                                                                                                                                                                                                                                                                                                                                                                                                                                                                                                                                                                                                                                                                                                                                                                                                                                                                                        0123456789012345678901234567890123456789012345678901234567890123456789012345678901234567890123456789012345678901234567890123456789012345678901234567890123456789012345678901234567890123456789012345678901234567890123456789012345678901234567890123456789012345678901234567890123456789012345678901234567890123456789012345678901234567890123456789012345678901234567890123456789012345678901234567890123456789012345678901234567890123456789012345678901234567890123456789012345678901234567890123456789012345678901234567890123456789012345678901234567890123456789012345678901234567890123456789012345678901234567890123456789012345678901234567890123456789012345678901234567890123456789012345678901234567890123456789012345678901234567890123456789012345678901234567890123456789012345678901234567890123456789012345678901234567890123456789012345678901234567890123456789012345678901234567890123456789012345678901234567890123456789012345678901234567890123456789012345678901234567890123456789012345678901234567890123456789012345678901234567890123456789012345678901234567890123456789012345678901234567890123456789012345678901234567890123456789012345678901234567890123456789012345678901234567890123456789012345678901234567890123456789012345678901234567890123456789012345678901234567890123456789012345678901234567890123456789012345678901234567890123456789012345678901234567890123456789012345678901234567890123456789012345678901234567890123456789012345678901234567890123456789012345678901234567890123456789012345678901234567890123456789012345678901234567890123456789012345678901234567890123456789012345678901234567890123456789012345678901234567890123456789012345678901234567890123456789012345678901234567890123456789012345678901234567890123456789012345678901234567890123456789012345678901234567890123456789012345678901234567890123456789012345678901234567890123456789012345678901234567890123456789012345678901234567890123456789012345678901234567890123456789012345678901234567890123456789012345678901234567890123456789012345678901234567890123456789012345678901234567890123456789012345678901234567890123456789012345678901234567890123456789012345678901234567890123456789012345678901234567890123456789012345678901234567890123456789012345678901234567890123456789012345678901234567890123456789012345678901234567890123456789012345678901234567890123456789012345678901234567890123456789012345678901234567890123456789012345678901234567890123456789012345678901234567890123456789012345678901234567890123456789012345678901234567890123456789012345678901234567890123456789012345678901234567890123456789012345678901234567890123456789012345678901234567890123456789012345678901234567890123456789012345678901234567890123456789012345678901234567890123456789012345678901234567890123456789012345678901234567890123456789012345678901234567890123456789012345678901234567890123456789012345678901234567890123456789012345678901234567890123456789012345678901234567890123456789012345678901234567890123456789012345678901234567890123456789012345678901234567890123456789012345678901234567890123456789012345678901234567890123456789012345678901234567890123456789012345678901234567890123456789012345678901234567890123456789012345678901234567890123456789012345678901234567890123456789012345678901234567890123456789012345678901234567890123456789012345678901234567890123456789012345678901234567890123456789012345678901234567890123456789012345678901234567890123456789012345678901234567890123456789012345678901234567890123456789012345678901234567890123456789012345678901234567890123456789012345678901234567890123456789012345678901234567890123456789012345678901234567890123456789012345678901234567890123456789012345678901234567890123456789012345678901234567890123456789012345678901234567890123456789012345678901234567890123456789012345678901234567890123456789012345678901234567890123456789012345678901234567890123456789012345678901234567890123456789012345678901234567890123456789012345678901234567890123456789012345678901234567890123456789012345678901234567890123456789012345678901234567890123456789012345678901234567890123456789012345678901234567890123456789012345678901234567890123456789012345678901234567890123456789012345678901234567890123456789012345678901234567890123456789012345678901234567890123456789012345678901234567890123456789012345678901234567890123456789012345678901234567890123456789012345678901234567890123456789012345678901234567890123456789012345678901234567890123456789012345678901234567890123456789012345678901234567890123456789012345678901234567890123456789012345678901234567890123456789012345678901234567890123456789012345678901234567890123456789012345678901234567890123456789012345678901234567890123456789012345678901234567890123456789012345678901234567890123456789012345678901234567890123456789012345678901234567890123456789012345678901234567890123456789012345678901234567890123456789012345678901234567890123456789012345678901234567890123456789012345678901234567890123456789012345678901234567890123456789012345678901234567890123456789012345678901234567890123456789012345678901234567890123456]


AT_1G01950                       P-----------------------------GRVRVAVR----LRPR------------N----AD---------------------------------------------------------------------------------------------------E-S------VA----------------------------------------------------------D-----------A------------------------------------------------------------------------------------------------------DFA--------------------------------------------------------------------------------------------------------------------------------------------------------------------D------------------------------------------------------------------------------------------------------------------------------------------------------------C---------------------------VEL----------------Q--------------------------------P--------------------------------E-------------------L--------------------------------------------------------------------------------------------------------------------------------------------------------------K---------------------R---------------------------------------------------------------------------L----------------K------------------L-------------------R------K-----------------------------------------------------N-------N--------------------W-D-T-----------------------E--T-----------------------------------------------------------------------------------Y------------E-----------F------------------------------------------------------D-----E--------------VL----T---------------------------------------EA-A------------------------------------------------SQ-------------------------------------------------------------------------------------K--RVYEVVAKPVV-ESVL-----E-------G-------Y------N---------GTVMAYG---QTGTGKTFTL-----------------G-----RLG-------------------------------------------------------------------------------------D----ED--------------------------------------------------------------------------------------T-----A------------------------A-----------------------------------------------------------------R------------------------------------------------------------------------------G---------------------------------------------------------------------------------------------------------------------------------------------------------------------------------------------------------------------------------------------------------------------------------------------------------------------------------------------------------IM------------------VR--SM----------------------------------------------------------------------------------------E----------D----I----------------------------------------------------------------------------------------------------------------------------------------------------------------------I---------------------------------------G----------------------------------------------------------------------------------------------------------------------------------------------------------------------------------------------------G--------T---------S------------------------------------------------L---------------------D-----------------------------------T----------------------------------------------------------------------------------------------------D-------S---------------------------------------------------------------ISV----S-----------------------------------YLQL-YMET------------IQDL--L------------------------------------------------------------------------------------------------------D-------------------------------------------------------------------------------------------------------------------------------------------------P-----------------------------------------------------------------------------T--------------N-----------------------------------------------------------------------------------------------------------------------------------------------------------------------D-------------------------------------------------------N--------------------------I-----------------A-------I------------------V-ED-------------------------------------P---R---T------------------------------------------------------G-D----------------------------V----SLPG----A------T--------------H----V---EIRNQQNFLELLQLGETHR-----VAANTKLNTE-S--SRSHAILM---------------------------------------------------V--HV-----------------------------KRSVVENEF---PVSNEME-----------------------------------SS---------SHFVR---------------------------------------------------------------------------------------------------------------------------------------------------------------------------------------------------------------------------------------------------------------------------------------------------------------------------------------------------------------------------------------------------------------P----------------------------------------------------------------------------------------S-----------------------K-------------------P----------L----------V-----R--R------S--K--L----VLVDLAGS-----------------------------------------------------------------------------------ER-----V--------------H-----------------------K----S--------------------------G---S----E----------------------GH---------------------M--L---------E------EAK-------------S-INL----------------------------------SLSALG-K---------CI-----------------------N------------AI---------------------------------------------------------------------------------------------------------------------------------------------------------------------------------------A------------------------------------------------------------------------------------------------------------------------E--------------N--------------------------------S----------------------------------------------P---------------------------------H-V--PLRDSKLTRLLRDSF---G-G--T-----A--------------------RTS--------------------------------LIV-TIGPSPR------HR--G--ETTSTIL-FGQ-RAMKVENMLKIKE------------------------------------------------------------------------------------------------------------------------------------------------------------------------------------------------------------

AT_1G09170                       -----------------------------KGSIRVYCR----VRPF------------L----PG---------------------------------------------------------------------------------------------------Q-K------SV----------------------------------------------------------L-----------TTV-----------------------------------------------------------------------------------D---HL-----------ED---------------------------------------------------------------------------S---------------------------------------------------------------------------T-------------L------------------------------------------------------------------------------------------------------------------------------------------------------------S---------------------------IA------------------------------------------------------------------------------------------------------------------------------------------------------------------------------------------------------------------------------------------------------------------------------------------------------------------------------------------------------------------------------------------TP----------------S-------------------K------Y-----------------------------------------------------G-------K--------------------E-G-Q-----------------------K--T-----------------------------------------------------------------------------------F------------T-----------F------------------------------------------------------N-----K--------------VF----G---------------------------------------PS-A------------------------------------------------SQ-------------------------------------------------------------------------------------E--AVF-ADTQPLI-RSVL-----D-------G-------Y------N---------VCIFAYG---QTGSGKTFTM-----------------M-----GP--------------------------------------------------------------------------------------N--------------------------------------------------------------------------------------------E-----L------------------------T-----------------------------------------------------------------D------------------------------------------------------------------------------E-------------------------------T---------------------L------------------------------------------------------------------------------------------------------------------------------------------------------------------------------------------------------------------------------------G-----------V-----------------------N-------Y------------------RA------------------LS--DL----------------------------------------------------------------------------------------F----------H----L----------------------------------------------------------------------------------------------------------------------------------------------------------------------S---------------------------------------K---------------------------------------------------------------------------------------------------------------------------------------------------------------------------------------------------------------------------------------------------------------------------------------------------------------------------------------------------------------------------------------------------------------------------------------------------------------------------------------------------------------------------------------------------------------------------------------------------------------------------------------------------------------------------------------------------------------------------------------------------------------------------------------------------------------------------------------------------------------------------------------------------------------------------------------------------------------------------------------------------------------------------------------------------------------------------------------------------------------------------------------------------------------------------------------------------------------------------------------------------I-R--------------------------------------N---S---TQDGINVPEATLVPVSTTS---------------------------------------------------------------------------------------------------------------------DVIHLMNIGQKNR-----AVSATAMNDR-S--SRSHSCLT---------------------------------------------------V--HV-----------------------------QG----------------------K------------D-----------------------------------------------------------------------------------------L----T------------S------------------------------------------------------------------------------------------------------------------------------------------------------------------------------------------------------------------------------------------------------------------------------------------------------------------------------------------------------------------------------------------------------------------------------------------------------------------------G----------V----------T-----L--R------G--S--M----HLVDLAGS-----------------------------------------------------------------------------------ER-----I--------------D-----------------------K----S--------------------------E---V----T----------------------GD---------------------R--L---------K------EAQ-------------H-INK----------------------------------SLSALG-D---------VI-----------------------A------------SL---------------------------------------------------------------------------------------------------------------------------------------------------------------------------------------S------------------------------------------------------------------------------------------------------------------------Q--------------K--------------------------------N----------------------------------------------N---------------------------------H-I--PYRNSKLTQLLQDAL---G-G--Q-----A--------------------KTL--------------------------------MFI-HISPELE------DL--G--ETLSTLK-FAE-RVATVDLGAARVN------------------------------------------------------------------------------------------------------------------------------------------------------------------------------------------------------------

AT_1G12430                       P-----------------------------GRVRVAVR----LRPR------------N----GE---------------------------------------------------------------------------------------------------E-L------IA----------------------------------------------------------D-----------A------------------------------------------------------------------------------------------------------DFA--------------------------------------------------------------------------------------------------------------------------------------------------------------------D------------------------------------------------------------------------------------------------------------------------------------------------------------C---------------------------VEL----------------Q--------------------------------P--------------------------------E-------------------L--------------------------------------------------------------------------------------------------------------------------------------------------------------K---------------------R---------------------------------------------------------------------------L----------------K------------------L-------------------R------K-----------------------------------------------------N-------N--------------------W-D-T-----------------------D--T-----------------------------------------------------------------------------------F------------E-----------F------------------------------------------------------D-----E--------------VL----T---------------------------------------EY-A------------------------------------------------SQ-------------------------------------------------------------------------------------K--RVYEVVAKPVV-EGVL-----D-------G-------Y------N---------GTIMAYG---QTGTGKTYTL-----------------G-----QLG-------------------------------------------------------------------------------------E----ED--------------------------------------------------------------------------------------V-----A------------------------D-----------------------------------------------------------------R------------------------------------------------------------------------------G---------------------------------------------------------------------------------------------------------------------------------------------------------------------------------------------------------------------------------------------------------------------------------------------------------------------------------------------------------IM------------------VR--AM----------------------------------------------------------------------------------------E----------D----I----------------------------------------------------------------------------------------------------------------------------------------------------------------------L---------------------------------------A----------------------------------------------------------------------------------------------------------------------------------------------------------------------------------------------------E--------V---------S------------------------------------------------L---------------------E-----------------------------------T----------------------------------------------------------------------------------------------------D-------S---------------------------------------------------------------ISV----S-----------------------------------YLQL-YMET------------VQDL--L------------------------------------------------------------------------------------------------------D-------------------------------------------------------------------------------------------------------------------------------------------------P-----------------------------------------------------------------------------S--------------N-----------------------------------------------------------------------------------------------------------------------------------------------------------------------D-------------------------------------------------------N--------------------------I-----------------A-------I------------------V-ED-------------------------------------P---K---N------------------------------------------------------G-D----------------------------V----SLPG----A------T--------------L----V---EIRDQQSFLELLQLGEAHR-----FAANTKLNTE-S--SRSHAILM---------------------------------------------------V--NV-----------------------------RRSMKTRDG---LSSESNG------------------------------------N---------SHMTKS--------------------------------------------------------L----K------------P------------------------------------------------------------------------------------------------------------------------------------------------------------------------------------------------------------------------------------------------------------------------------------------------------------------------------------------------------------------------------------------------------------------------------------------------------------------------P----------V----------V-----R--K------G--K--L----VVVDLAGS-----------------------------------------------------------------------------------ER-----I--------------N-----------------------K----S--------------------------G---S----E----------------------GH---------------------T--L---------E------EAK-------------S-INL----------------------------------SLSALG-K---------CI-----------------------N------------AL---------------------------------------------------------------------------------------------------------------------------------------------------------------------------------------A------------------------------------------------------------------------------------------------------------------------E--------------N--------------------------------S----------------------------------------------S---------------------------------H-V--PFRDSKLTRLLRDSF---G-G--T-----A--------------------RTS--------------------------------LVI-TIGPSPR------HR--G--ETTSTIM-FGQ-RAMKVENMVKIKE------------------------------------------------------------------------------------------------------------------------------------------------------------------------------------------------------------

AT_1G18370                       -----------------------------EEKIVVTVR----LRPM------------N----KR---------------------------------------------------------------------------------------------------E-L------LA----------------------------------------------------------K-----------D------------------------------------------------------------------------------------------------------QVAWEC------VNDH-------------------------------------------------------------------------------------------------------------------------------------------------------------------------------------------------------------------------------------------------------------------------------------------------------------------------------------------------------------------------------------------------------------------------------------------------------------------------------------------------------------------------------------------------------------------------------------------------------------------------------------------------T------------------------------------------------------------------------I----------------V-S---K------------P-------------------Q------V-----------------------------------------------------Q-------E--------------------RLHHQ-----------------------S--S-----------------------------------------------------------------------------------F------------T-----------F------------------------------------------------------D-----K--------------VF----G---------------------------------------PE-S------------------------------------------------LT-------------------------------------------------------------------------------------E--NVYEDGVKNVA-LSAL-----M-------G-------I------N---------ATIFAYG---QTSSGKTYTM-----------------R-----GV--------------------------------------------------------------------------------------T--------------------------------------------------------------------------------------------E-----K------------------------------------------------------------------------------------------------------------------------------------------------------------------------------------------------------------------------------------------------------------------------------------------------------------------------------------------------------------------------------------------------------------------------------------------------------------------------------------------------------------------------------------A------------------VN--DI----------------------------------------------------------------------------------------Y----------N----H----------------------------------------------------------------------------------------------------------------------------------------------------------------------I---------------------------------------I----------------------------------------------------------------------------------------------------------------------------------------------------------------------------------------------------K--------T---------P------------------------------------------------E---------------------R-----------------------------------D----------------------------------------------------------------------------------------------------F-------T---------------------------------------------------------------IKI----S-----------------------------------GLEI-YNEN------------VRDL--L------------------------------------------------------------------------------------------------------N-------------------------------------------------------------------------------------------------------------------------------------------------S--------------------------------------------------------------------------------------------D-----------------------------------------------------------------------------------------------------------------------------------------------------------------------S-------------------------------------------------------GR-------------------------A-----------------L-------K------------------L-LD-------------------------------------D---P---E------------------------------------------------------K-G----------------------------T----VVEK----L------V--------------E----E---TANNDNHLRHLISICEAQR-----QVGETALNDT-S--SRSHQIIR---------------------------------------------------L--TI-----------------------------QS----------------------T------------H-----------------------------------------------------------------------------------------R----E------------NSD--CVR-----------------------------------------------------------------------------------------------------------------------------------------------------------------------------------------------------------------------------------------------------------------------------------------------------------------------------------------------------------------------------------------------------------------------------------------------------------------S---------------------------Y--M------A--S--L----NFVDLAGS-----------------------------------------------------------------------------------ER-----A--------------S-----------------------Q----S--------------------------Q---A----D----------------------GT---------------------R--L---------R------EGC-------------H-INL----------------------------------SLMTLT-T---------VI-----------------------R------------KL---------------------------------------------------------------------------------------------------------------------------------------------------------------------------------------S------------------------------------------------------------------------------------------------------------------------V------------G-K--------------------------------R---------------S------------------------------G---------------------------------H-I--PYRDSKLTRILQHSL---G-G--N-----A--------------------RTA--------------------------------IIC-TLSPALA------HV--E--QSRNTLY-FAN-RAKEVTNNAHVNM------------------------------------------------------------------------------------------------------------------------------------------------------------------------------------------------------------

AT_1G18410                       -----------------------------KGNIRVYCR----VRPF------------L----RG---------------------------------------------------------------------------------------------------Q-G------AS----------------------------------------------------------K-----------TVV-----------------------------------------------------------------------------------E---HIG----------DH---------------------------------------------------------------------------G---------------------------------------------------------------------------E-------------L------------------------------------------------------------------------------------------------------------------------------------------------------------V---------------------------VL------------------------------------------------------------------------------------------------------------------------------------------------------------------------------------------------------------------------------------------------------------------------------------------------------------------------------------------------------------------------------------------NP----------------T-------------------K------P-----------------------------------------------------G-------K--------------------D-A-H-----------------------R--K-----------------------------------------------------------------------------------F------------R-----------F------------------------------------------------------N-----K--------------VY----S---------------------------------------PA-S------------------------------------------------TQ-------------------------------------------------------------------------------------A--EVF-SDIKPLI-RSVL-----D-------G-------Y------N---------VCIFAYG---QTGSGKTYTM-----------------T-----GP--------------------------------------------------------------------------------------D--------------------------------------------------------------------------------------------G-----A------------------------S-----------------------------------------------------------------E------------------------------------------------------------------------------E-------------------------------E---------------------W------------------------------------------------------------------------------------------------------------------------------------------------------------------------------------------------------------------------------------G-----------V-----------------------N-------Y------------------RA------------------LN--DL----------------------------------------------------------------------------------------F----------R----I----------------------------------------------------------------------------------------------------------------------------------------------------------------------S---------------------------------------Q----------------------------------------------------------------------------------------------------------------------------------------------------------------------------------------------------S--------RK--------S-----------------N----IA---------------------------------------------------------------------------------------------------------------------------------------------------------------------------------------Y-------E---------------------------------------------------------------VGV----Q-----------------------------------MVEI-YNEQ------------VRDL--L------------------------------------------------------------------------------------------------------------------------------------------------------------------------------------------------------------------------------------------------------------------------------------------------------------------------------------------------------------------------------------------------------------------------------------------------------------------------------------------------------------------------------------------------------------------------------------------------------------------------------------------------------------------------------------------------------------------------------S----------------------------GILST--TQQN-G----------------------------L----AVPD----A------S--------------M----Y---PVTSTSDVLELMSIGLQNR-----VVSSTALNER-S--SRSHSIVT---------------------------------------------------V--HV-----------------------------RG----------------------K------------D-----------------------------------------------------------------------------------------L----K------------T------------------------------------------------------------------------------------------------------------------------------------------------------------------------------------------------------------------------------------------------------------------------------------------------------------------------------------------------------------------------------------------------------------------------------------------------------------------------G----------S----------A-----L--Y------G--N--L----HLVDLAGS-----------------------------------------------------------------------------------ER-----V--------------D-----------------------R----S--------------------------E---V----T----------------------GD---------------------R--L---------K------EAQ-------------H-INK----------------------------------SLSALG-D---------VI-----------------------F------------SL---------------------------------------------------------------------------------------------------------------------------------------------------------------------------------------A------------------------------------------------------------------------------------------------------------------------S--------------K--------------------------------S----------------------------------------------S---------------------------------H-V--PYRNSKLTQLLQSSL---G-G--R-----A--------------------KTL--------------------------------MFV-QLNPDIT------SY--S--ESMSTLK-FAE-RVSGVELGAAKSS------------------------------------------------------------------------------------------------------------------------------------------------------------------------------------------------------------

AT_1G18550                       -----------------------------VSRILVFVR----LRPM------------G----KK---------------------------------------------------------------------------------------------------E-R------EN----------------------------------------------------------G-----------S------------------------------------------------------------------------------------------------------RC---------------------------------------------------------------------------C---------------------------------------------------------------------------V-------------K------------------------------------------------------------------------------------------------------------------------------------------------------------V---------------------------LNK----------------R--------------------------------D--------------------------------V-------------------YLT-----------------------------------------------------------E--------------------------------------------------F---------------T------------------------------------------------------------------------------------------------------------------------------------------------N-E---N------------D-----------YL------R------L-----------------------------------------------------K-------R--------------------L-R-V-----------------------R--H-----------------------------------------------------------------------------------F------------T-----------F------------------------------------------------------D-----S--------------SF----P---------------------------------------ET-T------------------------------------------------TQ-------------------------------------------------------------------------------------Q--EVYSTTTGDLV-EAVL-----E-------G-------R------N---------GSVFCYG---ATGAGKTYTM-----------------L-----GT--------------------------------------------------------------------------------------M--------------------------------------------------------------------------------------------E-----N------------------------P-------------------------------------------------------------------------------------------------------------------------------------------------------------------------------------------------------------------------------------------------------------------------------------------------------------------------------------------------------------------------------------------------------------------------------------------G-----------V-----------------------M-------V------------------LA------------------IK--DL----------------------------------------------------------------------------------------F----------A----K----------------------------------------------------------------------------------------------------------------------------------------------------------------------V---------------------------------------R----------------------------------------------------------------------------------------------------------------------------------------------------------------------------------------------------Q--------R---------S------------------------------------------------L---------------------D-----------------------------------G-------N--------------------------------------------------------------------------------------------H-------V---------------------------------------------------------------VHL----S-----------------------------------YLEV-YNET------------VRDL--L------------------------------------------------------------------------------------------------------S-------------------------------------------------------------------------------------------------------------------------------------------------P--------------------------------------------------------------------------------------------------------------------------------------------------------------------------------------------------------------------------------------------------------------------G-------------------------------------------------------R--------------------------P-----------------L-------I------------------L-RE-------------------------------------D---K----------------------------------------------------------Q-G----------------------------I----VAAG----L------T--------------Q----Y---RAYSTDEVMALLQRGNQNR-----TTEPTRCNET-S--SRSHAILQ---------------------------------------------------V--IV-----------------------------E-------------------------------------------------------------------------------------------------------------------------------------------------------------------------------------------------------Y------------------------K----------T------R---------------------------------------------------------------------------D----------------------------------------------------------A----------------S----------------------------------------------------------M--------------N----------------------------------------------------------------------------------------I------------------------------------------------------I----------S-----R--V------G--K--L----SLIDLAGS-----------------------------------------------------------------------------------ER-----A--------------L-----------------------A----T--------------------------D---Q----R----------------------TL---------------------R--S---------L------EGA-------------N-INR----------------------------------SLLALS-S---------CI-----------------------N------------AL----V--------------------------------------------------------------------------------------------------------------------------------------------------------------------------------EG------------------------------------------------------------------------------------------------------------------------------------------------------------------------------------------------------------------------------------K-----K---------------H-I--PYRNSKLTQLLKDSL---G-G--S-----C--------------------NTV--------------------------------MIA-NISPSSQ------SF--G--ETQNTLH-WAD-RAKEIRVKECEVN------------------------------------------------------------------------------------------------------------------------------------------------------------------------------------------------------------

AT_1G20060                       -----------------------------AESLKIFLR----IKPL------------R----TFTKVTT-------------------------------------------------------------TTK---SRPRNVWPQNPSKKNNAKEN--------------------------------------------RNPEIT-------------------------KK-----------V------------------------------------------------------------------------------------------------------RK-----------------------------------------------------------------------------KDEEAC--------------------------------------------------------------------I-------------T------------------------------------------------------------------------------------------------------------------------------------------------------------L---------------------------N-----------------------------------------------------------------------------------------------------------------------------------------------------------------------D-------------------------S----------YS-------VT----L-------------TPP---------------------------Q---------------------S--L---------------------------------------Q--------------------------------------------------------------------E-------------------L------K-----------------------------------------------------R-------S--------------------K-T-E-----------------------V--Y-----------------------------------------------------------------------------------E------------G-----------F------------------------------------------------------S-----H--------------VF----P---------------------------------------AD-C------------------------------------------------SQ-------------------------------------------------------------------------------------N--DVYDKMVQPLL-EDFM-----K-------G-------K------S---------GMLAALG---PSGSGKTHTV-----------------F-----GS--------------------------------------------------------------------------------------L--------------------------------------------------------------------------------------------K-----D------------------------P-------------------------------------------------------------------------------------------------------------------------------------------------------------------------------------------------------------------------------------------------------------------------------------------------------------------------------------------------------------------------------------------------------------------------------------------G-----------I-----------------------V-------P------------------IT------------------LR--QI----------------------------------------------------------------------------------------F----------K----K----------------------------------------------------------------------------------------------------------------------------------------------------------------------N---------------------------------------D----------------------------------------------------------------------------------------------------------------------------------------------------------------------------------------------------E--------SC--------S-----------------GS---L----------------------------------------------------------------------------------------------------------------------------------------------------------------------------------------R-------S---------------------------------------------------------------FNL----S-----------------------------------IFEI-CSER------------GKGE--K---------A------Y-------------------------------------------------------------------------------------DL----------------------------------------------------------------------------------------------------------------L---------------------------------------------------------------------------------------------------------------------------------------------------------------------------------------------------------------------------------------------------------------------------------------------------------------------------------------------------------------------------------------G-----------------G-------E------------------S-SE-------------------------------------L---S---V------------------------------------------------------Q-Q----------------------------S----TIRG----L------K--------------E----V---PIQNLEEAESLIGQAMLKR-----ATATTNSN---SQSSRSQCIIN---------------------------------------------------I--RA-----------------------------S-------------------------------------------------------------------------------------------------------------------------------------------------------------------------------------------------------C------------------------N----------G------F---------------------------------------------------------------------------S----------------------------------------------------------N----------------E----------------------------------------------------------T--------------K----------------------------------------------------------------------------------------L------------------------------------------------------Q----------S-----S--D------A--M--L----TIVDLAGA-----------------------------------------------------------------------------------ER-----E--------------K-----------------------R----T--------------------------G---N----Q----------------------AI---------------------D--F---------G------LPG?????????????P-LTM----------------------------------NTRYLL-A---------VT-----------------------V------------GV---------------------------------------------------------------------------------------------------------------------------------------------------------------------------------------P------------------------------------------------------------------------------------------------------------------------E????----------G--------------------------------I---------------A------------------------------E---------------------------------T-S--SKFFGSLTRYLRDYL---E-G--K-----K--------------------RMA--------------------------------LIL-TVKAGEE------DY--L--DTSYLLR-QAS-PYMKIKFDNTEEP------------------------------------------------------------------------------------------------------------------------------------------------------------------------------------------------------------

AT_1G21730                       -----------------------------KENITVTIR----FRPL------------S----PR---------------------------------------------------------------------------------------------------E-V------NN----------------------------------------------------------G-----------D------------------------------------------------------------------------------------------------------EIAWYA------DG---------------------------------------------------------------------------------------------------------------------------------------------------------------------------------------------------------------------------------------------------------------------------------------------------------------------------------------------------------------------------------------------------------------------------------------------------------------------------------------------------------------------------------------------------------------------------------------------------------------------------------------------------D------------------------------------------------------------------------Y----------------T------------------I-------------------R------N-----------------------------------------------------E-------Y--------------------N-P-S-----------------------L--C-----------------------------------------------------------------------------------Y------------G-----------F------------------------------------------------------D-----R--------------VF----G---------------------------------------PP-T------------------------------------------------TT-------------------------------------------------------------------------------------R--RVYDIAAQQVV-SGAM-----S-------G-------I------N---------GTVFAYG---VTSSGKTHTM-----------------H-----GE--------------------------------------------------------------------------------------Q--------------------------------------------------------------------------------------------R-----S------------------------P-------------------------------------------------------------------------------------------------------------------------------------------------------------------------------------------------------------------------------------------------------------------------------------------------------------------------------------------------------------------------------------------------------------------------------------------G-----------I-----------------------I-------P------------------LA------------------VK--DV----------------------------------------------------------------------------------------F----------S----I----------------------------------------------------------------------------------------------------------------------------------------------------------------------I---------------------------------------Q----------------------------------------------------------------------------------------------------------------------------------------------------------------------------------------------------E--------T---------P------------------------------------------------E---------------------R-----------------------------------E----------------------------------------------------------------------------------------------------F-------L---------------------------------------------------------------LRV----S-----------------------------------YLEI-YNEV------------INDL--L------------------------------------------------------------------------------------------------------D-------------------------------------------------------------------------------------------------------------------------------------------------P--------------------------------------------------------------------------------------------T-----------------------------------------------------------------------------------------------------------------------------------------------------------------------G-------------------------------------------------------Q--------------------------N-----------------L-------R------------------I-RE-------------------------------------D---S---Q--------------------------------------------------------G----------------------------T----YVEG----I------K--------------D----E---VVLSPAHALSLIASGEEHR-----HVGSNNVNLF-S--SRSHTMFT---------------------------------------------------L--TI-----------------------------ES----------------------S------------P-----------------------------------------------------------------------------------------H----G------------KGD--DGE----------------------------------------------------------------------------------------------------------------------------------------------------------------------------------------------------------------------------------------------------------------------------------------------------------------------------------------------------------------------------------------------------------------------------------------------------------------------------D----------V-----S--L------S--Q--L----HLIDLAGS-----------------------------------------------------------------------------------E------S--------------S-----------------------K----T--------------------------E---I----T----------------------GQ---------------------R--R---------K------EGS-------------S-INK----------------------------------SLLTLG-T---------VI-----------------------S------------KL---------------------------------------------------------------------------------------------------------------------------------------------------------------------------------------T------------------------------------------------------------------------------------------------------------------------D--------------T--------------------------------K---------------A------------------------------A---------------------------------H-I--PYRDSKLTRLLQSTL---S-G--H-----G--------------------RVS--------------------------------LIC-TITPASS------TS--E--ETHNTLK-FAQ-RCKHVEIKASRNK------------------------------------------------------------------------------------------------------------------------------------------------------------------------------------------------------------

AT_1G55550                       -----------------------------KGNIRVFCR----VKPL------------G----AT---------------------------------------------------------------------------------------------------E-K------------------------------------------------------------------------------L--------------------------------------------------------------------------------------------------------------------------------------------------------------------------------------------------------------------------------------------------------------------------------------------------------------------------------------------------------------------------------------------------------------------------------------------------------------------------------------------------------------------------RP-------------------------------P-------------------------------------------------------------------------------------------------------------------------------------VA---------------------------------------------------------------------------------------------------------------------------------S-------DTRNV----------------I------------------I-------------------K------L-----------------------------------------------------S-------E--------------------T-K-R-----------------------K--T-----------------------------------------------------------------------------------Y------------N-----------F------------------------------------------------------D-----R--------------VF----Q---------------------------------------PD-S------------------------------------------------SQ-------------------------------------------------------------------------------------D--DVF-LEIEPVI-KSVI-----D-------G-------Y------N---------ACIFAYG---QTGTGKTYTM-----------------E-----GL--------------------------------------------------------------------------------------P--------------------------------------------------------------------------------------------N-----S------------------------P-------------------------------------------------------------------------------------------------------------------------------------------------------------------------------------------------------------------------------------------------------------------------------------------------------------------------------------------------------------------------------------------------------------------------------------------G-----------I-----------------------V-------P------------------RA------------------IK--GL----------------------------------------------------------------------------------------F----------K----Q----------------------------------------------------------------------------------------------------------------------------------------------------------------------V---------------------------------------E----------------------------------------------------------------------------------------------------------------------------------------------------------------------------------------------------E--------SN--------H-----------------M----FT---------------------------------------------------------------------------------------------------------------------------------------------------------------------------------------I-------H---------------------------------------------------------------FS-----------------------------------------MLEI-YMGN------------LKDL--L---------L------S--E-----------------ATKP---------------I---------------------------------------------S-------------------------------------------------------------------------------------------------------------------------------------------------P--------------------------------------------------------------------------------------------I-----------------------------------------------------------------------------------------------------------------------------------------------------------------------P-------------------------------------------------------P--------------------------S-----------------L-------S------------------I-HT-------------------------------------D---P---N------------------------------------------------------G-E----------------------------I----DIEN----L------V--------------K----L---KVDDFNEILRLYKVGCRSR-----ATASTNSNSV-S--SRSHCMIR---------------------------------------------------V--SV-----------------------------TS----------------------L------------G-----------------------------------------------------------------------------------------A----P------------E------------------------------------------------------------------------------------------------------------------------------------------------------------------------------------------------------------------------------------------------------------------------------------------------------------------------------------------------------------------------------------------------------------------------------------------------------------------------R----------R----------R-----E--T------N--K--I----WLVDLGGS-----------------------------------------------------------------------------------ER-----V--------------L-----------------------K----T--------------------------R---A----T----------------------GR---------------------R--F---------D------EGK-------------A-INL----------------------------------SLSALG-D---------VI-----------------------N------------SL---------------------------------------------------------------------------------------------------------------------------------------------------------------------------------------Q------------------------------------------------------------------------------------------------------------------------R--------------K--------------------------------N----------------------------------------------S---------------------------------H-I--PYRNSKLTQVLKDSL---G-Q--D-----S--------------------KTL--------------------------------MLV-HISPKED------DL--C--ETICSLN-FAT-RAKNIHLGQDE--------------------------------------------------------------------------------------------------------------------------------------------------------------------------------------------------------------

AT_1G59540                       -----------------------------MEKICVAVR----VRPP------------A----PE---------------------------------------------------------------------------------------------------N-G------ASL---------------------------------------------------------------------------------------------------------------------------------------------------------------------------------------------------------------------------------------------------------------------------------------------------------------------------------------------------W------------------------------------------------------------------------------------------------------------------------------------------------------------K---------------------------VED----------------N--------------------------------R--------------------------------I-------------------SL---------------------------------------------------------------------------------------------------------------------------------------------------------------------------------------------------------------------------------------------------------------------------------HK----------------S-------------------L------D-----------------------------------------------------T-------P--------------------I-T-T-----------------------A--S-----------------------------------------------------------------------------------H------------A-----------F------------------------------------------------------D-----H--------------VF----D---------------------------------------ES-S------------------------------------------------TN-------------------------------------------------------------------------------------A--SVYELLTKDII-HAAV-----E-------G-------F------N---------GTAFAYG---QTSSGKTFTM-----------------T-----GS--------------------------------------------------------------------------------------E--------------------------------------------------------------------------------------------T-----D------------------------P-------------------------------------------------------------------------------------------------------------------------------------------------------------------------------------------------------------------------------------------------------------------------------------------------------------------------------------------------------------------------------------------------------------------------------------------G-----------I-----------------------I-------R------------------RS------------------VR--DV----------------------------------------------------------------------------------------F----------E----R----------------------------------------------------------------------------------------------------------------------------------------------------------------------I---------------------------------------H------M------------------------------------------------------------------------------------------------------------------------------------------------------------------------------------------------------I---------S------------------------------------------------D---------------------R-----------------------------------E----------------------------------------------------------------------------------------------------F-------L---------------------------------------------------------------IRV----S-----------------------------------YMEI-YNEE------------INDL--L------------------------------------------------------------------------------------------------------A-------------------------------------------------------------------------------------------------------------------------------------------------V--------------------------------------------------------------------------------------------E-----------------------------------------------------------------------------------------------------------------------------------------------------------------------N-------------------------------------------------------Q--------------------------R-----------------L-------Q------------------I-HE-------------------------------------H---L---E------------------------------------------------------R-G----------------------------V----FVAG----L------K--------------E----E---IVSDAEQILKLIDSGEVNR-----HFGETNMNVH-S--SRSHTIFR---------------------------------------------------M--VI-----------------------------ES----------------------R------------G-----------------------------------------------------------------------------------------K----D------------N-S--SSD----------------------------------------------------------------------------------------------------------------------------------------------------------------------------------------------------------------------------------------------------------------------------------------------------------------------------------------------------------------------------------------------------------------------------------------------------------------------------A----------I-----R--V------S--V--L----NLVDLAGS-----------------------------------------------------------------------------------ER-----I--------------A-----------------------K----T--------------------------G---A----G----------------------GV---------------------R--L---------Q------EGK-------------Y-INK----------------------------------SLMILG-N---------VI-----------------------N------------KL---------------------------------------------------------------------------------------------------------------------------------------------------------------------------------------S------------------------------------------------------------------------------------------------------------------------D------------STK--------------------------------L---------------R------------------------------A---------------------------------H-I--PYRDSKLTRILQPAL---G-G--N-----A--------------------KTC--------------------------------IIC-TIAPEEH------HI--E--ESKGTLQ-FAS-RAKRITNCAQVNE------------------------------------------------------------------------------------------------------------------------------------------------------------------------------------------------------------

AT_1G63640                       -----------------------------KGNIRVYCR----IRPF------------L----PG---------------------------------------------------------------------------------------------------Q-N------SR----------------------------------------------------------Q-----------TTI-----------------------------------------------------------------------------------E---YIG----------ET---------------------------------------------------------------------------G---------------------------------------------------------------------------E-------------L------------------------------------------------------------------------------------------------------------------------------------------------------------V---------------------------VA------------------------------------------------------------------------------------------------------------------------------------------------------------------------------------------------------------------------------------------------------------------------------------------------------------------------------------------------------------------------------------------NP----------------F-------------------K------Q-----------------------------------------------------G-------K--------------------D-T-H-----------------------R--L-----------------------------------------------------------------------------------F------------K-----------F------------------------------------------------------N-----K--------------VF----D---------------------------------------QA-A------------------------------------------------TQ-------------------------------------------------------------------------------------E--EVF-LDTRPLI-RSIL-----D-------G-------Y------N---------VCIFAYG---QTGSGKTYTM-----------------S-----GP--------------------------------------------------------------------------------------S--------------------------------------------------------------------------------------------I-----T------------------------S-----------------------------------------------------------------K------------------------------------------------------------------------------E-------------------------------D---------------------W------------------------------------------------------------------------------------------------------------------------------------------------------------------------------------------------------------------------------------G-----------V-----------------------N-------Y------------------RA------------------LN--DL----------------------------------------------------------------------------------------F----------L----L----------------------------------------------------------------------------------------------------------------------------------------------------------------------T---------------------------------------Q----------------------------------------------------------------------------------------------------------------------------------------------------------------------------------------------------S--------RQ--------N-----------------T----VM---------------------------------------------------------------------------------------------------------------------------------------------------------------------------------------Y-------E---------------------------------------------------------------VGV----Q-----------------------------------MVEI-YNEQ------------VRDI--L------------------------------------------------------------------------------------------------------------------------------------------------------------------------------------------------------------------------------------------------------------------------------------------------------------------------------------------------------------------------------------------------------------------------------------------------------------------------------------------------------------------------------------------------------------------------------------------------------------------------------------------------------------------------------------------------------------------------------SD---------------------------GIWNT--ALPN-G----------------------------L----AVPD----A------S--------------M----H---CVRSTEDVLELMNIGLMNR-----TVGATALNER-S--SRSHCVLS---------------------------------------------------V--HV-----------------------------RG----------------------V------------D-----------------------------------------------------------------------------------------V----E------------T------------------------------------------------------------------------------------------------------------------------------------------------------------------------------------------------------------------------------------------------------------------------------------------------------------------------------------------------------------------------------------------------------------------------------------------------------------------------D----------S----------I-----L--R------G--S--L----HLVDLAGS-----------------------------------------------------------------------------------ER-----V--------------D-----------------------R----S--------------------------E---A----T----------------------GE---------------------R--L---------K------EAQ-------------H-INK----------------------------------SLSALG-D---------VI-----------------------F------------AL---------------------------------------------------------------------------------------------------------------------------------------------------------------------------------------A------------------------------------------------------------------------------------------------------------------------H--------------K--------------------------------N----------------------------------------------P---------------------------------H-V--PYRNSKLTQVLQSSL---G-G--Q-----A--------------------KTL--------------------------------MFV-QVNPDGD------SY--A--ETVSTLK-FAE-RVSGVELGAAKSS------------------------------------------------------------------------------------------------------------------------------------------------------------------------------------------------------------

AT_1G72250                       -----------------------------KGNIRVFCR----CRPL------------N----FE---------------------------------------------------------------------------------------------------E-T------EA----------------------------------------------------------G--------------------------------------------------------------------------------------------------------------------------------------------------------------------------------------------------------------------------------------------------------------------------------------------------------------------------------------------------------------------------------------------------------------------------------------------------------------------------------------------------------------------------------------VS-------------------------------M-------------------G-I-----------------------------------------------------------D--------------------------------------------------V-----------------------------------------------------------------------------------------------------------------------------------E-----STKNGEV----------------I------------------V-------------------M------S-----------------------------------------------------N-------G--------------------F-P-K-----------------------K--S-----------------------------------------------------------------------------------F------------K-----------F------------------------------------------------------D-----S--------------VF----G---------------------------------------PN-A------------------------------------------------SQ-------------------------------------------------------------------------------------A--DVF-EDTAPFA-TSVI-----D-------G-------Y------N---------VCIFAYG---QTGTGKTFTM-----------------E-----GT--------------------------------------------------------------------------------------Q--------------------------------------------------------------------------------------------H-----D------------------------R-------------------------------------------------------------------------------------------------------------------------------------------------------------------------------------------------------------------------------------------------------------------------------------------------------------------------------------------------------------------------------------------------------------------------------------------G-----------V-----------------------N-------Y------------------RT------------------LE--NL----------------------------------------------------------------------------------------F----------R----I----------------------------------------------------------------------------------------------------------------------------------------------------------------------I---------------------------------------K----------------------------------------------------------------------------------------------------------------------------------------------------------------------------------------------------A--------RE--------H-----------------R----YN---------------------------------------------------------------------------------------------------------------------------------------------------------------------------------------Y-------E---------------------------------------------------------------ISV----S-----------------------------------VLEV-YNEQ------------IRDL--L---------V------P-------------------------------------------------------------------------------------AS----------------------------------------------------------------------------------------------------------------Q----SA-------------------------S--------------------------------------------------------------------------------------------A-----------------------------------------------------------------------------------------------------------------------------------------------------------------------P-------------------------------------------------------K--------------------------R-----------------F-------E------------------I-RQ-------------------------------------L---S---E------------------------------------------------------G-N----------------------------H----HVPG----L------V--------------E----A---PVKSIEEVWDVLKTGSNAR-----AVGKTTANEH-S--SRSHCIHC---------------------------------------------------V--MV-----------------------------KG----------------------E------------N-----------------------------------------------------------------------------------------L----L------------N------------------------------------------------------------------------------------------------------------------------------------------------------------------------------------------------------------------------------------------------------------------------------------------------------------------------------------------------------------------------------------------------------------------------------------------------------------------------G----------E----------C-----T--K------S--K--L----WLVDLAGS-----------------------------------------------------------------------------------ER-----V--------------A-----------------------K----T--------------------------E---V----Q----------------------GE---------------------R--L---------K------ETQ-------------N-INK----------------------------------SLSALG-D---------VI-----------------------F------------AL---------------------------------------------------------------------------------------------------------------------------------------------------------------------------------------A------------------------------------------------------------------------------------------------------------------------N--------------K--------------------------------S----------------------------------------------S---------------------------------H-I--PFRNSKLTHLLQDSL---G-G--D-----S--------------------KTL--------------------------------MFV-QISPNEN------DQ--S--ETLCSLN-FAS-RVRGIELGPAKKQ------------------------------------------------------------------------------------------------------------------------------------------------------------------------------------------------------------

AT_1G73860                       -----------------------------KGNIRVFCR----VRPF------------L----PA---------------------------------------------------------------------------------------------------Q-G------AA----------------------------------------------------------N-----------TVV-----------------------------------------------------------------------------------E---YVG----------ED---------------------------------------------------------------------------G---------------------------------------------------------------------------E-------------L------------------------------------------------------------------------------------------------------------------------------------------------------------V---------------------------VT------------------------------------------------------------------------------------------------------------------------------------------------------------------------------------------------------------------------------------------------------------------------------------------------------------------------------------------------------------------------------------------NP----------------T-------------------R------P-----------------------------------------------------G-------K--------------------D-G-L-----------------------R--Q-----------------------------------------------------------------------------------F------------K-----------F------------------------------------------------------N-----K--------------VY----S---------------------------------------PT-A------------------------------------------------SQ-------------------------------------------------------------------------------------A--DVF-SDIRPLV-RSVL-----D-------G-------Y------N---------VCIFAYG---QTGSGKTYTM-----------------T-----GP--------------------------------------------------------------------------------------D--------------------------------------------------------------------------------------------G-----S------------------------S-----------------------------------------------------------------E------------------------------------------------------------------------------E-------------------------------D---------------------W------------------------------------------------------------------------------------------------------------------------------------------------------------------------------------------------------------------------------------G-----------V-----------------------N-------Y------------------RA------------------LN--DL----------------------------------------------------------------------------------------F----------K----I----------------------------------------------------------------------------------------------------------------------------------------------------------------------S---------------------------------------Q----------------------------------------------------------------------------------------------------------------------------------------------------------------------------------------------------S--------RK--------G-----------------N----IS---------------------------------------------------------------------------------------------------------------------------------------------------------------------------------------Y-------E---------------------------------------------------------------VGV----Q-----------------------------------MVEI-YNEQ------------VLDL--L------------------------------------------------------------------------------------------------------------------------------------------------------------------------------------------------------------------------------------------------------------------------------------------------------------------------------------------------------------------------------------------------------------------------------------------------------------------------------------------------------------------------------------------------------------------------------------------------------------------------------------------------------------------------------------------------------------------------------SDDNSQKKYPFVL??--------------GILST--TQQN-G----------------------------L----AVPD----A------S--------------M----Y---PVTSTSDVITLMDIGLQNR-----AVGSTALNER-S--SRSHSIVT---------------------------------------------------V--HV-----------------------------RG----------------------K------------D-----------------------------------------------------------------------------------------L----K------------T------------------------------------------------------------------------------------------------------------------------------------------------------------------------------------------------------------------------------------------------------------------------------------------------------------------------------------------------------------------------------------------------------------------------------------------------------------------------G----------S----------V-----L--Y------G--N--L----HLVDLAGS-----------------------------------------------------------------------------------ER-----V--------------D-----------------------R----S--------------------------E---V----T----------------------GD---------------------R--L---------R------EAQ-------------H-INK----------------------------------SLSSLG-D---------VI-----------------------F------------SL---------------------------------------------------------------------------------------------------------------------------------------------------------------------------------------A------------------------------------------------------------------------------------------------------------------------S--------------K--------------------------------S----------------------------------------------S---------------------------------H-V--PYRNSKLTQLLQTSL---G-G--R-----A--------------------KTL--------------------------------MFV-QLNPDAT------SY--S--ESMSTLK-FAE-RVSGVELGAAKTS------------------------------------------------------------------------------------------------------------------------------------------------------------------------------------------------------------

AT_2G21300                       -----------------------------EEKILVLVR----LRPL------------N----EK---------------------------------------------------------------------------------------------------E-I------LA----------------------------------------------------------N-----------E------------------------------------------------------------------------------------------------------AADWEC------INDT-------------------------------------------------------------------------------------------------------------------------------------------------------------------------------------------------------------------------------------------------------------------------------------------------------------------------------------------------------------------------------------------------------------------------------------------------------------------------------------------------------------------------------------------------------------------------------------------------------------------------------------------------T------------------------------------------------------------------------V----------------L-Y---R------------N-------------------T------L-----------------------------------------------------R-------E--------------------GSTFP-----------------------S--A-----------------------------------------------------------------------------------Y------------S-----------F------------------------------------------------------D-----R--------------VY----R---------------------------------------GE-C------------------------------------------------PT-------------------------------------------------------------------------------------R--QVYEDGPKEVA-LSVV-----K-------G-------I------N---------SSIFAYG---QTSSGKTYTM-----------------S-----GI--------------------------------------------------------------------------------------T--------------------------------------------------------------------------------------------E-----F------------------------------------------------------------------------------------------------------------------------------------------------------------------------------------------------------------------------------------------------------------------------------------------------------------------------------------------------------------------------------------------------------------------------------------------------------------------------------------------------------------------------------------A------------------VA--DI----------------------------------------------------------------------------------------F----------D----Y----------------------------------------------------------------------------------------------------------------------------------------------------------------------I---------------------------------------F----------------------------------------------------------------------------------------------------------------------------------------------------------------------------------------------------K--------H---------E------------------------------------------------D---------------------R-----------------------------------A----------------------------------------------------------------------------------------------------F-------V---------------------------------------------------------------VKF----S-----------------------------------AIEI-YNEA------------IRDL--L------------------------------------------------------------------------------------------------------S-------------------------------------------------------------------------------------------------------------------------------------------------P--------------------------------------------------------------------------------------------D-----------------------------------------------------------------------------------------------------------------------------------------------------------------------S-------------------------------------------------------T--------------------------P-----------------L-------R------------------L-RD-------------------------------------D---P---E------------------------------------------------------K-G----------------------------A----AVEK----A------T--------------E----E---TLRDWNHLKELISVCEAQR-----KIGETSLNER-S--SRSHQIIK---------------------------------------------------L--TV-----------------------------ES----------------------S------------A-----------------------------------------------------------------------------------------R----E------------FLG--KEN-----------------------------------------------------------------------------------------------------------------------------------------------------------------------------------------------------------------------------------------------------------------------------------------------------------------------------------------------------------------------------------------------------------------------------------------------------------------S----------T----------T-----L--M------A--S--V----NFIDLAGS-----------------------------------------------------------------------------------ER-----A--------------S-----------------------Q----A--------------------------L---S----A----------------------GA---------------------R--L---------K------EGC-------------H-INR----------------------------------SLLTLG-T---------VI-----------------------R------------KL---------------------------------------------------------------------------------------------------------------------------------------------------------------------------------------S------------------------------------------------------------------------------------------------------------------------N--------------G--------------------------------R---------------Q------------------------------G---------------------------------H-I--NYRDSKLTRILQPCL---G-G--N-----A--------------------RTA--------------------------------IVC-TLSPARS------HV--E--QTRNTLL-FAC-CAKEVTTKAQINV------------------------------------------------------------------------------------------------------------------------------------------------------------------------------------------------------------

AT_2G21380                       -----------------------------RDSISVTVR----FRPM------------S----ER---------------------------------------------------------------------------------------------------E-Y------QR----------------------------------------------------------G-----------D------------------------------------------------------------------------------------------------------EIVWYP------DA---------------------------------------------------------------------------------------------------------------------------------------------------------------------------------------------------------------------------------------------------------------------------------------------------------------------------------------------------------------------------------------------------------------------------------------------------------------------------------------------------------------------------------------------------------------------------------------------------------------------------------------------------D------------------------------------------------------------------------K----------------M------------------V-------------------R------N-----------------------------------------------------E-------Y--------------------N-P-L-----------------------T--A-----------------------------------------------------------------------------------Y------------A-----------F------------------------------------------------------D-----K--------------VF----G---------------------------------------PQ-S------------------------------------------------TT-------------------------------------------------------------------------------------P--EVYDVAAKPVV-KAAM-----E-------G-------V------N---------GTVFAYG---VTSSGKTHTM-----------------H-----GD--------------------------------------------------------------------------------------Q--------------------------------------------------------------------------------------------D-----F------------------------P-------------------------------------------------------------------------------------------------------------------------------------------------------------------------------------------------------------------------------------------------------------------------------------------------------------------------------------------------------------------------------------------------------------------------------------------G-----------I-----------------------I-------P------------------LA------------------IK--DV----------------------------------------------------------------------------------------F----------S----I----------------------------------------------------------------------------------------------------------------------------------------------------------------------I---------------------------------------Q----------------------------------------------------------------------------------------------------------------------------------------------------------------------------------------------------E--------T---------T------------------------------------------------G---------------------R-----------------------------------E----------------------------------------------------------------------------------------------------F-------L---------------------------------------------------------------LRV----S-----------------------------------YLEI-YNEV------------INDL--L------------------------------------------------------------------------------------------------------D-------------------------------------------------------------------------------------------------------------------------------------------------P--------------------------------------------------------------------------------------------T-----------------------------------------------------------------------------------------------------------------------------------------------------------------------G-------------------------------------------------------Q--------------------------N-----------------L-------R------------------I-RE-------------------------------------D---S---Q--------------------------------------------------------G----------------------------T----YVEG----I------K--------------E----E---VVLSPGHALSFIAAGEEHR-----HVGSNNFNLM-S--SRSHTIFT---------------------------------------------------L--MI-----------------------------ES----------------------S------------A-----------------------------------------------------------------------------------------H----G------------DQY--DG----------------------------------------------------------------------------------------------------------------------------------------------------------------------------------------------------------------------------------------------------------------------------------------------------------------------------------------------------------------------------------------------------------------------------------------------------------------------------------------V-----I--F------S--Q--L----NLIDLAGS-----------------------------------------------------------------------------------E------S--------------S-----------------------K----T--------------------------E---T----T----------------------GL---------------------R--R---------K------EGA-------------Y-INK----------------------------------SLLTLG-T---------VI-----------------------G------------KL---------------------------------------------------------------------------------------------------------------------------------------------------------------------------------------T------------------------------------------------------------------------------------------------------------------------E--------------G--------------------------------K---------------T------------------------------T---------------------------------H-V--PFRDSKLTRLLQSSL---S-G--H-----G--------------------HVS--------------------------------LIC-TVTPASS------ST--E--ETHNTLK-FAS-RAKRIEINASRNK------------------------------------------------------------------------------------------------------------------------------------------------------------------------------------------------------------

AT_2G22610                       -----------------------------KGNIRVFCR----CRPL------------N----TE---------------------------------------------------------------------------------------------------E-T------ST----------------------------------------------------------K--------------------------------------------------------------------------------------------------------------------------------------------------------------------------------------------------------------------------------------------------------------------------------------------------------------------------------------------------------------------------------------------------------------------------------------------------------------------------------------------------------------------------------------SA-------------------------------T-------------------I-V-----------------------------------------------------------D--------------------------------------------------F-----------------------------------------------------------------------------------------------------------------------------------D-----GAKDGEL----------------G------------------V-------------------I------T-----------------------------------------------------G-------N--------------------N-S-K-----------------------K--S-----------------------------------------------------------------------------------F------------K-----------F------------------------------------------------------D-----R--------------VY----T---------------------------------------PK-D------------------------------------------------GQ-------------------------------------------------------------------------------------V--DVF-ADASPMV-VSVL-----D-------G-------Y------N---------VCIFAYG---QTGTGKTFTM-----------------E-----GT--------------------------------------------------------------------------------------P--------------------------------------------------------------------------------------------Q-----N------------------------R-------------------------------------------------------------------------------------------------------------------------------------------------------------------------------------------------------------------------------------------------------------------------------------------------------------------------------------------------------------------------------------------------------------------------------------------G-----------V-----------------------N-------Y------------------RT------------------VE--QL----------------------------------------------------------------------------------------F----------E----V----------------------------------------------------------------------------------------------------------------------------------------------------------------------A---------------------------------------R----------------------------------------------------------------------------------------------------------------------------------------------------------------------------------------------------E--------RR--------E-----------------T----IS---------------------------------------------------------------------------------------------------------------------------------------------------------------------------------------Y-------N---------------------------------------------------------------ISV----S-----------------------------------VLEV-YNEQ------------IRDL--L---------A------T-------------------------------------------------------------------------------------S-------------------------------------------------------------------------------------------------------------------------------------------------P--------------------------------------------------------------------------------------------G-----------------------------------------------------------------------------------------------------------------------------------------------------------------------S-------------------------------------------------------K--------------------------K-----------------L-------E------------------I-KQ-------------------------------------S---S---D------------------------------------------------------G-S----------------------------H----HVPG----L------V--------------E----A---NVENINEVWNVLQAGSNAR-----SVGSNNVNEH-S--SRSHCMLS---------------------------------------------------I--MV-----------------------------KA----------------------K------------N-----------------------------------------------------------------------------------------L----M------------N------------------------------------------------------------------------------------------------------------------------------------------------------------------------------------------------------------------------------------------------------------------------------------------------------------------------------------------------------------------------------------------------------------------------------------------------------------------------G----------D----------C-----T--K------S--K--L----WLVDLAGS-----------------------------------------------------------------------------------ER-----L--------------A-----------------------K----T--------------------------D---V----Q----------------------GE---------------------R--L---------K------EAQ-------------N-INR----------------------------------SLSALG-D---------VI-----------------------Y------------AL---------------------------------------------------------------------------------------------------------------------------------------------------------------------------------------A------------------------------------------------------------------------------------------------------------------------T--------------K--------------------------------S----------------------------------------------S---------------------------------H-I--PYRNSKLTHLLQDSL---G-G--D-----S--------------------KTL--------------------------------MFV-QISPSEH------DV--S--ETLSSLN-FAT-RVRGVELGPARKQ------------------------------------------------------------------------------------------------------------------------------------------------------------------------------------------------------------

AT_2G28620                       -----------------------------GVNIQVIVR----CRPF------------N----SE---------------------------------------------------------------------------------------------------E-T------RL----------------------------------------------------------Q-----------T------------------------------------------------------------------------------------------------------PA---------------------------------------------------------------------------V---------------------------------------------------------------------------L-------------T------------------------------------------------------------------------------------------------------------------------------------------------------------C---------------------------NDR----------------K--------------------------------K--------------------------------E-------------------V--------------------------------------------------------------------------------------------------------------------------------------------------------------A---------------------V---------------------------------------------------------------------------A----------------Q------------------N-------------------I------A-----------------------------------------------------G-------K--------------------Q-I-D-----------------------K--T-----------------------------------------------------------------------------------F------------L-----------F------------------------------------------------------D-----K--------------VF----G---------------------------------------PT-S------------------------------------------------QQ-------------------------------------------------------------------------------------K--DLYHQAVSPIV-FEVL-----D-------G-------Y------N---------CTIFAYG---QTGTGKTYTM-----------------E-----GG--------------------------------------------------------------------------------------A--------------------------------------------------------------------------------------------R-----K------------------------------------------------------------------------------------------K------------------------------------------------------------------------------N--------------------------------------------------------G-------------------------------------------------------------------------------------------------------------E---------------------------------------------------------------------------------------------------------I-PSD-A---G-----------V-----------------------I-------P------------------RA------------------VK--QI----------------------------------------------------------------------------------------F----------D----I----------------------------------------------------------------------------------------------------------------------------------------------------------------------L---------------------------------------E----------------------------------------------------------------------------------------------------------------------------------------------------------------------------------------------------A------------------Q-----------------SA---AE---------------------------------------------------------------------------------------------------------------------------------------------------------------------------------------Y-------S---------------------------------------------------------------LKV----S-----------------------------------FLEL-YNEE------------LTDL--L---------A------P--E-----------------ET-K---------------F-------------AD------------------------------D-------------------------------------------------------------------------------------------------------------------------------------------------K--------------------------------------------------------------------------------------------S-----------------------------------------------------------------------------------------------------------------------------------------------------------------------K-------------------------------------------------------K--------------------------P-----------------L-------A------------------L-ME-------------------------------------D---G---K------------------------------------------------------G-G----------------------------V----FVRG----L------E--------------E----E---IVSTADEIYKVLEKGSAKR-----RTAETLLNKQ-S--SRSHSIFS---------------------------------------------------V--TI-----------------------------HI----------------------K------------------------------------------------------------------------------------------------------E----C----------------------------------------------------------------------------------------------------------------------------------------------------------------------------------------------------------------------------------------------------------------------T----------------------------------------------------------P--------------E----------------------------------------------------------------------------------------G-----------------------E-------------------E----------I----------V-----K--S------G--K--L----NLVDLAGS-----------------------------------------------------------------------------------EN-----I--------------S-----------------------R----S--------------------------G---A----R----------------------EG---------------------R--A---------R------EAG-------------E-INK----------------------------------SLLTLG-R---------VI-----------------------N------------AL---------------------------------------------------------------------------------------------------------------------------------------------------------------------------------------V------------------------------------------------------------------------------------------------------------------------E--------------H--------------------------------S----------------------------------------------G---------------------------------H-I--PYRESKLTRLLRDSL---G-G--K-----T--------------------KTC--------------------------------VIA-TVSPSVH------CL--E--ETLSTLD-YAH-RAKHIKNKPEVNQ------------------------------------------------------------------------------------------------------------------------------------------------------------------------------------------------------------

AT_2G36200                       -----------------------------GVNVQVLLR----CRPF------------S----DD---------------------------------------------------------------------------------------------------E-L------RS----------------------------------------------------------N-----------A------------------------------------------------------------------------------------------------------PQ---------------------------------------------------------------------------V---------------------------------------------------------------------------L-------------T------------------------------------------------------------------------------------------------------------------------------------------------------------C---------------------------NDL----------------Q--------------------------------R--------------------------------E-------------------V--------------------------------------------------------------------------------------------------------------------------------------------------------------A---------------------V---------------------------------------------------------------------------S----------------Q------------------N-------------------I------A-----------------------------------------------------G-------K--------------------H-I-D-----------------------R--V-----------------------------------------------------------------------------------F------------T-----------F------------------------------------------------------D-----K--------------VF----G---------------------------------------PS-A------------------------------------------------QQ-------------------------------------------------------------------------------------K--DLYDQAVVPIV-NEVL-----E-------G-------F------N---------CTIFAYG---QTGTGKTYTM-----------------E-----GE--------------------------------------------------------------------------------------C--------------------------------------------------------------------------------------------R-----R------------------------------------------------------------------------------------------S------------------------------K-------------------------------SAP-------------C--------------------------------------------------------G-------------------------------------------------------------------------------------------------------------G---------------------------------------------------------------------------------------------------------L-PAE-A---G-----------V-----------------------I-------P------------------RA------------------VK--QI----------------------------------------------------------------------------------------F----------D----T----------------------------------------------------------------------------------------------------------------------------------------------------------------------L---------------------------------------E----------------------------------------------------------------------------------------------------------------------------------------------------------------------------------------------------G------------------Q-----------------Q----AE---------------------------------------------------------------------------------------------------------------------------------------------------------------------------------------Y-------S---------------------------------------------------------------VKV----T-----------------------------------FLEL-YNEE------------ITDL--L---------A------P--E-----------------DLSR---------------VA------------AE------------------------------E-------------------------------------------------------------------------------------------------------------------------------------------------K--------------------------------------------------------------------------------------------Q-----------------------------------------------------------------------------------------------------------------------------------------------------------------------K-------------------------------------------------------K--------------------------P-----------------L-------P------------------L-ME-------------------------------------D---G---K------------------------------------------------------G-G----------------------------V----LVRG----L------E--------------E----E---IVTSANEIFTLLERGSSKR-----RTAETFLNKQ-S--SRSHSLFS---------------------------------------------------I--TI-----------------------------HI----------------------K------------------------------------------------------------------------------------------------------E----A----------------------------------------------------------------------------------------------------------------------------------------------------------------------------------------------------------------------------------------------------------------------T----------------------------------------------------------P--------------E----------------------------------------------------------------------------------------G-----------------------E-------------------E----------L----------I-----K--C------G--K--L----NLVDLAGS-----------------------------------------------------------------------------------EN-----I--------------S-----------------------R----S--------------------------G---A----R----------------------DG---------------------R--A---------R------EAG-------------E-INK----------------------------------SLLTLG-R---------VI-----------------------S------------AL---------------------------------------------------------------------------------------------------------------------------------------------------------------------------------------V------------------------------------------------------------------------------------------------------------------------E--------------H--------------------------------L----------------------------------------------G---------------------------------H-V--PYRDSKLTRLLRDSL---G-G--R-----T--------------------KTC--------------------------------IIA-TVSPAVH------CL--E--ETLSTLD-YAH-RAKNIRNKPEVNQ------------------------------------------------------------------------------------------------------------------------------------------------------------------------------------------------------------

AT_2G37420                       -----------------------------EVNVQVILR----CKPL------------S----EE---------------------------------------------------------------------------------------------------E-Q------KS----------------------------------------------------------S-----------V------------------------------------------------------------------------------------------------------PR---------------------------------------------------------------------------V---------------------------------------------------------------------------I-------------S------------------------------------------------------------------------------------------------------------------------------------------------------------C---------------------------NEM----------------R--------------------------------R--------------------------------E-------------------V--------------------------------------------------------------------------------------------------------------------------------------------------------------N---------------------V---------------------------------------------------------------------------L----------------H------------------T-------------------I------A-----------------------------------------------------N-------K--------------------Q-V-D-----------------------R--L-----------------------------------------------------------------------------------F------------N-----------F------------------------------------------------------D-----K--------------VF----G---------------------------------------PK-S------------------------------------------------QQ-------------------------------------------------------------------------------------R--SIYDQAIAPIV-HEVL-----E-------G-------F------S---------CTVFAYG---QTGTGKTYTM-----------------E-----GG--------------------------------------------------------------------------------------M--------------------------------------------------------------------------------------------R-----K------------------------------------------------------------------------------------------K------------------------------------------------------------------------------G--------------------------------------------------------G-------------------------------------------------------------------------------------------------------------D---------------------------------------------------------------------------------------------------------L-PAE-A---G-----------V-----------------------I-------P------------------RA------------------VR--HI----------------------------------------------------------------------------------------F----------D----T----------------------------------------------------------------------------------------------------------------------------------------------------------------------L---------------------------------------E----------------------------------------------------------------------------------------------------------------------------------------------------------------------------------------------------A------------------Q-----------------N----AD---------------------------------------------------------------------------------------------------------------------------------------------------------------------------------------Y-------S---------------------------------------------------------------MKV----T-----------------------------------FLEL-YNEE------------VTDL--L---------A------Q--D-----------------DSSR----------------S------------SE------------------------------D-------------------------------------------------------------------------------------------------------------------------------------------------K--------------------------------------------------------------------------------------------Q-----------------------------------------------------------------------------------------------------------------------------------------------------------------------R-------------------------------------------------------K--------------------------P-----------------I-------S------------------L-ME-------------------------------------D---G---K------------------------------------------------------G-S----------------------------V----VLRG----L------E--------------E----E---VVYSANDIYALLERGSSKR-----RTADTLLNKR-S--SRSHSVFT---------------------------------------------------I--TV-----------------------------HI----------------------K------------------------------------------------------------------------------------------------------E----E----------------------------------------------------------------------------------------------------------------------------------------------------------------------------------------------------------------------------------------------------------------------S----------------------------------------------------------M--------------G----------------------------------------------------------------------------------------D-----------------------E-------------------E----------L----------I-----K--C------G--K--L----NLVDLAGS-----------------------------------------------------------------------------------EN-----I--------------L-----------------------R----S--------------------------G---A----R----------------------DG---------------------R--A---------R------EAG-------------E-INK----------------------------------SLLTLG-R---------VI-----------------------N------------AL---------------------------------------------------------------------------------------------------------------------------------------------------------------------------------------V------------------------------------------------------------------------------------------------------------------------E--------------H--------------------------------S----------------------------------------------S---------------------------------H-V--PYRDSKLTRLLRDSL---G-G--K-----T--------------------KTC--------------------------------IIA-TISPSAH------SL--E--ETLSTLD-YAY-RAKNIKNKPEANQ------------------------------------------------------------------------------------------------------------------------------------------------------------------------------------------------------------

AT_2G47500                       -----------------------------KGSIRVYCR----VRPF------------L----PG---------------------------------------------------------------------------------------------------Q-S------SF----------------------------------------------------------S-----------STI-----------------------------------------------------------------------------------G---NM-----------ED---------------------------------------------------------------------------D---------------------------------------------------------------------------T-------------I------------------------------------------------------------------------------------------------------------------------------------------------------------G---------------------------IN------------------------------------------------------------------------------------------------------------------------------------------------------------------------------------------------------------------------------------------------------------------------------------------------------------------------------------------------------------------------------------------TA----------------S-------------------R------H-----------------------------------------------------G-------K----------------------S-L-----------------------K--S-----------------------------------------------------------------------------------F------------T-----------F------------------------------------------------------N-----K--------------VF----G---------------------------------------PS-A------------------------------------------------TQ-------------------------------------------------------------------------------------E--EVF-SDMQPLI-RSVL-----D-------G-------Y------N---------VCIFAYG---QTGSGKTFTM-----------------S-----GP--------------------------------------------------------------------------------------R--------------------------------------------------------------------------------------------D-----L------------------------T-----------------------------------------------------------------E------------------------------------------------------------------------------K-------------------------------S---------------------Q------------------------------------------------------------------------------------------------------------------------------------------------------------------------------------------------------------------------------------G-----------V-----------------------N-------Y------------------RA------------------LG--DL----------------------------------------------------------------------------------------F----------L----L----------------------------------------------------------------------------------------------------------------------------------------------------------------------A---------------------------------------E----------------------------------------------------------------------------------------------------------------------------------------------------------------------------------------------------Q--------RK--------D-----------------T----FR---------------------------------------------------------------------------------------------------------------------------------------------------------------------------------------Y-------D---------------------------------------------------------------IAV----Q-----------------------------------MIEI-YNEQ------------IR-----------------------------------------------------------------------------------------------------------------------------------------------------------------------------------------------------------------------------------------------------------------------------------------------------------------------------------------------------------------------------------------------------------------------------------------------------------------------------------------------------------------------------------------------------------------------------------------------------------------------------------------------------------------------------------------------------------N---S---SQKGLSVPDASLVPVSSTF---------------------------------------------------------------------------------------------------------------------DVIDLMKTGHKNR-----AVGSTALNDR-S--SRSHSCLT---------------------------------------------------V--HV-----------------------------QG----------------------R------------D-----------------------------------------------------------------------------------------L----T------------S------------------------------------------------------------------------------------------------------------------------------------------------------------------------------------------------------------------------------------------------------------------------------------------------------------------------------------------------------------------------------------------------------------------------------------------------------------------------G----------A----------V-----L--R------G--C--M----HLVDLAGS-----------------------------------------------------------------------------------ER-----V--------------D-----------------------K----S--------------------------E---V----T----------------------GD---------------------R--L---------K------EAQ-------------H-INR----------------------------------SLSALG-D---------VI-----------------------A------------SL---------------------------------------------------------------------------------------------------------------------------------------------------------------------------------------A------------------------------------------------------------------------------------------------------------------------H--------------K--------------------------------N----------------------------------------------P---------------------------------H-V--PYRNSKLTQLLQDSL---G-G--Q-----A--------------------KTL--------------------------------MFV-HISPEAD------AV--G--ETISTLK-FAE-RVATVELGAARVN------------------------------------------------------------------------------------------------------------------------------------------------------------------------------------------------------------

AT_3G10180                       -----------------------------MERIHVSVR----ARPL------------S----SE---------------------------------------------------------------------------------------------------D-A------KT----------------------------------------------------------S--------------------------------------------------------------------------------------------------------------------PWKI------SSD--------------------------------------------------------------------------------------------------------------------------------------------------------------------------------------------------------------------------------------------------------------------------------------------------------------------------------------------------------------------------------------------------------------------------------------------------------------------------------------------------------------------------------------------------------------------------------------------------------------------------------------------------------------------------------------------------------------------------------------------S------------------I-------------------F------M-----------------------------------------------------P-------N--------------------H-S-S-----------------------L--A-----------------------------------------------------------------------------------F------------E-----------F------------------------------------------------------D-----R--------------IF----R---------------------------------------ED-C------------------------------------------------KT-------------------------------------------------------------------------------------V--QVYEARTKEIV-SAAV-----R-------G-------F------N---------GTVFAYG---QTNSGKTHTM-----------------R-----GS--------------------------------------------------------------------------------------P--------------------------------------------------------------------------------------------I-----E------------------------P-------------------------------------------------------------------------------------------------------------------------------------------------------------------------------------------------------------------------------------------------------------------------------------------------------------------------------------------------------------------------------------------------------------------------------------------G-----------V-----------------------I-------P------------------LA------------------VH--DL----------------------------------------------------------------------------------------F----------D----T----------------------------------------------------------------------------------------------------------------------------------------------------------------------I---------------------------------------Y----------------------------------------------------------------------------------------------------------------------------------------------------------------------------------------------------Q--------D---------A------------------------------------------------S---------------------R-----------------------------------E----------------------------------------------------------------------------------------------------F-------L---------------------------------------------------------------LRM----S-----------------------------------YLEI-YNED------------INDL--L------------------------------------------------------------------------------------------------------A-------------------------------------------------------------------------------------------------------------------------------------------------P--------------------------------------------------------------------------------------------E-----------------------------------------------------------------------------------------------------------------------------------------------------------------------H-------------------------------------------------------R--------------------------K-----------------L-------Q------------------I-HE-------------------------------------N---L---E------------------------------------------------------K-G----------------------------I----FVAG----L------R--------------E----E---IVASPQQVLEMMEFGESHR-----HIGETNMNLY-S--SRSHTIFR---------------------------------------------------M--II-----------------------------ES----------------------R------------Q-----------------------------------------------------------------------------------------K----MQDEGV-------G-N--SCD----------------------------------------------------------------------------------------------------------------------------------------------------------------------------------------------------------------------------------------------------------------------------------------------------------------------------------------------------------------------------------------------------------------------------------------------------------------------------A----------V-----R--V------S--V--L----NLVDLAGS-----------------------------------------------------------------------------------ER-----A--------------A-----------------------K----T--------------------------G---A----E----------------------GV---------------------R--L---------K------EGS-------------H-INK----------------------------------SLMTLG-T---------VI-----------------------K------------KL---------------------------------------------------------------------------------------------------------------------------------------------------------------------------------------S------------------------------------------------------------------------------------------------------------------------E------------GVET-------------------------------Q---------------G------------------------------G---------------------------------H-V--PYRDSKLTRILQPAL---G-G--N-----A--------------------NTA--------------------------------IIC-NITLAPI------HA--D--ETKSSLQ-FAS-RALRVTNCAHVNE------------------------------------------------------------------------------------------------------------------------------------------------------------------------------------------------------------

AT_3G10310                       -----------------------------KGNIRVYCR----VRPI------------F----NS------------------------------------------------------------------------------------------------------------EM----------------------------------------------------------D-----------GVI-----------------------------------------------------------------------------------D---YIG----------KD---------------------------------------------------------------------------G---------------------------------------------------------------------------S-------------L------------------------------------------------------------------------------------------------------------------------------------------------------------F---------------------------VL------------------------------------------------------------------------------------------------------------------------------------------------------------------------------------------------------------------------------------------------------------------------------------------------------------------------------------------------------------------------------------------DP----------------S-------------------K------P-----------------------------------------------------Y-------K--------------------D-A-R-----------------------K--T-----------------------------------------------------------------------------------F------------Q-----------F------------------------------------------------------N-----Q--------------VF----G---------------------------------------PT-A------------------------------------------------TQ-------------------------------------------------------------------------------------D--DVF-RETQPLI-RSVM-----D-------G-------Y------N---------VCIFAYG---QTGSGKTYTM-----------------S-----GP--------------------------------------------------------------------------------------P--------------------------------------------------------------------------------------------G-----R------------------------S-----------------------------------------------------------------A------------------------------------------------------------------------------T-------------------------------E---------------------M------------------------------------------------------------------------------------------------------------------------------------------------------------------------------------------------------------------------------------G-----------I-----------------------N-------Y------------------LA------------------LS--DL----------------------------------------------------------------------------------------F----------L----I----------------------------------------------------------------------------------------------------------------------------------------------------------------------Y----------------------------------------------------------------------------------------------------------------------------------------------------------------------------------------------------------------------------------------------------------------------------------------------------------------------------------------------------------------------------------------------------------------------------------------------------------------------------------------------------------------------------------------------------------------------------------------------------------------------------------------------------------------------------------------------------------------------------------------------------------------------------------------------------------------------------------------------------------------------------------------------------------------------------------------------------------------------------------------------------------------------------------------------------------------------------------------------------------------------------------------------------------------------------------------------------------------------------------------------------------------I-------R------------------T-C-----------------------------------------------------------------------------------------------S--SDDD-G----------------------------L----SLPD----A------T--------------M----H---SVNSTKDVLQLMEAGEVNR-----AVSSTSMNNR-S--SRSHSIFM---------------------------------------------------V--HV-----------------------------RG----------------------K------------D----------------------------------------------------------------------------------------------T------------S------------------------------------------------------------------------------------------------------------------------------------------------------------------------------------------------------------------------------------------------------------------------------------------------------------------------------------------------------------------------------------------------------------------------------------------------------------------------G----------G----------T-----L--R------S--C--L----HLVDLAGS-----------------------------------------------------------------------------------ER-----V--------------D-----------------------K----S--------------------------E---V----T----------------------GD---------------------R--L---------K------EAQ-------------Y-INK----------------------------------SLSCLG-D---------VI-----------------------S------------AL---------------------------------------------------------------------------------------------------------------------------------------------------------------------------------------A------------------------------------------------------------------------------------------------------------------------Q--------------K--------------------------------N----------------------------------------------S---------------------------------H-I--PYRNSKLTLLLQDSL---G-G--Q-----A--------------------KTL--------------------------------MFA-HLSPEED------SF--G--ETISTLK-FAQ-RVSTVELGAARAH------------------------------------------------------------------------------------------------------------------------------------------------------------------------------------------------------------

AT_3G12020                       -----------------------------KENVTVTVR----FRPL------------S----PR---------------------------------------------------------------------------------------------------E-I------RQ----------------------------------------------------------G-----------E------------------------------------------------------------------------------------------------------EVAWYA------DG---------------------------------------------------------------------------------------------------------------------------------------------------------------------------------------------------------------------------------------------------------------------------------------------------------------------------------------------------------------------------------------------------------------------------------------------------------------------------------------------------------------------------------------------------------------------------------------------------------------------------------------------------E------------------------------------------------------------------------T----------------I------------------V-------------------R------N-----------------------------------------------------E-------H--------------------N-P-T-----------------------I--A-----------------------------------------------------------------------------------Y------------A-----------Y------------------------------------------------------D-----R--------------VF----G---------------------------------------PT-T------------------------------------------------TT-------------------------------------------------------------------------------------R--NVYDIAAHHVV-NGAM-----E-------G-------I------N---------GTIFAYG---VTSSGKTHTM-----------------H-----GD--------------------------------------------------------------------------------------Q--------------------------------------------------------------------------------------------R-----S------------------------P-------------------------------------------------------------------------------------------------------------------------------------------------------------------------------------------------------------------------------------------------------------------------------------------------------------------------------------------------------------------------------------------------------------------------------------------G-----------I-----------------------I-------P------------------LA------------------VK--DA----------------------------------------------------------------------------------------F----------S----I----------------------------------------------------------------------------------------------------------------------------------------------------------------------I---------------------------------------Q----------------------------------------------------------------------------------------------------------------------------------------------------------------------------------------------------E--------T---------P------------------------------------------------N---------------------R-----------------------------------E----------------------------------------------------------------------------------------------------F-------L---------------------------------------------------------------LRI----S-----------------------------------YMEI-YNEV------------VNDL--L------------------------------------------------------------------------------------------------------N-------------------------------------------------------------------------------------------------------------------------------------------------P--------------------------------------------------------------------------------------------A-----------------------------------------------------------------------------------------------------------------------------------------------------------------------G-------------------------------------------------------H--------------------------N-----------------L-------R------------------I-RE-------------------------------------D---K---Q--------------------------------------------------------G----------------------------T----FVEG----I------K--------------E----E---VVLSPAHALSLIAAGEEQR-----HVGSTNFNLL-S--SRSHTIFT---------------------------------------------------L--TI-----------------------------ES----------------------S------------P-----------------------------------------------------------------------------------------L----G------------DKS--KGE----------------------------------------------------------------------------------------------------------------------------------------------------------------------------------------------------------------------------------------------------------------------------------------------------------------------------------------------------------------------------------------------------------------------------------------------------------------------------A----------V-----H--L------S--Q--L----NLVDLAGS-----------------------------------------------------------------------------------E------S--------------S-----------------------K----V--------------------------E---T----S----------------------GV---------------------R--R---------K------EGS-------------Y-INK----------------------------------SLLTLG-T---------VI-----------------------S------------KL---------------------------------------------------------------------------------------------------------------------------------------------------------------------------------------T------------------------------------------------------------------------------------------------------------------------D--------------V--------------------------------R---------------A------------------------------S---------------------------------H-V--PYRDSKLTRILQSSL---S-G--H-----D--------------------RVS--------------------------------LIC-TVTPASS------SS--E--ETHNTLK-FAH-RAKHIEIQAEQNK------------------------------------------------------------------------------------------------------------------------------------------------------------------------------------------------------------

AT_3G16060                       -----------------------------VAKIKVVVR----KRPL------------N----KK---------------------------------------------------------------------------------------------------E-S------TK----------------------------------------------------------N-----------E------------------------------------------------------------------------------------------------------ED---------------------------------------------------------------------------I---------------------------------------------------------------------------V-------------D------------------------------------------------------------------------------------------------------------------------------------------------------------T---------------------------H-------------------------------------------------------------------------------------------------------------------------------------------------------------------------------------------------A----------NC-------LT----V-------------HET---------------------------K---------------------L--K---------------------------------------V--------------------------------------------------------------------D-------------------L------T-----------------------------------------------------A-------Y--------------------V-E-K-----------------------H--E-----------------------------------------------------------------------------------F------------V-----------F------------------------------------------------------D-----A--------------VL----D---------------------------------------EE-V------------------------------------------------SN-------------------------------------------------------------------------------------D--EVYRETVEPVV-PLIF-----Q-------R-------I------K---------ATCFAYG---QTGSGKTYTM-----------------K-----PL--------------------------------------------------------------------------------------P--------------------------------------------------------------------------------------------L-----K------------------------A-------------------------------------------------------------------------------------------------------------------------------------------------------------------------------------------------------------------------------------------------------------------------------------------------------------------------------------------------------------------------------------------------------------------------------------------S-----------R-----------------------D-------I------------------LR------------------LM--H-----------------------------------------------------------------------------------------H----------T----Y----------------------------------------------------------------------------------------------------------------------------------------------------------------------R---------------------------------------N-------------------------------------------------------------------------------------------------------------------------------------------------------------------------------------------------------------Q----------------------------------------------------------------------------------------------------------------------------G--------------------------------------------------------------------------------------------F-------Q---------------------------------------------------------------LFV----S-----------------------------------FFEI-YGGK------------LYDL--L------------------------------------------------------------------------------------------------------S----------------------------------------------------------------------------------------------------------------------------------------------------------------------------------------------------------------------------------------------E-----------------------------------------------------------------------------------------------------------------------------------------------------------------------R-------------------------------------------------------K--------------------------K-----------------L-------C------------------M-RE-------------------------------------D---G---K------------------------------------------------------Q-Q----------------------------V----CIVG----L------Q--------------E----Y---RVSDTDAIMELIERGSATR-----STGTTGANEE-S--SRSHAILQ---------------------------------------------------L--AI-----------------------------K-------------------------------------------------------------------------------------------------------------------------------------------------------------------------------------------------------K------------------------S----------V------E---------------------------------------------------------------------------G----------------------------------------------------------N----------------Q----------------------------------------------------------S--------------K----------------------------------------------------------------------------------------P------------------------------------------------------P----------R-----L--V------G--K--L----SFIDLAGS-----------------------------------------------------------------------------------ER-----G--------------A-----------------------D---TT--------------------------D---N----D----------------------KQ---------------------T--R---------L------EGA-------------E-INK----------------------------------SLLALK-E---------CI-----------------------R------------AL----D--------------------------------------------------------------------------------------------------------------------------------------------------------------------------------ND------------------------------------------------------------------------------------------------------------------------------------------------------------------------------------------------------------------------------------Q-----G---------------H-I--PFRGSKLTEVLRDSF---M-G--N-----S--------------------RTV--------------------------------MIS-CISPSSG------SC--E--HTLNTLR-YAD-RVKSLSKGNAS--------------------------------------------------------------------------------------------------------------------------------------------------------------------------------------------------------------

AT_3G16630                       -----------------------------VAKIKVVVR----KRPL------------N----KK---------------------------------------------------------------------------------------------------E-T------AK----------------------------------------------------------K-----------E------------------------------------------------------------------------------------------------------ED---------------------------------------------------------------------------V---------------------------------------------------------------------------V-------------T------------------------------------------------------------------------------------------------------------------------------------------------------------V---------------------------S-----------------------------------------------------------------------------------------------------------------------------------------------------------------------D------------------------------------NS-------LT----V-------------HEP---------------------------R---------------------V--K---------------------------------------V--------------------------------------------------------------------D-------------------L------T-----------------------------------------------------A-------Y--------------------V-E-K-----------------------H--E-----------------------------------------------------------------------------------F------------C-----------F------------------------------------------------------D-----A--------------VL----D---------------------------------------ED-V------------------------------------------------SN-------------------------------------------------------------------------------------D--EVYRATIEPII-PIIF-----Q-------R-------T------K---------ATCFAYG---QTGSGKTFTM-----------------K-----PL--------------------------------------------------------------------------------------P--------------------------------------------------------------------------------------------I-----R------------------------A-------------------------------------------------------------------------------------------------------------------------------------------------------------------------------------------------------------------------------------------------------------------------------------------------------------------------------------------------------------------------------------------------------------------------------------------V-----------E-----------------------D-------L------------------MR------------------LL--RQ----------------------------------------------------------------------------------------P----------V----Y----------------------------------------------------------------------------------------------------------------------------------------------------------------------S---------------------------------------N-------------------------------------------------------------------------------------------------------------------------------------------------------------------------------------------------------------Q----------------------------------------------------------------------------------------------------------------------------R--------------------------------------------------------------------------------------------F-------K---------------------------------------------------------------LWL----S-----------------------------------YFEI-YGGK------------LFDL--L------------------------------------------------------------------------------------------------------S----------------------------------------------------------------------------------------------------------------------------------------------------------------------------------------------------------------------------------------------E-----------------------------------------------------------------------------------------------------------------------------------------------------------------------R-------------------------------------------------------K--------------------------K-----------------L-------C------------------M-RE-------------------------------------D---G---R------------------------------------------------------Q-Q----------------------------V----CIVG----L------Q--------------E----Y---EVSDVQIVKDFIEKGNAER-----STGSTGANEE-S--SRSHAILQ---------------------------------------------------L--VV-----------------------------K-------------------------------------------------------------------------------------------------------------------------------------------------------------------------------------------------------K------------------------H----------V------E---------------------------------------------------------------------------V----------------------------------------------------------K----------------D----------------------------------------------------------T--------------RR--RNNDSNEL-----------------------------------------------------------------------------P------------------------------------------------------G----------K-----V--V------G--K--I----SFIDLAGS-----------------------------------------------------------------------------------ER-----G--------------A-----------------------D---TT--------------------------D---N----D----------------------RQ---------------------T--R---------I------EGA-------------E-INK----------------------------------SLLALK-E---------CI-----------------------R------------AL----D--------------------------------------------------------------------------------------------------------------------------------------------------------------------------------ND------------------------------------------------------------------------------------------------------------------------------------------------------------------------------------------------------------------------------------Q-----L---------------H-I--PFRGSKLTEVLRDSF---V-G--N-----S--------------------RTV--------------------------------MIS-CISPNAG------SC--E--HTLNTLR-YAD-RVKSLSKSGNS--------------------------------------------------------------------------------------------------------------------------------------------------------------------------------------------------------------

AT_3G17360                       -----------------------------DHNVQVLIR----LRPL------------G----TM---------------------------------------------------------------------------------------------------E-R------AN----------------------------------------------------------Q-----------G------------------------------------------------------------------------------------------------------------------------------------------------------------------------------------------------------------------------------------------------------------------------------------------------------------------------------------------------------------------------------------------------------------------------------------------------------------------------Y----------------------------------------------------------------------------------------------------------------------------------------------------------------------------------------------------------------------------------------------------------------------------------------------------------------------------------------------------------------------------------------------------------------------------------------------------------------------------------------------------G--------------------H-P-E-----------------------A--R-----------------------------------------------------------------------------------F------------T-----------F------------------------------------------------------D-----H--------------VA----S---------------------------------------ET-I------------------------------------------------SQ-------------------------------------------------------------------------------------E--KLFRVAGLPMV-ENCL-----S-------G-------Y------N---------SCVFAYG---QTGSGKTYTM-----------------M-----GE--------------------------------------------------------------------------------------I--------------------------------------------------------------------------------------------S-----E------------------------AEG-----------------------------SL-------------------------------GE------------------------------------------------------------------------------D-------------------------------C----------------------------------------------------------------------------------------------------------------------------------------------------------------------------------------------------------------------------------------------------------G-----------V-----------------------T-------A------------------RI------------------FE--YL----------------------------------------------------------------------------------------F----SRIKM-E----E----------------------------------------------------------------------------------------------------------------------------------------------------------------------E---------------------------------------E----------------------------------------------------------------------------------------------------------------------------------------------------------------------------------------------------R--------R---------D-----------------E------------------------------N---------------------L-----------------------------------K----------------------------------------------------------------------------------------------------F-------S---------------------------------------------------------------CKC----S-----------------------------------FLEI-YNEQ------------ITDL--L------------------------------------------------------------------------------------------------------E-------------------------------------------------------------------------------------------------------------------------------------------------P--------------------------------------------------------------------------------------------S-----------------------------------------------------------------------------------------------------------------------------------------------------------------------S-------------------------------------------------------T--------------------------N-----------------L-------Q------------------L-RE-------------------------------------D---L---G------------------------------------------------------K-G----------------------------V----YVEN----L------V--------------E----H---NVRTVSDVLKLLLQGATNR-----KIAATRMNSE-S--SRSHSVFT---------------------------------------------------C--TI-----------------------------ES----------------------L------------------------------------------------------------------------------------------------------W----E------------K-----------------------------------------------------------------------------------------------------------------------------------------------------------------------------------------------------------------------------------------------------------------------------------------------------------------------------------D----------------------------------------------------------------------------------------S-----------------------L-------------------T----------R----------S-----R--F------A--R--L----NLVDLAGS-----------------------------------------------------------------------------------ER-----Q--------------K-----------------------S----S--------------------------G---A----E----------------------GD---------------------R--L---------K------EAA-------------N-INK----------------------------------SLSTLG-L---------VI-----------------------M------------SL----VD-----------------------------------------------------L-------A-----------H-----------------------------------------------------------------------------------------------------------------------------------------------------------------------------------------------------------------------------------------------G--------------------------------K---------------H------------------------------R---------------------------------H-V--PYRDSRLTFLLQDSL---G-G--N-----S--------------------KTM--------------------------------IIA-NVSPSLC------ST--N--ETLSTLK-FAQ-RAKLIQNNAKVNE------------------------------------------------------------------------------------------------------------------------------------------------------------------------------------------------------------

AT_3G19050                       -------------------------------DHNILIR----VRPL------------N----SM---------------------------------------------------------------------------------------------------E-R------SI----------------------------------------------------------N-----------G------------------------------------------------------------------------------------------------------------------------------------------------------------------------------------------------------------------------------------------------------------------------------------------------------------------------------------------------------------------------------------------------------------------------------------------------------------------------Y----------------N--------------------------------R--------------------------------C-------------------LKQ-----------------------------------------------------------E--------------------------------------------------S-S-------------Q------------------------------------------------------------------------------------------------------------------------------------------------C------------------V-------------------A------W-----------------------------------------------------I-------G--------------------P-P-E-----------------------T--R-----------------------------------------------------------------------------------F------------Q-----------F------------------------------------------------------D-----H--------------VA----C---------------------------------------ET-I------------------------------------------------DQ-------------------------------------------------------------------------------------E--TLFRVAGLPMV-ENCL-----S-------G-------Y------N---------SCIFAYG---QTGSGKTYTM-----------------L-----GE--------------------------------------------------------------------------------------V--------------------------------------------------------------------------------------------G-----D------------------------LEF-----------------------------KP-------------------------------SP------------------------------------------------------------------------------N-------------------------------R----------------------------------------------------------------------------------------------------------------------------------------------------------------------------------------------------------------------------------------------------------G-----------M-----------------------M-------P------------------RI------------------FE--FL----------------------------------------------------------------------------------------F----ARIQA-E----E----------------------------------------------------------------------------------------------------------------------------------------------------------------------E---------------------------------------S----------------------------------------------------------------------------------------------------------------------------------------------------------------------------------------------------R--------R---------D-----------------E------------------------------R---------------------L-----------------------------------K----------------------------------------------------------------------------------------------------Y-------N---------------------------------------------------------------CKC----S-----------------------------------FLEI-YNEQ------------ITDL--L------------------------------------------------------------------------------------------------------E-------------------------------------------------------------------------------------------------------------------------------------------------P--------------------------------------------------------------------------------------------S-----------------------------------------------------------------------------------------------------------------------------------------------------------------------S-------------------------------------------------------T--------------------------N-----------------L-----------------------------Q-------------------------------------D---I---K------------------------------------------------------S-G----------------------------V----YVEN----L------T--------------E----C---EVQSVQDILGLITQGSLNR-----RVGATNMNRE-S--SRSHSVFT---------------------------------------------------C--VI-----------------------------ES----------------------R------------------------------------------------------------------------------------------------------W----E------------K-----------------------------------------------------------------------------------------------------------------------------------------------------------------------------------------------------------------------------------------------------------------------------------------------------------------------------------D----------------------------------------------------------------------------------------S-----------------------T-------------------A----------N----------M-----R--F------A--R--L----NLVDLAGS-----------------------------------------------------------------------------------ER-----Q--------------K-----------------------T----S--------------------------G---A----E----------------------GD---------------------R--L---------K------EAA-------------S-INK----------------------------------SLSTLG-H---------VI-----------------------M------------VL----VD-----------------------------------------------------V-------A-----------N-----------------------------------------------------------------------------------------------------------------------------------------------------------------------------------------------------------------------------------------------G--------------------------------K---------------P------------------------------R---------------------------------H-I--PYRDSRLTFLLQDSL---G-G--N-----S--------------------KTM--------------------------------IIA-NASPSVS------CA--A--ETLNTLK-FAQ-RAKLIQNNAVVNE------------------------------------------------------------------------------------------------------------------------------------------------------------------------------------------------------------

AT_3G20150                       -----------------------------NPHVKVVVR----IKPT------------K----EY---------------------------------------------------------------------------------------------------C-W------K---------------------------------------------------------------------------------------------------------------------------------------------------------------------------------------------------------------------------------------------------------------------------------------------------------------------------------------------------------------------------------------------------------------------------------------------------------------------------------------------------------------------------------------------------------------------------------------------------------------------------------------------------------V-----------------------------------------------------------K--------------------------------------------------K-----------------------------------------------------------------------------------------------------------------------------------V-----SK---V------------------------------------S-------------------Y------S-----------------------------------------------------V-------R------------------------D-----------------------R--H-----------------------------------------------------------------------------------F------------T-----------F------------------------------------------------------D-----S--------------VL----D---------------------------------------SN-L------------------------------------------------NQ-------------------------------------------------------------------------------------D--DVFQQIGVPLV-RDAL-----S-------G-------Y------N---------TSVLSYG---QNGSGKTYTM-----------------W-----GP--------------------------------------------------------------------------------------A--------------------------------------------------------------------------------------------G-----S------------------------MLE-----------------------------DP-----------------------------SPKG------------------------------------------------------------------------------E-------------------------------Q----------------------------------------------------------------------------------------------------------------------------------------------------------------------------------------------------------------------------------------------------------G-----------L-----------------------A-------P------------------RI------------------FQ--ML----------------------------------------------------------------------------------------F----SEIQR-E----K----------------------------------------------------------------------------------------------------------------------------------------------------------------------I---------------------------------------K----------------------------------------------------------------------------------------------------------------------------------------------------------------------------------------------------S--------G---------G-----------------K------------------------------E---------------------V-----------------------------------N----------------------------------------------------------------------------------------------------Y-------Q---------------------------------------------------------------CRC----S-----------------------------------FLEI-YNGQ------------ISDL--I------------------------------------------------------------------------------------------------------D-------------------------------------------------------------------------------------------------------------------------------------------------Q--------------------------------------------------------------------------------------------T-----------------------------------------------------------------------------------------------------------------------------------------------------------------------Q-------------------------------------------------------R--------------------------N-----------------L-------K------------------I-KD-------------------------------------D---A---K------------------------------------------------------N-G----------------------------I----YVEN----L------T--------------E----E---YVDSYEDVAQILMKGLSSR-----KVGATSTSFQ-S--SRSHVILS---------------------------------------------------F--IV-----------------------------ES----------------------W------------------------------------------------------------------------------------------------------N----K------------G------------------------------------------------------A------------------------S---------------------------------------------------------------------------------------------------------------------------------------------------------------------------------------------------------------------------------------------------SR---------------------------------------------------------------------------------------C-----------------------F-------------------N----------T----------T-----R--T------S--R--I----NLVDLAGA-----------------------------------------------------------------------------------GT-----N--------------E-----------------------R-------------------------------D---A----T----------------------KH---------------------C--V---------E------EEK-------------F-LKK----------------------------------SLSELG-H---------VV-----------------------N------------SL----AE-----------------------------------------------------NV------H-----------P-----------------------------------------------------------------------------------------------------------------------------------------------------------------------------------------------------------------------------------------------G--------------------------------I---------------S------------------------------D---------------------------------R-S--LHKTSCLTHLLQESL---G-G--N-----S--------------------KLT--------------------------------ILC-NIFPSDK------DT--K--RTMSTLR-FGE-RAKAMGNKPMINE------------------------------------------------------------------------------------------------------------------------------------------------------------------------------------------------------------

AT_3G23670                       -----------------------------DSGVKVIVR----MKPP------------S----KG---------------------------------------------------------------------------------------------------E-E---------------------------------------------------------------------------------------------------------------------------------------------------------------------------------------------------------------------------------------------------------------------------------------------------------------------------------------------------------------------------------------------------------------------------------------------------------------------------------------------------------------------------------------------------------------------------------------------------------EE-------------------------------M-------------------I-V-----------------------------------------------------------K--------------------------------------------------K-----------------------------------------------------------------------------------------------------------------------------------I-----SN---D------------------------------------A-------------------L------T-----------------------------------------------------I-------N------------------------E-----------------------Q--T-----------------------------------------------------------------------------------F------------T-----------F------------------------------------------------------D-----S--------------IA----D---------------------------------------PE-S------------------------------------------------TQ-------------------------------------------------------------------------------------D--EIFQLVGAPLV-ENCL-----A-------G-------F------N---------SSVFAYG---QTGSGKTYTM-----------------W-----GP--------------------------------------------------------------------------------------A--------------------------------------------------------------------------------------------N-----G------------------------LLE-----------------------------EH-----------------------------LSGD------------------------------------------------------------------------------Q-------------------------------R----------------------------------------------------------------------------------------------------------------------------------------------------------------------------------------------------------------------------------------------------------G-----------L-----------------------T-------P------------------RV------------------FE--LL----------------------------------------------------------------------------------------F----ARLSE-E----Q----------------------------------------------------------------------------------------------------------------------------------------------------------------------A---------------------------------------K----------------------------------------------------------------------------------------------------------------------------------------------------------------------------------------------------H--------A---------E-----------------R------------------------------Q---------------------L-----------------------------------K----------------------------------------------------------------------------------------------------Y-------Q---------------------------------------------------------------CRC----S-----------------------------------FLEI-YNEQ------------ITDL--L------------------------------------------------------------------------------------------------------D-------------------------------------------------------------------------------------------------------------------------------------------------P--------------------------------------------------------------------------------------------S-----------------------------------------------------------------------------------------------------------------------------------------------------------------------L-------------------------------------------------------K--------------------------N-----------------L-------M------------------I-RE-------------------------------------D---V---K------------------------------------------------------S-G----------------------------V----YVEN----L------T--------------E----E---YVKNLKDLSKLLVKGLANR-----RTGATSVNAE-S--SRSHCVFT---------------------------------------------------C--VV-----------------------------ES----------------------H------------------------------------------------------------------------------------------------------C----K------------S------------------------------------------------------V------------------------A---------------------------------------------------------------------------------------------------------------------------------------------------------------------------------------------------------------------------------------------------D----------------------------------------------------------------------------------------G-----------------------L-------------------S----------S----------F-----K--T------S--R--I----NLVDLAGS-----------------------------------------------------------------------------------ER-----Q--------------K-----------------------L----T--------------------------G---A----A----------------------GD---------------------R--L---------K------EAG-------------N-INR----------------------------------SLSQLG-N---------LI-----------------------N------------IL----AE-----------------------------------------------------IS------Q-----------T-----------------------------------------------------------------------------------------------------------------------------------------------------------------------------------------------------------------------------------------------G--------------------------------K---------------Q------------------------------R---------------------------------H-I--PYRDSRLTFLLQESL---G-G--N-----A--------------------KLA--------------------------------MVC-AVSPSQS------CR--S--ETFSTLR-FAQ-RAKAIQNKAIVNE------------------------------------------------------------------------------------------------------------------------------------------------------------------------------------------------------------

AT_3G43210                       -----------------------------EEKILVTVR----MRPL------------N----WR---------------------------------------------------------------------------------------------------E-H------AK----------------------------------------------------------Y-----------D------------------------------------------------------------------------------------------------------LIAWEC------PDDE-------------------------------------------------------------------------------------------------------------------------------------------------------------------------------------------------------------------------------------------------------------------------------------------------------------------------------------------------------------------------------------------------------------------------------------------------------------------------------------------------------------------------------------------------------------------------------------------------------------------------------------------------T------------------------------------------------------------------------I----------------V-F---K------------N-------------------P------N-----------------------------------------------------P-------D--------------------K-A-P-----------------------T--K-----------------------------------------------------------------------------------Y------------S-----------F------------------------------------------------------D-----K--------------VF----E---------------------------------------PT-C------------------------------------------------AT-------------------------------------------------------------------------------------Q--EVYEGGSRDVA-LSAL-----A-------G-------T------N---------ATIFAYG---QTSSGKTFTM-----------------R-----GV--------------------------------------------------------------------------------------T--------------------------------------------------------------------------------------------E-----S------------------------------------------------------------------------------------------------------------------------------------------------------------------------------------------------------------------------------------------------------------------------------------------------------------------------------------------------------------------------------------------------------------------------------------------------------------------------------------------------------------------------------------V------------------VK--DI----------------------------------------------------------------------------------------Y----------E----H----------------------------------------------------------------------------------------------------------------------------------------------------------------------I---------------------------------------R----------------------------------------------------------------------------------------------------------------------------------------------------------------------------------------------------K--------T---------Q------------------------------------------------E---------------------R-----------------------------------S----------------------------------------------------------------------------------------------------F-------V---------------------------------------------------------------LKV----S-----------------------------------ALEI-YNET------------VVDL--L------------------------------------------------------------------------------------------------------N-------------------------------------------------------------------------------------------------------------------------------------------------R--------------------------------------------------------------------------------------------D-----------------------------------------------------------------------------------------------------------------------------------------------------------------------T-------------------------------------------------------G--------------------------P-----------------L-------R------------------L-LD-------------------------------------D---P---E------------------------------------------------------K-G----------------------------T----IVEN----L------V--------------E----E---VVESRQHLQHLISICEDQR-----QVGETALNDK-S--SRSHQIIR---------------------------------------------------L--TI-----------------------------HS----------------------S------------L-----------------------------------------------------------------------------------------R----E------------IAG--CVQ-----------------------------------------------------------------------------------------------------------------------------------------------------------------------------------------------------------------------------------------------------------------------------------------------------------------------------------------------------------------------------------------------------------------------------------------------------------------S---------------------------F--M------A--T--L----NLVDLAGS-----------------------------------------------------------------------------------ER-----A--------------F-----------------------Q----T--------------------------N---A----D----------------------GL---------------------R--L---------K------EGS-------------H-INR----------------------------------SLLTLT-T---------VI-----------------------R------------KL---------------------------------------------------------------------------------------------------------------------------------------------------------------------------------------S------------------------------------------------------------------------------------------------------------------------S------------G-R--------------------------------K---------------R------------------------------D---------------------------------H-V--PYRDSKLTRILQNSL---G-G--N-----A--------------------RTA--------------------------------IIC-TISPALS------HV--E--QTKKTLS-FAM-SAKEVTNCAKVNM------------------------------------------------------------------------------------------------------------------------------------------------------------------------------------------------------------

AT_3G44050                       -----------------------------DHNVQVIIR----TRPL------------S----SS---------------------------------------------------------------------------------------------------E-I------SV----------------------------------------------------------Q-----------G------------------------------------------------------------------------------------------------------------------------------------------------------------------------------------------------------------------------------------------------------------------------------------------------------------------------------------------------------------------------------------------------------------------------------------------------------------------------N----------------N--------------------------------K--------------------------------C-------------------VRQ-----------------------------------------------------------D--------------------------------------------------N-G-------------Q------------------------------------------------------------------------------------------------------------------------------------------------A------------------I-------------------T------W-----------------------------------------------------I-------G--------------------N-P-E-----------------------S--R-----------------------------------------------------------------------------------F------------T-----------F------------------------------------------------------D-----L--------------VA----D---------------------------------------EN-V------------------------------------------------SQ-------------------------------------------------------------------------------------E--QMFKVAGVPMV-ENVV-----A-------G-------Y------N---------SCMFAYG---QTGSGKTHTM-----------------L-----GD--------------------------------------------------------------------------------------I--------------------------------------------------------------------------------------------E-----G------------------------GTR-----------------------------RH-------------------------------SV------------------------------------------------------------------------------N-------------------------------C----------------------------------------------------------------------------------------------------------------------------------------------------------------------------------------------------------------------------------------------------------G-----------M-----------------------T-------P------------------RV------------------FE--YL----------------------------------------------------------------------------------------F----SRIQK-E----K----------------------------------------------------------------------------------------------------------------------------------------------------------------------E---------------------------------------V----------------------------------------------------------------------------------------------------------------------------------------------------------------------------------------------------R--------K---------E-----------------E------------------------------K---------------------L-----------------------------------H----------------------------------------------------------------------------------------------------F-------T---------------------------------------------------------------CRC----S-----------------------------------FLEI-YNEQ------------ILDL--L------------------------------------------------------------------------------------------------------D-------------------------------------------------------------------------------------------------------------------------------------------------P--------------------------------------------------------------------------------------------S-----------------------------------------------------------------------------------------------------------------------------------------------------------------------S-------------------------------------------------------Y--------------------------N-----------------L-------Q------------------L-RE-------------------------------------D---H---K------------------------------------------------------K-G----------------------------I----HVEN----L------K--------------E----I---EVSSARDVIQQLMQGAANR-----KVAATNMNRA-S--SRSHSVFT---------------------------------------------------C--II-----------------------------ES----------------------K------------------------------------------------------------------------------------------------------W----V------------S-----------------------------------------------------------------------------------------------------------------------------------------------------------------------------------------------------------------------------------------------------------------------------------------------------------------------------------Q----------------------------------------------------------------------------------------G-----------------------V-------------------T----------H----------H-----R--F------A--R--L----NLVDLAGS-----------------------------------------------------------------------------------ER-----Q--------------K-----------------------S----S--------------------------G---A----E----------------------GE---------------------R--L---------K------EAT-------------N-INK----------------------------------SLSTLG-L---------VI-----------------------M------------NL----VS-----------------------------------------------------V-------S-----------N-----------------------------------------------------------------------------------------------------------------------------------------------------------------------------------------------------------------------------------------------G--------------------------------K---------------S------------------------------V---------------------------------H-V--PYRDSKLTFLLQDSL---G-G--N-----S--------------------KTI--------------------------------IIA-NISPSSS------CS--L--ETLSTLK-FAQ-RAKLIKNNAIVNE------------------------------------------------------------------------------------------------------------------------------------------------------------------------------------------------------------

AT_3G44730                       -----------------------------KGTIRVYCR----VRPF------------F----QE---------------------------------------------------------------------------------------------------Q-K------DM----------------------------------------------------------Q-----------STV-----------------------------------------------------------------------------------D---YIG----------EN---------------------------------------------------------------------------G---------------------------------------------------------------------------N-------------I------------------------------------------------------------------------------------------------------------------------------------------------------------I---------------------------IN------------------------------------------------------------------------------------------------------------------------------------------------------------------------------------------------------------------------------------------------------------------------------------------------------------------------------------------------------------------------------------------NP----------------F-------------------K------Q-----------------------------------------------------E-------K--------------------D-A-R-----------------------K--I-----------------------------------------------------------------------------------F------------S-----------F------------------------------------------------------N-----K--------------VF----G---------------------------------------QT-V------------------------------------------------SQ-------------------------------------------------------------------------------------E--QIY-IDTQPVI-RSVL-----D-------G-------F------N---------VCIFAYG---QTGSGKTYTM-----------------S-----GP--------------------------------------------------------------------------------------D--------------------------------------------------------------------------------------------L-----M------------------------T-----------------------------------------------------------------E------------------------------------------------------------------------------T-------------------------------T---------------------W------------------------------------------------------------------------------------------------------------------------------------------------------------------------------------------------------------------------------------G-----------V-----------------------N-------Y------------------RA------------------LR--DL----------------------------------------------------------------------------------------F----------Q----L----------------------------------------------------------------------------------------------------------------------------------------------------------------------S---------------------------------------N----------------------------------------------------------------------------------------------------------------------------------------------------------------------------------------------------A--------RT--------H-----------------V----VT---------------------------------------------------------------------------------------------------------------------------------------------------------------------------------------Y-------E---------------------------------------------------------------IGV----Q-----------------------------------MIEI-YNEQ------------VRDL--L---------V------S-------------------------------------------------------------------------------------D-------------------------------------------------------------------------------------------------------------------------------------------------G--------------------------------------------------------------------------------------------S-----------------------------------------------------------------------------------------------------------------------------------------------------------------------S-------------------------------------------------------R--------------------------R-----------------L-------D------------------I-RN-------------------------------------N---S---QLNGLNVPDANLIPVSNTR---------------------------------------------------------------------------------------------------------------------DVLDLMRIGQKNR-----AVGATALNER-S--SRSHSVLT---------------------------------------------------V--HV-----------------------------QG----------------------K------------E-----------------------------------------------------------------------------------------L----A------------S------------------------------------------------------------------------------------------------------------------------------------------------------------------------------------------------------------------------------------------------------------------------------------------------------------------------------------------------------------------------------------------------------------------------------------------------------------------------G----------S----------I-----L--R------G--C--L----HLVDLAGS-----------------------------------------------------------------------------------ER-----V--------------E-----------------------K----S--------------------------E---A----V----------------------GE---------------------R--L---------K------EAQ-------------H-INK----------------------------------SLSALG-D---------VI-----------------------Y------------AL---------------------------------------------------------------------------------------------------------------------------------------------------------------------------------------A------------------------------------------------------------------------------------------------------------------------Q--------------K--------------------------------S----------------------------------------------S---------------------------------H-V--PYRNSKLTQVLQDSL---G-G--Q-----A--------------------KTL--------------------------------MFV-HINPEVN------AV--G--ETISTLK-FAQ-RVASIELGAARSN------------------------------------------------------------------------------------------------------------------------------------------------------------------------------------------------------------

AT_3G45850                       -----------------------------GVNVQVILR----CRPL------------S----ED---------------------------------------------------------------------------------------------------E-A------RI----------------------------------------------------------H-----------T------------------------------------------------------------------------------------------------------PV---------------------------------------------------------------------------V---------------------------------------------------------------------------I-------------S------------------------------------------------------------------------------------------------------------------------------------------------------------C---------------------------NEN----------------R--------------------------------R--------------------------------E-------------------V--------------------------------------------------------------------------------------------------------------------------------------------------------------A---------------------A---------------------------------------------------------------------------T----------------Q------------------S-------------------I------A-----------------------------------------------------G-------K--------------------H-I-D-----------------------R--H-----------------------------------------------------------------------------------F------------A-----------F------------------------------------------------------D-----K--------------VF----G---------------------------------------PA-S------------------------------------------------QQ-------------------------------------------------------------------------------------K--DLYDQAICPIV-FEVL-----E-------G-------Y------N---------CTIFAYG---QTGTGKTYTM-----------------E-----GG--------------------------------------------------------------------------------------A--------------------------------------------------------------------------------------------R-----K------------------------------------------------------------------------------------------K------------------------------------------------------------------------------N--------------------------------------------------------G-------------------------------------------------------------------------------------------------------------E---------------------------------------------------------------------------------------------------------F-PSD-A---G-----------V-----------------------I-------P------------------RA------------------VK--QI----------------------------------------------------------------------------------------F----------D----I----------------------------------------------------------------------------------------------------------------------------------------------------------------------L---------------------------------------E----------------------------------------------------------------------------------------------------------------------------------------------------------------------------------------------------A------------------Q-----------------G----AE---------------------------------------------------------------------------------------------------------------------------------------------------------------------------------------Y-------S---------------------------------------------------------------MKV----T-----------------------------------FLEL-YNEE------------ISDL--L---------A------P--E-----------------ETIK---------------F-------------VD------------------------------E-------------------------------------------------------------------------------------------------------------------------------------------------K--------------------------------------------------------------------------------------------S-----------------------------------------------------------------------------------------------------------------------------------------------------------------------K-------------------------------------------------------K--------------------------S-----------------I-------A------------------L-ME-------------------------------------D---G---K------------------------------------------------------G-S----------------------------V----FVRG----L------E--------------E----E---IVSTANEIYKILEKGSAKR-----RTAETLLNKQ-S--SRSHSIFS---------------------------------------------------I--TI-----------------------------HI----------------------K------------------------------------------------------------------------------------------------------E----N----------------------------------------------------------------------------------------------------------------------------------------------------------------------------------------------------------------------------------------------------------------------T----------------------------------------------------------P--------------E----------------------------------------------------------------------------------------G-----------------------E-------------------E----------M----------I-----K--C------G--K--L----NLVDLAGS-----------------------------------------------------------------------------------EN-----I--------------S-----------------------R----S--------------------------G---A----R----------------------EG---------------------R--A---------R------EAG-------------E-INK----------------------------------SLLTLG-R---------VI-----------------------N------------AL---------------------------------------------------------------------------------------------------------------------------------------------------------------------------------------V------------------------------------------------------------------------------------------------------------------------E--------------H--------------------------------S----------------------------------------------G---------------------------------H-I--PYRDSKLTRLLRESL---G-G--K-----T--------------------KTC--------------------------------VIA-TISPSIH------CL--E--ETLSTLD-YAH-RAKNIKNKPEINQ------------------------------------------------------------------------------------------------------------------------------------------------------------------------------------------------------------

AT_3G49650                       -----------------------------TTTLTVAVK----CRPL------------M----EK---------------------------------------------------------------------------------------------------E-R------G------------------------------------------------------------------------------------------------------------------------------------------------------------------------------RD---------------------------------------------------------------------------I---------------------------------------------------------------------------V-------------R------------------------------------------------------------------------------------------------------------------------------------------------------------V---------------------------NNS----------------K--------------------------------E--------------------------------V-------------------VVL-----------------------------------------------------------D--------------------------------------------------P-D---------------------------------------------------------------------------------------------------------------------------------L-------SKDYL----------------D------------------R-------------------I------Q-----------------------------------------------------N-------R--------------------T-K-E-----------------------K--K-----------------------------------------------------------------------------------Y------------C-----------F------------------------------------------------------D-----H--------------AF----G---------------------------------------PE-S------------------------------------------------TN-------------------------------------------------------------------------------------K--NVY-RSMSSVI-SSVV-----H-------G-------L------N---------ATVFAYG---STGSGKTYTM-----------------V-----GT--------------------------------------------------------------------------------------R--------------------------------------------------------------------------------------------S-----D------------------------P-------------------------------------------------------------------------------------------------------------------------------------------------------------------------------------------------------------------------------------------------------------------------------------------------------------------------------------------------------------------------------------------------------------------------------------------G-----------L-----------------------M-------V------------------LS------------------LN--TI----------------------------------------------------------------------------------------F----------D----M----------------------------------------------------------------------------------------------------------------------------------------------------------------------I---------------------------------------K----------------------------------------------------------------------------------------------------------------------------------------------------------------------------------------------------S--------D---------K------------------------------------------------S---------------------S-----------------------------------D-------E--------------------------------------------------------------------------------------------F-------E---------------------------------------------------------------VTC----S-----------------------------------YLEV-YNEV------------IYDL--L------------------------------------------------------------------------------------------------------E-------------------------------------------------------------------------------------------------------------------------------------------------K--------------------------------------------------------------------------------------------S-----------------------------------------------------------------------------------------------------------------------------------------------------------------------S-------------------------------------------------------G--------------------------H-----------------L-------E------------------L-RE-------------------------------------D---P---E------------------------------------------------------Q-G----------------------------I----VVAG----L------R--------------S----I---KVHSADRILELLNLGNSRR-----KTESTEMNGT-S--SRSHAVLE---------------------------------------------------I--AV-----------------------------K-------------------------------------------------------------------------------------------------------------------------------------------------------------------------------------------------------R------------------------R----------Q------K---------------------------------------------------------------------------N----------------------------------------------------------Q----------------N-------------------------------------------------------------------------------------------------------------------------------------------------------------------------------------------------------------------------Q----------V-----M--R------G--K--L----ALVDLAGS-----------------------------------------------------------------------------------ER-----A--------------A-----------------------E----T--------------------------N---N----G----------------------GQ---------------------K--L---------R------DGA-------------N-INR----------------------------------SLLALA-N---------CI-----------------------N------------AL----GK-------------------------------------------------------------------------Q-----------------------------------------------------------------------------------------------------H-------------------------------------------------------------------------------------------------------------------------------------------------------------------------------------------------------------------------KK---------GL-----A---------------Y-V--PYRNSKLTRILKDGL---S-G--N-----S--------------------QTV--------------------------------MVA-TISPADS------QY--H--HTVNTLK-YAD-RAKEIKTHIQKNI------------------------------------------------------------------------------------------------------------------------------------------------------------------------------------------------------------

AT_3G50240                       -----------------------------SCCVKVAVN----VRPL------------I----GD---------------------------------------------------------------------------------------------------E-V------TQ----------------------------------------------------------G-----------C------------------------------------------------------------------------------------------------------RE---------------------------------------------------------------------------C---------------------------------------------------------------------------V-------------S------------------------------------------------------------------------------------------------------------------------------------------------------------V---------------------------SP------------------------------------------------------------------------------------------------------------------------------------------------------------------------------------------------------------------------------------------------------------------------------------------------------------------------------------------------------------------------------------------VT----------------P-------------------Q------V-----------------------------------------------------Q-------M--------------------G-T-H-----------------------P--------------------------------------------------------------------------------------F------------TF----------D------------------------------------------------------H-----V--------------YG----S---------------------------------------NG-S------------------------------------------------PS-------------------------------------------------------------------------------------S--LMFEECVAPLV-DGLF-----H-------G-------Y------N---------ATVLAYG---QTGSGKTYTM-----------------G-----TGI----------K--------------------------------------------------------------------------D--------------------------------------------------------------------------------------------G-----T------------------------------------------------------------------------------------------K--------------------------------------------------------------------------------------------------------------N----------------------------------------------------------------------------------------------------------------------------------------------------------------------------------------------------------------------------------------------------------G-----------L-----------------------I-------P------------------QV------------------MS--AL----------------------------------------------------------------------------------------F----------N----K----------------------------------------------------------------------------------------------------------------------------------------------------------------------I---------------------------------------D----------------------------------------------------------------------------------------------------------------------------------------------------------------------------------------------------S--------VK--------H-----------------Q----MG---------------------------------------------------------------------------------------------------------------------------------------------------------------------------------------F-------Q---------------------------------------------------------------LHV----S-----------------------------------FIEI-LKEE------------VLDL--L---------D------S-------------------------------------------------------------------------------------SVPFNRL-A--N-GTPG-----------------K------------------------------------------------------------------------------------VV-------------------------L--------------------------------------------------------------------------------------------S-----------------------------------------------------------------------------------------------------------------------------------------------------------------------K-------------------------------------------------------S--------------------------P-----------------V-------Q------------------I-RE-------------------------------------S---P---N------------------------------------------------------G-V----------------------------I----TLSG----A------T--------------E----V---PIATKEEMASCLEQGSLTR-----ATGSTNMNNE-S--SRSHAIFT---------------------------------------------------I--TL-----------------------------EQ----------------------M------------------------------------------------------------------------------------------------------R----K------------I------------------------------------------------------S------------------------SI---------SVVK-------------------------------------------------------------------------------------------------------------------------------------------------------DTV-D----------------------------------------------------------E--------------D----------------------------------------------------------------------------------------M-----------------------G-------------------E----------E----------Y-----C--C------A--K--L----HLVDLAGS-----------------------------------------------------------------------------------ER-----A--------------K-----------------------R----T--------------------------G---S----G----------------------GV---------------------R--L---------K------EGI-------------H-INR----------------------------------GLLALG-N---------VI-----------------------S------------AL----GD-------------------------------------------------------------------------E-----------------------------------------------------------------------------------------------------K-------------------------------------------------------------------------------------------------------------------------------------------------------------------------------------------------------------------------RRK----E----G-----A---------------H-V--PYRDSKLTRLLQDSL---G-G--N-----S--------------------KTV--------------------------------MIA-CISPADI------NA--E--ETLNTLK-YAN-RARNIQNKPVANK------------------------------------------------------------------------------------------------------------------------------------------------------------------------------------------------------------

AT_3G51150                       -----------------------------EEKIFVSVR----LRPL------------N----VR---------------------------------------------------------------------------------------------------E-R------AR----------------------------------------------------------N-----------D------------------------------------------------------------------------------------------------------VADWEC------INDE-------------------------------------------------------------------------------------------------------------------------------------------------------------------------------------------------------------------------------------------------------------------------------------------------------------------------------------------------------------------------------------------------------------------------------------------------------------------------------------------------------------------------------------------------------------------------------------------------------------------------------------------------T------------------------------------------------------------------------V----------------I-Y---R------------S-----------HL------S------I-----------------------------------------------------S-------E--------------------RSMYP-----------------------T--A-----------------------------------------------------------------------------------Y------------T-----------F------------------------------------------------------D-----R--------------VF----G---------------------------------------PE-C------------------------------------------------ST-------------------------------------------------------------------------------------R--EVYDQGAKEVA-LSVV-----S-------G-------V------H---------ASVFAYG---QTSSGKTYTM-----------------I-----GI--------------------------------------------------------------------------------------T--------------------------------------------------------------------------------------------D-----Y------------------------------------------------------------------------------------------------------------------------------------------------------------------------------------------------------------------------------------------------------------------------------------------------------------------------------------------------------------------------------------------------------------------------------------------------------------------------------------------------------------------------------------A------------------LA--DI----------------------------------------------------------------------------------------Y----------D----Y----------------------------------------------------------------------------------------------------------------------------------------------------------------------I---------------------------------------E----------------------------------------------------------------------------------------------------------------------------------------------------------------------------------------------------K--------H---------N------------------------------------------------E---------------------R-----------------------------------E----------------------------------------------------------------------------------------------------F-------I---------------------------------------------------------------LKF----S-----------------------------------AMEI-YNES------------VRDL--L------------------------------------------------------------------------------------------------------S-------------------------------------------------------------------------------------------------------------------------------------------------T--------------------------------------------------------------------------------------------D-----------------------------------------------------------------------------------------------------------------------------------------------------------------------I-------------------------------------------------------S--------------------------P-----------------L-------R------------------V-LD-------------------------------------D---P---E------------------------------------------------------K-G----------------------------T----VVEK----L------T--------------E----E---TLRDWNHFKELLSICIAQR-----QIGETALNEV-S--SRSHQILR---------------------------------------------------L--TV-----------------------------ES----------------------T------------A-----------------------------------------------------------------------------------------R----E------------YLA--KDK-----------------------------------------------------------------------------------------------------------------------------------------------------------------------------------------------------------------------------------------------------------------------------------------------------------------------------------------------------------------------------------------------------------------------------------------------------------------F----------S----------T-----L--T------A--T--V----NFIDLAGS-----------------------------------------------------------------------------------ER-----A--------------S-----------------------Q----S--------------------------L---S----A----------------------GT---------------------R--L---------K------EGG-------------H-INR----------------------------------SLLTLG-T---------VI-----------------------R------------KL---------------------------------------------------------------------------------------------------------------------------------------------------------------------------------------S------------------------------------------------------------------------------------------------------------------------K--------------G--------------------------------K---------------N------------------------------G---------------------------------H-I--PFRDSKLTRILQTSL---G-G--N-----A--------------------RTS--------------------------------IIC-TLSPARV------HV--E--QSRNTLL-FAS-CAKEVTTNAQVNV------------------------------------------------------------------------------------------------------------------------------------------------------------------------------------------------------------

AT_3G54870                       P-----------------------------GRVRVSVR----VRPR------------N----GE---------------------------------------------------------------------------------------------------E-L------IS----------------------------------------------------------D-----------A------------------------------------------------------------------------------------------------------DFA--------------------------------------------------------------------------------------------------------------------------------------------------------------------D------------------------------------------------------------------------------------------------------------------------------------------------------------L---------------------------VEL----------------Q--------------------------------P--------------------------------E-------------------I--------------------------------------------------------------------------------------------------------------------------------------------------------------K---------------------R---------------------------------------------------------------------------L----------------K------------------L-------------------R------K-----------------------------------------------------N-------N--------------------W-N-S-----------------------E--S-----------------------------------------------------------------------------------Y------------K-----------F------------------------------------------------------D-----E--------------VF----T---------------------------------------DT-A------------------------------------------------SQ-------------------------------------------------------------------------------------K--RVYEGVAKPVV-EGVL-----S-------G-------Y------N---------GTIMAYG---QTGTGKTYTV-----------------G-----KIG-------------------------------------------------------------------------------------K----DD--------------------------------------------------------------------------------------A-----A------------------------E-----------------------------------------------------------------R------------------------------------------------------------------------------G---------------------------------------------------------------------------------------------------------------------------------------------------------------------------------------------------------------------------------------------------------------------------------------------------------------------------------------------------------IM------------------VR--AL----------------------------------------------------------------------------------------E----------D----I----------------------------------------------------------------------------------------------------------------------------------------------------------------------L---------------------------------------L----------------------------------------------------------------------------------------------------------------------------------------------------------------------------------------------------N--------A---------S------------------------------------------------S---------------------A-----------------------------------S----------------------------------------------------------------------------------------------------I-------S---------------------------------------------------------------VEI----S-----------------------------------YLQL-YMET------------IQDL--L------------------------------------------------------------------------------------------------------A-------------------------------------------------------------------------------------------------------------------------------------------------P-----------------------------------------------------------------------------E--------------K-----------------------------------------------------------------------------------------------------------------------------------------------------------------------N-------------------------------------------------------N--------------------------I-----------------S-------I------------------N-ED-------------------------------------A---K---T------------------------------------------------------G-E----------------------------V----SVPG----A------T--------------V----V---NIQDLDHFLQVLQVGETNR-----HAANTKMNTE-S--SRSHAILT---------------------------------------------------V--YV-----------------------------RRAMNEKTE?--------AKPESLG------------D-----------------------------------------------------------------------------------------K----A------------I------------------------------------------------------------------------------------------------------------------------------------------------------------------------------------------------------------------------------------------------------------------------------------------------------------------------------------------------------------------------------------------------------------------------------------------------------------------------P----------R----------V-----R--K------S--K--L----LIVDLAGS-----------------------------------------------------------------------------------ER-----I--------------N-----------------------K----S--------------------------G---T----D----------------------GH---------------------M--I---------E------EAK-------------F-INL----------------------------------SLTSLG-K---------CI-----------------------N------------AL---------------------------------------------------------------------------------------------------------------------------------------------------------------------------------------A------------------------------------------------------------------------------------------------------------------------E--------------G--------------------------------S----------------------------------------------S---------------------------------H-I--PTRDSKLTRLLRDSF---G-G--S-----A--------------------RTS--------------------------------LII-TIGPSAR------YH--A--ETTSTIM-FGQ-RAMKIVNMVKLKE------------------------------------------------------------------------------------------------------------------------------------------------------------------------------------------------------------

AT_3G63480                       -----------------------------MSNVTVCAR----FRPR------------S----SK---------------------------------------------------------------------------------------------------E-M------RD----------------------------------------------------------P-----------SR-----------------------------------------------------------------------------------------------------DG-----------------------------------------------------------------------------------------------------------------------------------------------------------------------------------------------------------------------------------------------------------------------------------------------------------------------------------------------------------------------------------------------------------------------------------------------------------------------VCA-----------------------------------------------------------R--------------------------------------------------P-I-------------D------------------------------------------------------------------------------------------------------------------------------------------------A-E---T------------F-----------VF------Q------D-----------------------------------------------------D-------K--------------------E-D-E-----------------------F--T-----------------------------------------------------------------------------------F------------S-----------L------------------------------------------------------D-----R--------------VF----Y---------------------------------------ED-S------------------------------------------------TQ-------------------------------------------------------------------------------------A--AVYEFLALPIM-RDAV-----N-------G-------I------N---------GTIITYG---QTGAGKTYSM-----------------E-----GPG-------------------------------------------------------------------------------------I----QD--------------------------------------------------------------------------------------C-----D------------------------E-----------------------------------------------------------------H------------------------------------------------------------------------------N-------------------------------K----------------------------------------------------------------------------------------------------------------------------------------------------------------------------------------------------------------------------------------------------------G-----------L-----------------------L-------P------------------RV------------------VH--GM----------------------------------------------------------------------------------------F----------E----Q----------------------------------------------------------------------------------------------------------------------------------------------------------------------I---------------------------------------S----------------------------------------------------------------------------------------------------------------------------------------------------------------------------------------------------S--------S---------N-----------------D------------------------------I---------------------A-----------------------------------R----------------------------------------------------------------------------------------------------Y-------T---------------------------------------------------------------VKL----S-----------------------------------MVEI-YMEK------------VRDL--L------------------------------------------------------------------------------------------------------D-------------------------------------------------------------------------------------------------------------------------------------------------L--------------------------------------------------------------------------------------------S-----------------------------------------------------------------------------------------------------------------------------------------------------------------------K-------------------------------------------------------A--------------------------N-----------------I-------Q------------------I-KE-------------------------------------N---K---T------------------------------------------------------Q-G----------------------------I----LLSG----V------T--------------E????V---PVSDSVEALQHLCTGLANR-----AVGETQMNMS-S--SRSHCAYL---------------------------------------------------F--TI-----------------------------QQ----------------------D------------S-----------------------------------------------------------------------------------------V----K------------D------------------------------------------------------------------------------------------------------------------------------------------------------------------------------------------------------------------------------------------------------------------------------------------------------------------------------------------------------------------------------------------------------------------------------------------------------------------------K----------R----------V-----K--T------G--K--L----ILVDLAGS-----------------------------------------------------------------------------------EK-----A--------------D-----------------------K----T--------------------------G---A----E----------------------GR---------------------V--L---------E------EAK-------------T-INK----------------------------------SLSALG-N---------VI-----------------------N------------AL---------------------------------------------------------------------------------------------------------------------------------------------------------------------------------------T------------------------------------------------------------------------------------------------------------------------S--------------G--------------------------------P---------------S------------------------------S------K----G-----N---------------H-I--PYRDSKLTRILQDAL---G-G--N-----S--------------------RMA--------------------------------LLC-CCSPSTL------NA--S--ETLSTLR-FGM-RAKHIKASPRASE------------------------------------------------------------------------------------------------------------------------------------------------------------------------------------------------------------

AT_4G05190                       -----------------------------KGNIRVFCR----VRPL------------L----PD---------------------------------------------------------------------------------------------------D-G------GR----------------------------------------------------------Q--------------------------------------------------------------------------------------------------------------------------------------------------------------------------------------------------------------------------------------------------------------------------------------------------------------------------------------------------------------------------------------------------------------------------------------------------------------------------------------------------------------------------------------EA-------------------------------S-------------------V-I-----------------------------------------------------------A--------------------------------------------------Y-----------------------------------------------------------------------------------------------------------------------------------P-------TSTESLGRG------------I------------------D-------------------V------V-----------------------------------------------------Q-------S--------------------G-N-K-----------------------H--P-----------------------------------------------------------------------------------F------------T-----------F------------------------------------------------------D-----K--------------VF----D---------------------------------------HG-A------------------------------------------------SQ-------------------------------------------------------------------------------------E--EVF-FEISQLV-QSAL-----D-------G-------Y------K---------VCIFAYG---QTGSGKTYTM-----------------M-----GR--------------------------------------------------------------------------------------P--------------------------------------------------------------------------------------------E-----T------------------------P-----------------------------------------------------------------E------------------------------------------------------------------------------Q-------------------------------K----------------------------------------------------------------------------------------------------------------------------------------------------------------------------------------------------------------------------------------------------------G-----------L-----------------------I-------P------------------RS------------------LE--QI----------------------------------------------------------------------------------------F----------K----T----------------------------------------------------------------------------------------------------------------------------------------------------------------------S---------------------------------------Q----------------------------------------------------------------------------------------------------------------------------------------------------------------------------------------------------S--------LS--------T-----------------Q------------------------------G---------------------W-----------------------------------K----------------------------------------------------------------------------------------------------Y-------K---------------------------------------------------------------MQV----S-----------------------------------MLEI-YNES------------IRDL--L------------------------------------------------------------------------------------------------------S-------------------------------------------------------------------------------------------------------------------------------------------------T-----------------------------------------------------------------------------S------RTIAI---E----------------------------------------------------------------------------------------------------------SVRADSST-----------------------------------------------------S-------------------------------------------------------G--------------------------R-----------------Q-------Y------------------T-I-----------------------------------------------------------------------------------------------THD-VNG-N----------------------------T----HVSD----L------T--------------I----V---DVCSIGQISSLLQQAAQSR-----SVGKTHMNEQ-S--SRSHFVFT---------------------------------------------------L--RI-----------------------------SG----------------------V------------N-----------------------------------------------------------------------------------------E----S------------T------------------------------------------------------------------------------------------------------------------------------------------------------------------------------------------------------------------------------------------------------------------------------------------------------------------------------------------------------------------------------------------------------------------------------------------------------------------------E----------Q----------Q-----V--Q------G--V--L----NLIDLAGS-----------------------------------------------------------------------------------ER-----L--------------S-----------------------R----S--------------------------G---A----T----------------------GD---------------------R--L---------K------ETQ-------------A-INK----------------------------------SLSALS-D---------VI-----------------------F------------AL---------------------------------------------------------------------------------------------------------------------------------------------------------------------------------------A------------------------------------------------------------------------------------------------------------------------K--------------K--------------------------------E----------------------------------------------D---------------------------------H-V--PFRNSKLTYLLQPCL---G-G--D-----S--------------------KTL--------------------------------MFV-NISPDPS------ST--G--ESLCSLR-FAA-RVNACEIGIPRRQ------------------------------------------------------------------------------------------------------------------------------------------------------------------------------------------------------------

AT_4G14150                       -----------------------------DSGVKVIVR----MKPL------------N----KG---------------------------------------------------------------------------------------------------E-E---------------------------------------------------------------------------------------------------------------------------------------------------------------------------------------------------------------------------------------------------------------------------------------------------------------------------------------------------------------------------------------------------------------------------------------------------------------------------------------------------------------------------------------------------------------------------------------------------------GD-------------------------------M-------------------I-V-----------------------------------------------------------E--------------------------------------------------K-----------------------------------------------------------------------------------------------------------------------------------M-----SK---D------------------------------------S-------------------L------T-----------------------------------------------------V-------S------------------------G-----------------------Q--T-----------------------------------------------------------------------------------F------------T-----------F------------------------------------------------------D-----S--------------IA----N---------------------------------------PE-S------------------------------------------------TQ-------------------------------------------------------------------------------------E--QMFQLVGAPLV-ENCL-----S-------G-------F------N---------SSVFAYG---QTGSGKTYTM-----------------W-----GP--------------------------------------------------------------------------------------A--------------------------------------------------------------------------------------------N-----G------------------------LLE-----------------------------EH-----------------------------LCGD------------------------------------------------------------------------------Q-------------------------------R----------------------------------------------------------------------------------------------------------------------------------------------------------------------------------------------------------------------------------------------------------G-----------L-----------------------T-------P------------------RV------------------FE--RL----------------------------------------------------------------------------------------F----ARIKE-E----Q----------------------------------------------------------------------------------------------------------------------------------------------------------------------V---------------------------------------K----------------------------------------------------------------------------------------------------------------------------------------------------------------------------------------------------H--------A---------E-----------------R------------------------------Q---------------------L-----------------------------------N----------------------------------------------------------------------------------------------------Y-------Q---------------------------------------------------------------CRC----S-----------------------------------LLEI-YNEQ------------ITDL--L------------------------------------------------------------------------------------------------------D-------------------------------------------------------------------------------------------------------------------------------------------------P--------------------------------------------------------------------------------------------S-----------------------------------------------------------------------------------------------------------------------------------------------------------------------Q-------------------------------------------------------K--------------------------N-----------------L-------M------------------I-RE-------------------------------------D---V---K------------------------------------------------------S-G----------------------------V----YVEN----L------T--------------E----E---YVKNLTDVSQLLIKGLGNR-----RTGATSVNTE-S--SRSHCVFT---------------------------------------------------C--VV-----------------------------ES----------------------R------------------------------------------------------------------------------------------------------C----K------------N------------------------------------------------------V------------------------A---------------------------------------------------------------------------------------------------------------------------------------------------------------------------------------------------------------------------------------------------D----------------------------------------------------------------------------------------G-----------------------L-------------------S----------S----------F-----K--T------S--R--I----NLVDLAGS-----------------------------------------------------------------------------------ER-----Q--------------K-----------------------S----T--------------------------G---A----A----------------------GE---------------------R--L---------K------EAG-------------N-INR----------------------------------SLSQLG-N---------LI-----------------------N------------IL----AE-----------------------------------------------------IS------Q-----------T-----------------------------------------------------------------------------------------------------------------------------------------------------------------------------------------------------------------------------------------------G--------------------------------K---------------P------------------------------R---------------------------------H-I--PYRDSRLTFLLQESL---G-G--N-----A--------------------KLA--------------------------------MVC-AVSPSQS------CR--S--ETFSTLR-FAQ-RAKAIQNKAVVNE------------------------------------------------------------------------------------------------------------------------------------------------------------------------------------------------------------

AT_4G14330                       -----------------------------EHPVEVIGR----IRDY------------P----DR---------------------------------------------------------------------------------------------------K-E------KS----------------------------------------------------------P-----------S------------------------------------------------------------------------------------------------------IL---------------------------------------------------------------------------Q---------------------------------------------------------------------------V-------------N------------------------------------------------------------------------------------------------------------------------------------------------------------T---------------------------DNQ----------------T--------------------------------V--------------------------------R-------------------V--------------------------------------------------------------------------------------------------------------------------------------------------------------R---------------------A---------------------------------------------------------------------------D----------------V------------------G---------------------------------------------------------------------------------------------------------------Y-R-----------------------D--------------------------------------------------------------------------------------F------------TL----------D------------------------------------------------------G-----V--------------SF----S---------------------------------------EQ-E------------------------------------------------GL-------------------------------------------------------------------------------------E--EFYKKFIEERI-KGVK-----V-------G-------N------K---------CTIMMYG---PTGAGKSHTM-----------------F-----GC--------------------------------------------------------------------------------------G--------------------------------------------------------------------------------------------K-----E------------------------P-------------------------------------------------------------------------------------------------------------------------------------------------------------------------------------------------------------------------------------------------------------------------------------------------------------------------------------------------------------------------------------------------------------------------------------------G-----------I-----------------------V-------Y------------------RS------------------LR--DI----------------------------------------------------------------------------------------L---------------------------------------------------------------------------------------------------------------------------------------------------------------------------------------------------------------------------------------G--------DS-----------------------------------------DQ----------------------------------------------------------------------------------------------------------------------------------------------------------------------------------------------------------------------------------------------------------------------DG----V--------------------------------------------------------------------------------------------T-------F---------------------------------------------------------------VQV----T-----------------------------------VLEV-YNEE------------IYDL--L------------------------------------------------------------------------------------------------------S-------------------------------------------------------------------------------------------------------------------------------------------------T-----------------------------------------------------------------------------NS-----S-------N------------------------------------------------------------------------------------------------------------------------------------------------------------NL---------G-------------------------------------------------------IGWPK-GA-------------------ST------------------------K------------------V--R-------------------------------------L---E---V------------------------------------------------------M-G----------------------------K----KAKN----A------S--------------F----I---SGTEAGKISKEIVKVEKRR-----IVKSTLCNER-S--SRSHCIII---------------------------------------------------L--DV------------------------------------------------------------------------------------------------------------------------------------------------------------------------------------------------------------------------------------------------------------------------------------------------------------------------------------------------------------------------------------------------------------------------------------------------------------------------------------------------------------------------------------------------------------------------------------------------------------------------------------------------------------------P----------T-----V--G------G--R--L----MLVDMAGS-----------------------------------------------------------------------------------EN-----I--------------D-----------------------Q---AG--------------------------Q---T----G----------------------FE---------------------A--K---------M------QTA-------------K-INQ----------------------------------GNIALK-R---------VV-----------------------E------------SI----A--------------------------------------------------------------------------------------------------------------------------------------------------------------------------------NG------------------------------------------------------------------------------------------------------------------------------------------------------------------------------------------------------------------------------------D-----S---------------H-V--PFRDSKLTMLLQDSF---E-D--D---K-S--------------------KIL--------------------------------MIL-CASPDPK------EM--H--KTLCTLE-YGA-KAKCIVRGSHTPN------------------------------------------------------------------------------------------------------------------------------------------------------------------------------------------------------------

AT_4G21270                       -----------------------------KGNIRVFCR----VRPL------------L----PD---------------------------------------------------------------------------------------------------D-G------GR----------------------------------------------------------H--------------------------------------------------------------------------------------------------------------------------------------------------------------------------------------------------------------------------------------------------------------------------------------------------------------------------------------------------------------------------------------------------------------------------------------------------------------------------------------------------------------------------------------EA-------------------------------T-------------------V-I-----------------------------------------------------------A--------------------------------------------------Y-----------------------------------------------------------------------------------------------------------------------------------P-------TSTEAQGRG------------V------------------D-------------------L------V-----------------------------------------------------Q-------S--------------------G-N-K-----------------------H--P-----------------------------------------------------------------------------------F------------T-----------F------------------------------------------------------D-----K--------------VF----N---------------------------------------HE-A------------------------------------------------SQ-------------------------------------------------------------------------------------E--EVF-FEISQLV-QSAL-----D-------G-------Y------K---------VCIFAYG---QTGSGKTYTM-----------------M-----GR--------------------------------------------------------------------------------------P--------------------------------------------------------------------------------------------E-----A------------------------P-----------------------------------------------------------------D------------------------------------------------------------------------------Q-------------------------------K----------------------------------------------------------------------------------------------------------------------------------------------------------------------------------------------------------------------------------------------------------G-----------L-----------------------I-------P------------------RS------------------LE--QI----------------------------------------------------------------------------------------F----------Q----A----------------------------------------------------------------------------------------------------------------------------------------------------------------------S---------------------------------------Q----------------------------------------------------------------------------------------------------------------------------------------------------------------------------------------------------S--------LG--------A-----------------Q------------------------------G---------------------W-----------------------------------K----------------------------------------------------------------------------------------------------Y-------K---------------------------------------------------------------MQV----S-----------------------------------MLEI-YNET------------IRDL--L------------------------------------------------------------------------------------------------------S-------------------------------------------------------------------------------------------------------------------------------------------------T-----------------------------------------------------------------------------N------RTTSM---DL----------------------------------------------------------------------------------------------------------VRADSGT-----------------------------------------------------S-------------------------------------------------------G--------------------------K-----------------Q-------Y------------------T-I-----------------------------------------------------------------------------------------------THD-VNG-H----------------------------T----HVSD----L------T--------------I----F---DVCSVGKISSLLQQAAQSR-----SVGKTQMNEQ-S--SRSHFVFT---------------------------------------------------M--RI-----------------------------SG----------------------V------------N-----------------------------------------------------------------------------------------E----S------------T------------------------------------------------------------------------------------------------------------------------------------------------------------------------------------------------------------------------------------------------------------------------------------------------------------------------------------------------------------------------------------------------------------------------------------------------------------------------E----------Q----------Q-----V--Q------G--V--L----NLIDLAGS-----------------------------------------------------------------------------------ER-----L--------------S-----------------------K----S--------------------------G---A----T----------------------GD---------------------R--L---------K------ETQ-------------A-INK----------------------------------SLSALS-D---------VI-----------------------F------------AL---------------------------------------------------------------------------------------------------------------------------------------------------------------------------------------A------------------------------------------------------------------------------------------------------------------------K--------------K--------------------------------E----------------------------------------------D---------------------------------H-V--PFRNSKLTYLLQPCL---G-G--D-----S--------------------KTL--------------------------------MFV-NISPDPT------SA--G--ESLCSLR-FAA-RVNACEIGIPRRQ------------------------------------------------------------------------------------------------------------------------------------------------------------------------------------------------------------

AT_4G24170                       -----------------------------EEKILVSVR----VRPL------------N----EK---------------------------------------------------------------------------------------------------E-K------TR----------------------------------------------------------N-----------D------------------------------------------------------------------------------------------------------RCDWEC------INDT-------------------------------------------------------------------------------------------------------------------------------------------------------------------------------------------------------------------------------------------------------------------------------------------------------------------------------------------------------------------------------------------------------------------------------------------------------------------------------------------------------------------------------------------------------------------------------------------------------------------------------------------------T------------------------------------------------------------------------I----------------I-C---K------------F-----------H--------------------------------------------------------------------N-------L--------------------P-D-K-----------------------S--S-----------------------------------------------------------------------------------Y------------T-----------F------------------------------------------------------D-----K--------------VF----G---------------------------------------FE-C------------------------------------------------PT-------------------------------------------------------------------------------------K--QVYDDGAKEVA-LCVL-----S-------G-------I------N---------SSIFAYG---QTSSGKTYTM-----------------S-----GI--------------------------------------------------------------------------------------T--------------------------------------------------------------------------------------------E-----F------------------------------------------------------------------------------------------------------------------------------------------------------------------------------------------------------------------------------------------------------------------------------------------------------------------------------------------------------------------------------------------------------------------------------------------------------------------------------------------------------------------------------------A------------------MD--DI----------------------------------------------------------------------------------------F----------A----Y----------------------------------------------------------------------------------------------------------------------------------------------------------------------I---------------------------------------D----------------------------------------------------------------------------------------------------------------------------------------------------------------------------------------------------K--------H---------K-----------------Q------------------------------E---------------------R-----------------------------------K----------------------------------------------------------------------------------------------------F-------T---------------------------------------------------------------LKF----S-----------------------------------AMEI-YNEA------------VRDL--L------------------------------------------------------------------------------------------------------C-------------------------------------------------------------------------------------------------------------------------------------------------E-----------------------------------------------------------------------------D--------------S-----------------------------------------------------------------------------------------------------------------------------------------------------------------------S-------------------------------------------------------T--------------------------P-----------------L-------R------------------L-LD-------------------------------------D---P---E------------------------------------------------------R-G----------------------------T----VVEK----L------R--------------E----E---TLRDRSHLEELLSICETQR-----KIGETSLNEI-S--SRSHQILR---------------------------------------------------L--TI-----------------------------ES----------------------S------------S-----------------------------------------------------------------------------------------Q----Q------------FSP---ES-----------------------------------------------------------------------------------------------------------------------------------------------------------------------------------------------------------------------------------------------------------------------------------------------------------------------------------------------------------------------------------------------------------------------------------------------------------------S----------A----------T-----L--A------A--S--V----CFVDLAGS-----------------------------------------------------------------------------------ER-----A--------------S-----------------------Q----T--------------------------L---S----A----------------------GS---------------------R--L---------K------EGC-------------H-INR----------------------------------SLLTLG-T---------VI-----------------------R------------KL---------------------------------------------------------------------------------------------------------------------------------------------------------------------------------------S------------------------------------------------------------------------------------------------------------------------K--------------G--------------------------------K---------------N------------------------------G---------------------------------H-I--PYRDSKLTRILQNSL---G-G--N-----A--------------------RTA--------------------------------IIC-TMSPARS------HL--E--QSRNTLL-FAT-CAKEVTTNAQVNL------------------------------------------------------------------------------------------------------------------------------------------------------------------------------------------------------------

AT_4G27180                       -----------------------------KGNIRVFCR----VRPL------------L----SG---------------------------------------------------------------------------------------------------E-N------SS----------------------------------------------------------E--------------------------------------------------------------------------------------------------------------------------------------------------------------------------------------------------------------------------------------------------------------------------------------------------------------------------------------------------------------------------------------------------------------------------------------------------------------------------------------------------------------------------------------EA-------------------------------K-------------------T-I-----------------------------------------------------------S--------------------------------------------------Y-----------------------------------------------------------------------------------------------------------------------------------P-------TSLEALGRG------------I------------------D-------------------L------L-----------------------------------------------------Q-------N--------------------G-Q-S-----------------------H--C-----------------------------------------------------------------------------------F------------T-----------F------------------------------------------------------D-----K--------------VF----V---------------------------------------PS-A------------------------------------------------SQ-------------------------------------------------------------------------------------E--DVF-VEISQLV-QSAL-----D-------G-------Y------K---------VCIFAYG---QTGSGKTYTM-----------------M-----GR--------------------------------------------------------------------------------------P--------------------------------------------------------------------------------------------G-----N------------------------P-----------------------------------------------------------------D------------------------------------------------------------------------------E-------------------------------K----------------------------------------------------------------------------------------------------------------------------------------------------------------------------------------------------------------------------------------------------------G-----------L-----------------------I-------P------------------RC------------------LE--QI----------------------------------------------------------------------------------------F----------Q----T----------------------------------------------------------------------------------------------------------------------------------------------------------------------R---------------------------------------Q----------------------------------------------------------------------------------------------------------------------------------------------------------------------------------------------------S--------LR--------S-----------------Q------------------------------G---------------------W-----------------------------------K----------------------------------------------------------------------------------------------------Y-------E---------------------------------------------------------------LQV----S-----------------------------------MLEI-YNET------------IRDL--L------------------------------------------------------------------------------------------------------S-------------------------------------------------------------------------------------------------------------------------------------------------T-----------------------------------------------------------------------------N------K-------E----------------------------------------------------------------------------------------------------------AVRADNGV-----------------------------------------------------S-------------------------------------------------------P--------------------------Q-----------------K-------Y------------------A-I-----------------------------------------------------------------------------------------------KHD-ASG-N----------------------------T----HVVE----L------T--------------V----V---DVRSSKQVSFLLDHAARNR-----SVGKTAMNEQ-S--SRSHFVFT---------------------------------------------------L--KI-----------------------------SG----------------------F------------N-----------------------------------------------------------------------------------------E----S------------T------------------------------------------------------------------------------------------------------------------------------------------------------------------------------------------------------------------------------------------------------------------------------------------------------------------------------------------------------------------------------------------------------------------------------------------------------------------------E----------Q----------Q-----V--Q------G--V--L----NLIDLAGS-----------------------------------------------------------------------------------ER-----L--------------S-----------------------K----S--------------------------G---S----T----------------------GD---------------------R--L---------K------ETQ-------------A-INK----------------------------------SLSSLG-D---------VI-----------------------F------------AL---------------------------------------------------------------------------------------------------------------------------------------------------------------------------------------A------------------------------------------------------------------------------------------------------------------------K--------------K--------------------------------E----------------------------------------------D---------------------------------H-V--PFRNSKLTYLLQPCL---G-G--D-----S--------------------KTL--------------------------------MFV-NITPEPS------ST--G--ESLCSLR-FAA-RVNACEIGTAHRH------------------------------------------------------------------------------------------------------------------------------------------------------------------------------------------------------------

AT_4G38950                       -----------------------------EEKILVLVR----LRPL------------N----QK---------------------------------------------------------------------------------------------------E-I------AA----------------------------------------------------------N-----------E------------------------------------------------------------------------------------------------------AADWEC------INDT-------------------------------------------------------------------------------------------------------------------------------------------------------------------------------------------------------------------------------------------------------------------------------------------------------------------------------------------------------------------------------------------------------------------------------------------------------------------------------------------------------------------------------------------------------------------------------------------------------------------------------------------------T------------------------------------------------------------------------I----------------L-Y---R------------N-------------------T------L-----------------------------------------------------R-------E--------------------GSNFP-----------------------S--A-----------------------------------------------------------------------------------Y------------S-----------F------------------------------------------------------D-----K--------------VY----R---------------------------------------GE-C------------------------------------------------PT-------------------------------------------------------------------------------------R--QVYEDGTKEIA-LSVV-----K-------G-------I------N---------CSIFAYG---QTSSGKTYTM-----------------T-----GI--------------------------------------------------------------------------------------T--------------------------------------------------------------------------------------------E-----F------------------------------------------------------------------------------------------------------------------------------------------------------------------------------------------------------------------------------------------------------------------------------------------------------------------------------------------------------------------------------------------------------------------------------------------------------------------------------------------------------------------------------------A------------------VA--DI----------------------------------------------------------------------------------------F----------D----Y----------------------------------------------------------------------------------------------------------------------------------------------------------------------I---------------------------------------F----------------------------------------------------------------------------------------------------------------------------------------------------------------------------------------------------Q--------H---------E------------------------------------------------E---------------------R-----------------------------------A----------------------------------------------------------------------------------------------------F-------S---------------------------------------------------------------VKF----S-----------------------------------AIEI-YNEA------------IRDL--L------------------------------------------------------------------------------------------------------S-------------------------------------------------------------------------------------------------------------------------------------------------S--------------------------------------------------------------------------------------------D-----------------------------------------------------------------------------------------------------------------------------------------------------------------------G-------------------------------------------------------T--------------------------S-----------------L-------R------------------L-RD-------------------------------------D---P---E------------------------------------------------------K-G----------------------------T----VVEK----A------T--------------E----E---TLRDWNHLKELLSICEAQR-----KIGETSLNER-S--SRSHQMIR---------------------------------------------------L--TV-----------------------------ES----------------------S------------A-----------------------------------------------------------------------------------------R----E------------FLG--KEN-----------------------------------------------------------------------------------------------------------------------------------------------------------------------------------------------------------------------------------------------------------------------------------------------------------------------------------------------------------------------------------------------------------------------------------------------------------------S----------T----------T-----L--M------A--S--V----NFIDLAGS-----------------------------------------------------------------------------------ER-----A--------------S-----------------------Q----A--------------------------M---S----A----------------------GT---------------------R--L---------K------EGC-------------H-INR----------------------------------SLLTLG-T---------VI-----------------------R------------KL---------------------------------------------------------------------------------------------------------------------------------------------------------------------------------------S------------------------------------------------------------------------------------------------------------------------K--------------G--------------------------------R---------------Q------------------------------G---------------------------------H-I--NFRDSKLTRILQPCL---G-G--N-----A--------------------RTA--------------------------------IIC-TLSPARS------HV--E--LTKNTLL-FAC-CAKEVTTKARINV------------------------------------------------------------------------------------------------------------------------------------------------------------------------------------------------------------

AT_4G39050                       -----------------------------RDSISVTVR----FRPL------------S----DR---------------------------------------------------------------------------------------------------E-Y------QR----------------------------------------------------------G-----------D------------------------------------------------------------------------------------------------------EVAWYP------DG---------------------------------------------------------------------------------------------------------------------------------------------------------------------------------------------------------------------------------------------------------------------------------------------------------------------------------------------------------------------------------------------------------------------------------------------------------------------------------------------------------------------------------------------------------------------------------------------------------------------------------------------------D------------------------------------------------------------------------T----------------L------------------V-------------------R------H-----------------------------------------------------E-------Y--------------------N-P-L-----------------------T--A-----------------------------------------------------------------------------------Y------------A-----------F------------------------------------------------------D-----K--------------VF----G---------------------------------------PQ-A------------------------------------------------TT-------------------------------------------------------------------------------------I--DVYDVAARPVV-KAAM-----E-------G-------V------N---------GTVFAYG---VTSSGKTHTM-----------------H-----GD--------------------------------------------------------------------------------------Q--------------------------------------------------------------------------------------------E-----S------------------------P-------------------------------------------------------------------------------------------------------------------------------------------------------------------------------------------------------------------------------------------------------------------------------------------------------------------------------------------------------------------------------------------------------------------------------------------G-----------I-----------------------I-------P------------------LA------------------IK--DV----------------------------------------------------------------------------------------F----------S----I----------------------------------------------------------------------------------------------------------------------------------------------------------------------I---------------------------------------Q----------------------------------------------------------------------------------------------------------------------------------------------------------------------------------------------------D--------T---------P------------------------------------------------G---------------------R-----------------------------------E----------------------------------------------------------------------------------------------------F-------L---------------------------------------------------------------LRV----S-----------------------------------YLEI-YNEV------------INDL--L------------------------------------------------------------------------------------------------------D-------------------------------------------------------------------------------------------------------------------------------------------------P--------------------------------------------------------------------------------------------T-----------------------------------------------------------------------------------------------------------------------------------------------------------------------G-------------------------------------------------------Q--------------------------N-----------------L-------R------------------V-RE-------------------------------------D---S---Q--------------------------------------------------------G----------------------------T----YVEG----I------K--------------E----E---VVLSPGHALSFIAAGEEHR-----HVGSNNFNLL-S--SRSHTIFT---------------------------------------------------L--MV-----------------------------ES----------------------S------------A-----------------------------------------------------------------------------------------T----G------------DEY--DG----------------------------------------------------------------------------------------------------------------------------------------------------------------------------------------------------------------------------------------------------------------------------------------------------------------------------------------------------------------------------------------------------------------------------------------------------------------------------------------V-----I--F------S--Q--L----NLIDLAGS-----------------------------------------------------------------------------------E------S--------------S-----------------------K----T--------------------------E---T----T----------------------GL---------------------R--R---------K------EGS-------------Y-INK----------------------------------SLLTLG-T---------VI-----------------------G------------KL---------------------------------------------------------------------------------------------------------------------------------------------------------------------------------------S------------------------------------------------------------------------------------------------------------------------E--------------G--------------------------------K---------------A------------------------------T---------------------------------H-I--PYRDSKLTRLLQSSL---S-G--H-----G--------------------HVS--------------------------------LIC-TITPASS------SS--E--ETHNTLK-FAS-RAKSIEIYASRNQ------------------------------------------------------------------------------------------------------------------------------------------------------------------------------------------------------------

AT_5G02370                       -----------------------------ISNVRVVLR----VRPF------------L----PR---------------------------------------------------------------------------------------------------E-I------SD----------------------------------------------------------E-----------S------------------------------------------------------------------------------------------------------CD---------------------------------------------------------------------------G---------------------------------------------------------------------------R-------------S------------------------------------------------------------------------------------------------------------------------------------------------------------C---------------------------VSV----------------I??????--------------------------TS-------------------------------E-------------------V--------------------------------------------------------------------------------------------------------------------------------------------------------------A---------------------V---------------------------------------------------------------------------Y----------------L------------------K-------------------D------P-----------------------------------------------------D-------S--------------------C-R-N-----------------------E--S-----------------------------------------------------------------------------------Y------------Q-----------L------------------------------------------------------D-----A--------------FY----G---------------------------------------REDD------------------------------------------------NV-------------------------------------------------------------------------------------K--HIFDREVSPLI-PGIF-----H-------G-------F------N---------ATVLAYG---ATGSGKTFTM-----------------Q-----GI--------------------------------------------------------------------------------------D--------------------------------------------------------------------------------------------E-----L------------------------P-------------------------------------------------------------------------------------------------------------------------------------------------------------------------------------------------------------------------------------------------------------------------------------------------------------------------------------------------------------------------------------------------------------------------------------------G-----------L-----------------------M-------P------------------LT------------------MS--TI----------------------------------------------------------------------------------------L----------S----M----------------------------------------------------------------------------------------------------------------------------------------------------------------------C---------------------------------------E----------------------------------------------------------------------------------------------------------------------------------------------------------------------------------------------------K--------T---------R------------------------------------------------S---------------------R-----------------------------------A-------E----------------------------------------------------------------------------------------------------------------------------------------------------------------------I----S-----------------------------------YYEV-YMDR------------CWDL--L------------------------------------------------------------------------------------------------------E-------------------------------------------------------------------------------------------------------------------------------------------------V--------------------------------------------------------------------------------------------K-----------------------------------------------------------------------------------------------------------------------------------------------------------------------D-------------------------------------------------------N--------------------------E-----------------I-------A------------------V-WD-------------------------------------D---K---D------------------------------------------------------G-Q----------------------------V----HLKG----L------S--------------S----V---PVKSMSEFQEAYLCGVQRR-----KVAHTGLNDV-S--SRSHGVLV---------------------------------------------------ISV--------------------------------------------------------------------------------------------------------------------------------------------------------------------------------T------------------------------------------------------------------------------------------------------------------------------------------------------------------------------------------------------------------------------------------------------------------------------------------------------------------------------------------------------------------------------------------------------------------------------------------------------------------------SQ---------G----------L-----V--T------G--K--I----NLIDLAGN-----------------------------------------------------------------------------------ED-----N--------------R-----------------------R----T--------------------------G---N----E----------------------GI---------------------R--L---------Q------ESA-------------K-INQ----------------------------------SLFALS-N---------VV-----------------------Y------------AL---------------------------------------------------------------------------------------------------------------------------------------------------------------------------------------N------------------------------------------------------------------------------------------------------------------------N--------------N------------------------------------------------L------------------------------P---------------------------------R-V--PYRETKLTRILQDSL---G-G--T-----S--------------------RAL--------------------------------MVA-CLNPGEY------QE--S--L--RTVS-LAA-RSRHISNNVSLNP------------------------------------------------------------------------------------------------------------------------------------------------------------------------------------------------------------

AT_5G06670                       -----------------------------KENVTVTVR----FRPL------------S----PR---------------------------------------------------------------------------------------------------E-I------RK----------------------------------------------------------G-----------E------------------------------------------------------------------------------------------------------EIAWYA------DG---------------------------------------------------------------------------------------------------------------------------------------------------------------------------------------------------------------------------------------------------------------------------------------------------------------------------------------------------------------------------------------------------------------------------------------------------------------------------------------------------------------------------------------------------------------------------------------------------------------------------------------------------E------------------------------------------------------------------------T----------------I------------------V-------------------R------N-----------------------------------------------------E-------N--------------------N-Q-S-----------------------I--A-----------------------------------------------------------------------------------Y------------A-----------Y------------------------------------------------------D-----R--------------VF----G---------------------------------------PT-T------------------------------------------------TT-------------------------------------------------------------------------------------R--NVYDVAAQHVV-NGAM-----A-------G-------V------N?????????GTIFAYG---VTSSGKTHTM-----------------H-----GN--------------------------------------------------------------------------------------Q--------------------------------------------------------------------------------------------R-----S------------------------P-------------------------------------------------------------------------------------------------------------------------------------------------------------------------------------------------------------------------------------------------------------------------------------------------------------------------------------------------------------------------------------------------------------------------------------------G-----------I-----------------------I-------P------------------LA------------------VK--DA----------------------------------------------------------------------------------------F----------S----I----------------------------------------------------------------------------------------------------------------------------------------------------------------------I---------------------------------------Q----------------------------------------------------------------------------------------------------------------------------------------------------------------------------------------------------E--------T---------P------------------------------------------------R---------------------R-----------------------------------E----------------------------------------------------------------------------------------------------F-------L---------------------------------------------------------------LRV----S-----------------------------------YFEI-YNEV------------VNDL--L------------------------------------------------------------------------------------------------------N-------------------------------------------------------------------------------------------------------------------------------------------------P--------------------------------------------------------------------------------------------A-----------------------------------------------------------------------------------------------------------------------------------------------------------------------G-------------------------------------------------------Q--------------------------N-----------------L-------R------------------I-RE-------------------------------------D---E---Q--------------------------------------------------------G----------------------------T----YIEG----I------K--------------E----E---VVLSPAHVLSLIAAGEEHR-----HIGSTSFNLL-S--SRSHTMFT---------------------------------------------------L--TI-----------------------------ES----------------------S------------P-----------------------------------------------------------------------------------------L----G------------DNN--EGG----------------------------------------------------------------------------------------------------------------------------------------------------------------------------------------------------------------------------------------------------------------------------------------------------------------------------------------------------------------------------------------------------------------------------------------------------------------------------A----------V-----H--L------S--Q--L----NLIDLAGS-----------------------------------------------------------------------------------E------S--------------S-----------------------K----A--------------------------E---T----S----------------------GL---------------------R--R---------K------EGS-------------Y-INK----------------------------------SLLTLG-T---------VI-----------------------S------------KL---------------------------------------------------------------------------------------------------------------------------------------------------------------------------------------T------------------------------------------------------------------------------------------------------------------------D--------------R--------------------------------R---------------A------------------------------S---------------------------------H-V--PYRDSKLTRLLESSL---S-G--H-----G--------------------RVS--------------------------------LIC-TVTPASS------NS--E--ETHNTLK-FAH-RAKHIEIQAAQNK------------------------------------------------------------------------------------------------------------------------------------------------------------------------------------------------------------

AT_5G10470                       -----------------------------KGNIKVFCR----ARPL------------F----ED---------------------------------------------------------------------------------------------------E-GPSV---IE----------------------------------------------------------F-----------P------------------------------------------------------------------------------------------------------GD---------------------------------------------------------------------------C---------------------------------------------------------------------------T-------------I------------------------------------------------------------------------------------------------------------------------------------------------------------C---------------------------VN------------------------------------------------------------------------------------------------------------------------------------------------------------------------------------------------------------------------------------------------------------------------------------------------------------------------------------------------------------------------------------------TS----------------D-------------------D------T-----------------------------------------------------L-------S--------------------N-P-K-----------------------K--D-----------------------------------------------------------------------------------F------------E-----------F------------------------------------------------------D-----R--------------VY----G---------------------------------------PH-V------------------------------------------------GQ-------------------------------------------------------------------------------------A--ALF-SDVQPFV-QSAL-----D-------G-------S------N---------VSILSYG---QTNAGKTYTM-----------------E-----GS--------------------------------------------------------------------------------------N--------------------------------------------------------------------------------------------H-----D------------------------R-------------------------------------------------------------------------------------------------------------------------------------------------------------------------------------------------------------------------------------------------------------------------------------------------------------------------------------------------------------------------------------------------------------------------------------------G-----------L-----------------------Y-------A------------------RC------------------FE--EL----------------------------------------------------------------------------------------F----------D----L----------------------------------------------------------------------------------------------------------------------------------------------------------------------A---------------------------------------N----------------------------------------------------------------------------------------------------------------------------------------------------------------------------------------------------S--------DS--------T-----------------S----TS----------------------------------------------------------------------------------R----------------------------------------------------------------------------------------------------F-------S---------------------------------------------------------------FSL----S-----------------------------------VFEI-YNEQ------------IRDL--L---------S------E-------------------------------------------------------------------------------------T-------------------------------------------------------------------------------------------------------------------------------------------------Q--------------------------------------------------------------------------------------------S-----------------------------------------------------------------------------------------------------------------------------------------------------------------------N-------------------------------------------------------L--------------------------P-----------------N-------I------------------N-M----------------------------------------------D------------------------------------------------------L-H----------------------------E----SVIE----L------G--------------Q----E---KVDNPLE----FLGVLKSA-----FLNRGNYKSK-F--NVTHLIVS---------------------------------------------------I--HI-----------------------------YY----------------------S------------N-----------------------------------------------------------------------------------------T----I------------T------------------------------------------------------------------------------------------------------------------------------------------------------------------------------------------------------------------------------------------------------------------------------------------------------------------------------------------------------------------------------------------------------------------------------------------------------------------------G----------E----------N-----I--Y------S--K--L----SLVDLAGS-----------------------------------------------------------------------------------EG-----L--------------I-----------------------M----E--------------------------N---D----S----------------------GD---------------------H--V---------T------DLL-------------H-VMN----------------------------------SISALG-D---------VL-----------------------S------------SL---------------------------------------------------------------------------------------------------------------------------------------------------------------------------------------T------------------------------------------------------------------------------------------------------------------------S--------------G--------------------------------K----------------------------------------------D---------------------------------S-I--PYDNSILTRVLADSL---G-G--S-----S--------------------KTL--------------------------------MIV-NICPSVQ------TL--S--ETISCLN-YAA-RARNTVPSLGN--------------------------------------------------------------------------------------------------------------------------------------------------------------------------------------------------------------

AT_5G23910                       -----------------------------RKVVRVVAR----VKPS------------T----DL---------------------------------------------------------------------------------------------------A-S------TK----------------------------------------------------------S-----------I------------------------------------------------------------------------------------------------------SV---------------------------------------------------------------------------Q---------------------------------------------------------------------------K-------------P------------------------------------------------------------------------------------------------------------------------------------------------------------M---------------------------GDD----------------S--------------------------------E-------------------------------------------------------------------------------------------------------------------------------------------------------------------------------------------------------------------T---------------------V--T------------------------------------------------------------------------I----------------S----------------------------------------------------------------------------------------------FGAQ-F------------------------------------------------------AGSKDS-----------------------------------------------------------------------------------Y------------R-----------L------------------------------------------------------D-----Y--------------CY----E----------------------------------------ENE------------------------------------------------TT-------------------------------------------------------------------------------------G--SILTKEIKPLI-STVF-----E-------G-------K------D---------ANVIAHG---ARNSGKTHLI-----------------Q-----GN--------------------------------------------------------------------------------------E--------------------------------------------------------------------------------------------R-----E------------------------L-------------------------------------------------------------------------------------------------------------------------------------------------------------------------------------------------------------------------------------------------------------------------------------------------------------------------------------------------------------------------------------------------------------------------------------------G-----------L-----------------------A-------V------------------LT------------------MS--EM----------------------------------------------------------------------------------------L----------S----M----------------------------------------------------------------------------------------------------------------------------------------------------------------------A---------------------------------------E----------------------------------------------------------------------------------------------------------------------------------------------------------------------------------------------------E--------R---------G------------------------------------------------D---------------------------------------------------------------AIF----------------------------------------------------------------------------------------------------------------------------------------------------------------------V----S-----------------------------------VYEVSQET-------------VYDL--L------------------------------------------------------------------------------------------------------D-------------------------------------------------------------------------------------------------------------------------------------------------Q-----------------------------------------------------------------------------E------K-------R------------------------------------------------------------------------------------------------------------------------------------------------------------------------------------------------------------------------------------------------------------------------------------V-------------------------------------------------------------------------------------------------------------------------------------------------------------------------------------------------V---PVKSLSEFQNLYFGF---------KKSQKLTSDL-P--TRSHKGVM---------------------------------------------------IHV--------------------------------------------------------------------------------------------------------------------------------------------------------------------------------T------------------------------------------------------------------------------------------------------------------------------------------------------------------------------------------------------------------------------------------------------------------------------------------------------------------------------------------------------------------------------------------------------------------------------------------------------------------------T???N------S----------G-----S--L------G--R--M----NFLDMAGY-----------------------------------------------------------------------------------ED-----S--------------R-----------------------K----Q--------------------------N---S----A--------------------L-G-------------------------P---------L------EIA-------------R-VNK----------------------------------SIYALQ-N---------VM-----------------------Y------------AL---------------------------------------------------------------------------------------------------------------------------------------------------------------------------------------N------------------------------------------------------------------------------------------------------------------------A--------------N------------------------------------------------E------------------------------S---------------------------------H-V--PYRESKLTRMLKDCL---K-G--S-----N--------------------ITL--------------------------------LIT-CLTVLRG------NV--T--ERKTKIN-TAT-SA-----------------------------------------------------------------------------------------------------------------------------------------------------------------------------------------------------------------------

AT_5G27000                       -------------------------------------R----VRPF------------L----PG---------------------------------------------------------------------------------------------------Q?S------GG----------------------------------------------------------L-----------SAV-----------------------------------------------------------------------------------E---DI-----------DE---------------------------------------------------------------------------G---------------------------------------------------------------------------T-------------I------------------------------------------------------------------------------------------------------------------------------------------------------------T---------------------------IR------------------------------------------------------------------------------------------------------------------------------------------------------------------------------------------------------------------------------------------------------------------------------------------------------------------------------------------------------------------------------------------VP----------------S-------------------K------Y-----------------------------------------------------G-------K--------------------A-G-Q-----------------------K--P-----------------------------------------------------------------------------------F------------M-----------F------------------------------------------------------N-----K--------------VF----G---------------------------------------PS-A------------------------------------------------TQ-------------------------------------------------------------------------------------E--EVF-SDMQPLV-RSVL-----D-------G-------Y------N---------VCIFAYG---QTGSGKTFTM-----------------T-----GP--------------------------------------------------------------------------------------K--------------------------------------------------------------------------------------------E-----L------------------------T-----------------------------------------------------------------E------------------------------------------------------------------------------E-------------------------------S---------------------L------------------------------------------------------------------------------------------------------------------------------------------------------------------------------------------------------------------------------------G-----------V-----------------------N-------Y------------------RA------------------LA--DL----------------------------------------------------------------------------------------F----------L----L----------------------------------------------------------------------------------------------------------------------------------------------------------------------S---------------------------------------N----------------------------------------------------------------------------------------------------------------------------------------------------------------------------------------------------Q--------RK--------D-----------------T----TS---------------------------------------------------------------------------------------------------------------------------------------------------------------------------------------Y-------E---------------------------------------------------------------ISV----Q-----------------------------------MLEI-YNEQ------------VRDL--L---------A------Q-------------------------------------------------------------------------------------D-------------------------------------------------------------------------------------------------------------------------------------------------G--------------------------------------------------------------------------------------------Q-----------------------------------------------------------------------------------------------------------------------------------------------------------------------T-------------------------------------------------------K--------------------------R-----------------L-------E------------------I-R--------------------------------------N---N---SHNGINVPEASLVPVSSTD---------------------------------------------------------------------------------------------------------------------DVIQLMDLGHMNR-----AVSSTAMNDR-S--SRSHSCVT---------------------------------------------------V--HV-----------------------------QG----------------------R------------D-----------------------------------------------------------------------------------------L----T------------S------------------------------------------------------------------------------------------------------------------------------------------------------------------------------------------------------------------------------------------------------------------------------------------------------------------------------------------------------------------------------------------------------------------------------------------------------------------------G----------S----------I-----L--H------G--S--M----HLVDLAGS-----------------------------------------------------------------------------------ER-----V--------------D-----------------------K----S--------------------------E---V----T----------------------GD---------------------R--L---------K------EAQ-------------H-INK----------------------------------SLSALG-D---------VI-----------------------S------------SL---------------------------------------------------------------------------------------------------------------------------------------------------------------------------------------S------------------------------------------------------------------------------------------------------------------------Q--------------K--------------------------------T----------------------------------------------S---------------------------------H-V--PYRNSKLTQLLQDSL---G-G--S-----A--------------------KTL--------------------------------MFV-HISPEPD------TL--G--ETISTLK-FAE-RVGSVE-------------------------------------------------------------------------------------------------------------------------------------------------------------------------------------------------------------------

AT_5G27550                       -----------------------------KGNIRVFCR----CRPL------------N----QA---------------------------------------------------------------------------------------------------E-I------AN----------------------------------------------------------G--------------------------------------------------------------------------------------------------------------------------------------------------------------------------------------------------------------------------------------------------------------------------------------------------------------------------------------------------------------------------------------------------------------------------------------------------------------------------------------------------------------------------------------CA-------------------------------S-------------------V-A-----------------------------------------------------------E--------------------------------------------------F-----------------------------------------------------------------------------------------------------------------------------------D-----TTQENEL----------------Q------------------I-------------------L------S-----------------------------------------------------S-------D--------------------S-S-K-----------------------K--H-----------------------------------------------------------------------------------F------------K-----------F------------------------------------------------------D-----H--------------VF----K---------------------------------------PD-D------------------------------------------------GQ-------------------------------------------------------------------------------------E--TVF-AQTKPIV-TSVL-----D-------G-------Y------N---------VCIFAYG---QTGTGKTFTM-----------------E-----GT--------------------------------------------------------------------------------------P--------------------------------------------------------------------------------------------E-----N------------------------R-------------------------------------------------------------------------------------------------------------------------------------------------------------------------------------------------------------------------------------------------------------------------------------------------------------------------------------------------------------------------------------------------------------------------------------------G-----------V-----------------------N-------Y------------------RT------------------LE--EL----------------------------------------------------------------------------------------F----------R----C----------------------------------------------------------------------------------------------------------------------------------------------------------------------S---------------------------------------E----------------------------------------------------------------------------------------------------------------------------------------------------------------------------------------------------S--------KS--------H-----------------L----MK---------------------------------------------------------------------------------------------------------------------------------------------------------------------------------------F-------E---------------------------------------------------------------LSV----S-----------------------------------MLEV-YNEK------------IRDL--L---------V------D-------------------------------------------------------------------------------------NS----------------------------------------------------------------------------------------------------------------------N-------------------------Q--------------------------------------------------------------------------------------------P-----------------------------------------------------------------------------------------------------------------------------------------------------------------------P-------------------------------------------------------K--------------------------K-----------------L-------E------------------V-KQ-------------------------------------S---A---E------------------------------------------------------G-T----------------------------Q----EVPG----L------V--------------E----A---QVYNTDGVWDLLKKGYAVR-----SVGSTAANEQ-S--SRSHCLLR---------------------------------------------------V--TV-----------------------------KG----------------------E------------N-----------------------------------------------------------------------------------------L----I------------N------------------------------------------------------------------------------------------------------------------------------------------------------------------------------------------------------------------------------------------------------------------------------------------------------------------------------------------------------------------------------------------------------------------------------------------------------------------------G----------Q----------R-----T--R------S--H--L----WLVDLAGS-----------------------------------------------------------------------------------ER-----V--------------G-----------------------K----V--------------------------E---V----E----------------------GE---------------------R--L---------K------ESQ-------------F-INK----------------------------------SLSALG-D---------VI-----------------------S------------AL---------------------------------------------------------------------------------------------------------------------------------------------------------------------------------------A------------------------------------------------------------------------------------------------------------------------S--------------K--------------------------------T----------------------------------------------S---------------------------------H-I--PYRNSKLTHMLQNSL---G-G--D-----C--------------------KTL--------------------------------MFV-QISPSSA------DL--G--ETLCSLN-FAS-RVRGIESGPARKQ------------------------------------------------------------------------------------------------------------------------------------------------------------------------------------------------------------

AT_5G27950                       -----------------------------KGSIRVFCR----VRPF------------L----LT---------------------------------------------------------------------------------------------------E-R------R-----------------------------------------------------------PI----------R--------------------------------------------------------------------------------------------------------------------------------------------------------------------------------------------------------------------------------------------------------------------------------------------------------------------------------------------------------------------------------------------------------------------------------------------------------------------------------------------------------------------------EP-------------------------------V-------------------------------------------------------------------------------------------------------------------------------------------------------------------------------------------------------------------------------------------------------------------------------SFGPDN----------------V------------------V-------------------I------R-----------------------------------------------------S-------A--------------------G-S-S-----------------------K--E-----------------------------------------------------------------------------------F------------E-----------F------------------------------------------------------D-----K--------------VF----H---------------------------------------QS-A------------------------------------------------TQ-------------------------------------------------------------------------------------E--EVF-GEVKPIL-RSAL-----D-------G-------H------N---------VCVLAYG---QTGTGKTFTM-----------------D-----GT--------------------------------------------------------------------------------------S--------------------------------------------------------------------------------------------E-----Q------------------------P-------------------------------------------------------------------------------------------------------------------------------------------------------------------------------------------------------------------------------------------------------------------------------------------------------------------------------------------------------------------------------------------------------------------------------------------G-----------L-----------------------A-------P------------------RA------------------IK--EL----------------------------------------------------------------------------------------F----------N----E----------------------------------------------------------------------------------------------------------------------------------------------------------------------A---------------------------------------S----------------------------------------------------------------------------------------------------------------------------------------------------------------------------------------------------M--------DQ--------T-----------------HS---VT---------------------------------------------------------------------------------------------------------------------------------------------------------------------------------------F-------R---------------------------------------------------------------MS-----------------------------------------MLEI-YMGN------------LKDL--L---------S------A--R-----------------QS-L---------------K-------------SY------------------------------E-------------------------------------------------------------------------------------------------------------------------------------------------A--------------------------------------------------------------------------------------------S-----------------------------------------------------------------------------------------------------------------------------------------------------------------------A-------------------------------------------------------K--------------------------C-----N-----------L-------N------------------I-QV-------------------------------------D---S---K------------------------------------------------------G-S----------------------------V----EIEG----L------T--------------E----V---EVMDFTKARWWYNKGRRVR-----STSWTNVNET-S--SRSHCLTR---------------------------------------------------I--TI-----------------------------FR------R---------------G------------D-----------------------------------------------------------------------------------------A----V------------G------------------------------------------------------------------------------------------------------------------------------------------------------------------------------------------------------------------------------------------------------------------------------------------------------------------------------------------------------------------------------------------------------------------------------------------------------------------------S----------K----------T-----E--V------S--K--L----WMIDLGGS-----------------------------------------------------------------------------------ER-----L--------------L-----------------------K----T--------------------------G---A----I----------------------GQ---------------------T--M---------D------EGR-------------A-INL----------------------------------SLSALG-D---------VI-----------------------A------------AL---------------------------------------------------------------------------------------------------------------------------------------------------------------------------------------R------------------------------------------------------------------------------------------------------------------------R--------------K--------------------------------K----------------------------------------------G---------------------------------H-V--PYRNSKLTQILKDSL---G-T--R-----S--------------------KVL--------------------------------MLV-HISPRDE------DV--G--ETICSLS-FTK-RARAVESNRGL--------------------------------------------------------------------------------------------------------------------------------------------------------------------------------------------------------------

AT_5G41310                       -----------------------------KGNIRVYCR----IRPF------------L----QG---------------------------------------------------------------------------------------------------Q-N------KK----------------------------------------------------------Q-----------TSI-----------------------------------------------------------------------------------E---YTG----------EN---------------------------------------------------------------------------G---------------------------------------------------------------------------E-------------L------------------------------------------------------------------------------------------------------------------------------------------------------------V---------------------------VA------------------------------------------------------------------------------------------------------------------------------------------------------------------------------------------------------------------------------------------------------------------------------------------------------------------------------------------------------------------------------------------NP----------------L-------------------K------Q-----------------------------------------------------G-------K--------------------D-T-Y-----------------------R--L-----------------------------------------------------------------------------------F------------K-----------F------------------------------------------------------N-----K--------------VF----G---------------------------------------PE-S------------------------------------------------TQ-------------------------------------------------------------------------------------E--EVF-LDTRPMI-RSIL-----D-------G-------Y------N---------VCIFAYG---QTGSGKTYTM-----------------S-----GP--------------------------------------------------------------------------------------S--------------------------------------------------------------------------------------------I-----T------------------------S-----------------------------------------------------------------E------------------------------------------------------------------------------E-------------------------------D---------------------R------------------------------------------------------------------------------------------------------------------------------------------------------------------------------------------------------------------------------------G-----------V-----------------------N-------Y------------------RA------------------LN--DL----------------------------------------------------------------------------------------F----------H----L----------------------------------------------------------------------------------------------------------------------------------------------------------------------T---------------------------------------Q----------------------------------------------------------------------------------------------------------------------------------------------------------------------------------------------------S--------RQ--------N-----------------S----VM---------------------------------------------------------------------------------------------------------------------------------------------------------------------------------------Y-------E---------------------------------------------------------------VGV----Q-----------------------------------MVEI-YNEQ------------VRDL--L------------------------------------------------------------------------------------------------------------------------------------------------------------------------------------------------------------------------------------------------------------------------------------------------------------------------------------------------------------------------------------------------------------------------------------------------------------------------------------------------------------------------------------------------------------------------------------------------------------------------------------------------------------------------------------------------------------------------------SQD-------------------------------------------------------------------------VPD----A------S--------------M----H---SVRSTEDVLELMNIGLMNR-----TVGATTLNEK-S--SRSHSVLS---------------------------------------------------V--HV-----------------------------RG----------------------V------------D-----------------------------------------------------------------------------------------V----K------------T------------------------------------------------------------------------------------------------------------------------------------------------------------------------------------------------------------------------------------------------------------------------------------------------------------------------------------------------------------------------------------------------------------------------------------------------------------------------E----------S----------V-----L--R------G--S--L----HLVDLAGS-----------------------------------------------------------------------------------ER-----V--------------G-----------------------R----S--------------------------E---V----T----------------------GE---------------------R--L---------K------EAQ-------------H-INK----------------------------------SLSALG-D---------VI-----------------------F------------AL---------------------------------------------------------------------------------------------------------------------------------------------------------------------------------------A------------------------------------------------------------------------------------------------------------------------H--------------K--------------------------------N----------------------------------------------P---------------------------------H-V--PYRNSKLTQVLQNSL---G-G--Q-----A--------------------KTL--------------------------------MFV-QINPDED------SY--A--ETVSTLK-FAE-RVSGVELGAARSY------------------------------------------------------------------------------------------------------------------------------------------------------------------------------------------------------------

AT_5G42490                       -----------------------------GEKILVSVR----VRPQ------------N----EK---------------------------------------------------------------------------------------------------E-K------AR----------------------------------------------------------N-----------D------------------------------------------------------------------------------------------------------ICDWEC------VNNT-------------------------------------------------------------------------------------------------------------------------------------------------------------------------------------------------------------------------------------------------------------------------------------------------------------------------------------------------------------------------------------------------------------------------------------------------------------------------------------------------------------------------------------------------------------------------------------------------------------------------------------------------T------------------------------------------------------------------------I----------------V-C---N------------N-------------------N------L-----------------------------------------------------P-------E--------------------RSLFP-----------------------S--T-----------------------------------------------------------------------------------Y------------T-----------F------------------------------------------------------D-----K--------------VF----G---------------------------------------FD-S------------------------------------------------PT-------------------------------------------------------------------------------------K--QVYEDGAKEVA-LCVL-----G-------G-------I------N---------SSIFAYG---QTSSGKTYTM-----------------C-----GI--------------------------------------------------------------------------------------T--------------------------------------------------------------------------------------------K-----F------------------------------------------------------------------------------------------------------------------------------------------------------------------------------------------------------------------------------------------------------------------------------------------------------------------------------------------------------------------------------------------------------------------------------------------------------------------------------------------------------------------------------------A------------------MD--DI----------------------------------------------------------------------------------------F----------C----Y----------------------------------------------------------------------------------------------------------------------------------------------------------------------I---------------------------------------Q----------------------------------------------------------------------------------------------------------------------------------------------------------------------------------------------------K--------H---------T------------------------------------------------D---------------------R-----------------------------------K----------------------------------------------------------------------------------------------------F-------T---------------------------------------------------------------LKF----S-----------------------------------AIEI-YNEA------------VRDL--L------------------------------------------------------------------------------------------------------S-------------------------------------------------------------------------------------------------------------------------------------------------G--------------------------------------------------------------------------------------------D-----------------------------------------------------------------------------------------------------------------------------------------------------------------------N-------------------------------------------------------N--------------------------Q-----------------R-------R------------------L-LD-------------------------------------D---P---E------------------------------------------------------R-G----------------------------T----VVEK----L------I--------------E----E---TIQDRTHLEELLTVCETQR-----KIGETSLNEV-S--SRSHQILR---------------------------------------------------L--TI-----------------------------ES----------------------T------------G-----------------------------------------------------------------------------------------R----E------------YSP---DS-----------------------------------------------------------------------------------------------------------------------------------------------------------------------------------------------------------------------------------------------------------------------------------------------------------------------------------------------------------------------------------------------------------------------------------------------------------------S----------S----------T-----L--A------A--S--V----CFIDLAGS-----------------------------------------------------------------------------------ER-----A--------------S-----------------------Q----T--------------------------L---S----A----------------------GT---------------------R--L---------K------EGC-------------H-INR----------------------------------SLLTLG-T---------VI-----------------------R------------KL---------------------------------------------------------------------------------------------------------------------------------------------------------------------------------------R------------------------------------------------------------------------------------------------------------------------F------------D---------------------------------------------------------------------------------------------------------------------------------------------------------------------------------------------------------------------------------------------PCD?AQSQVENLLKSTA------------------------------------------------------------------------------------------------------------------------------------------------------------------------------------------------------------

AT_5G47820                       -----------------------------DCSVKVAVH----IRPL------------I----GD---------------------------------------------------------------------------------------------------E-R------IQ----------------------------------------------------------G-----------C------------------------------------------------------------------------------------------------------QD---------------------------------------------------------------------------C---------------------------------------------------------------------------V-------------T------------------------------------------------------------------------------------------------------------------------------------------------------------V---------------------------VT------------------------------------------------------------------------------------------------------------------------------------------------------------------------------------------------------------------------------------------------------------------------------------------------------------------------------------------------------------------------------------------GK----------------P-------------------Q------V-----------------------------------------------------Q-------I--------------------G-S-H-----------------------S--------------------------------------------------------------------------------------F------------TF----------D------------------------------------------------------H-----V--------------YG----S---------------------------------------SG-S------------------------------------------------PS-------------------------------------------------------------------------------------T--EMYEECAAPLV-DGLF-----Q-------G-------Y------N---------ATVLAYG---QTGSGKTYTM-----------------G-----TGC----------G--------------------------------------------------------------------------D--------------------------------------------------------------------------------------------S-----S------------------------------------------------------------------------------------------Q--------------------------------------------------------------------------------------------------------------T----------------------------------------------------------------------------------------------------------------------------------------------------------------------------------------------------------------------------------------------------------G-----------I-----------------------I-------P------------------QV------------------MN--AL----------------------------------------------------------------------------------------F----------T----K----------------------------------------------------------------------------------------------------------------------------------------------------------------------I---------------------------------------E----------------------------------------------------------------------------------------------------------------------------------------------------------------------------------------------------T--------LK--------Q-----------------Q----IE---------------------------------------------------------------------------------------------------------------------------------------------------------------------------------------F-------Q---------------------------------------------------------------IHV----S-----------------------------------FIEI-HKEE------------VQDL--L---------D------P-------------------------------------------------------------------------------------CTVN--KSDTNNTGHVG-----------------K?------------------------------------------------------------------------------A----HV-------------------------P--------------------------------------------------------------------------------------------G-----------------------------------------------------------------------------------------------------------------------------------------------------------------------K-------------------------------------------------------P--------------------------P-----------------I-------Q------------------I-RE-------------------------------------T---S---N------------------------------------------------------G-V----------------------------I----TLAG----S------T--------------E----V---SVSTLKEMAACLDQGSVSR-----ATGSTNMNNQ-S--SRSHAIFT---------------------------------------------------I--TV-----------------------------EQ----------------------M------------------------------------------------------------------------------------------------------R----K------------I------------------------------------------------------N------------------------TD---------SPEN---G---------------------------------------------------------------------------A----------------------------------------------------------Y----------------N----------------------------------------------------------G--------------S----------------------------------------------------------------------------------------L-----------------------K-------------------E----------E----------Y-----L--C------A--K--L----HLVDLAGS-----------------------------------------------------------------------------------ER-----A--------------K-----------------------R----T--------------------------G---S----D----------------------GL---------------------R--F---------K------EGV-------------H-INK----------------------------------GLLALG-N---------VI-----------------------S------------AL----GD-------------------------------------------------------------------------E-----------------------------------------------------------------------------------------------------K-------------------------------------------------------------------------------------------------------------------------------------------------------------------------------------------------------------------------KRK----D----G-----A---------------H-V--PYRDSKLTRLLQDSL---G-G--N-----S--------------------RTV--------------------------------MIA-CISPADI------NA--E--ETLNTLK-YAN-RARNIRNKPVVNR------------------------------------------------------------------------------------------------------------------------------------------------------------------------------------------------------------
[truncated: 3,529,864 more chars]
